# Supplementary material for: The impact of financial contagion on real economy-An empirical research based on combination of complex network technology and spatial econometrics model
Source: PLoS One. 2020 Mar 6;15(3):e0229913. doi: 10.1371/journal.pone.0229913 (PMC7059932; doi:10.1371/journal.pone.0229913)
Supplement: S1 Dataset — (ZIP) [file pone.0229913.s001.zip]

Archive with 4 entries (3 files):
- Supporting information/xlsx1.xlsx
- Supporting information/xlsx2.xlsx
- Supporting information/xlsx3.xlsx
- Supporting information/
