# Supplementary material for: The impact of financial contagion on real economy-An empirical research based on combination of complex network technology and spatial econometrics model
Source: PLoS One. 2020 Mar 6;15(3):e0229913. doi: 10.1371/journal.pone.0229913 (PMC7059932; doi:10.1371/journal.pone.0229913)
Supplement: S1 Dataset — (ZIP) [file pone.0229913.s001.zip › Supporting information/xlsx1.xlsx]

## Sheet: finance sectors 
date	DOW	FINANCIAL_8340000000_CI	S_P_500_FINANCIALS_SP500	S_P_EURO_PLUS_FINANCIALS
2008-04-15	277.21	4029.62	332.64	1247.68
2008-04-16	283.52	3920.51	343.61	1269.81
2008-04-17	283.08	3875.28	348.497	1270.42
2008-04-18	285.85	3810.14	354.811	1310.57
2008-04-21	287.44	3841.44	348.761	1294.63
2008-04-22	285.72	3955.73	345.702	1283.76
2008-04-23	285.93	4144.83	343.087	1276.64
2008-04-24	285.15	4543.71	356.118	1276.64
2008-04-25	287.57	4570.78	362.285	1276.64
2008-04-28	288.42	4469.64	361.718	1276.64
2008-04-29	286.61	4515.88	359.402	1276.64
2008-04-30	286.77	4771.92	355.784	1276.64
2008-05-05	290.72	4802.19	365.484	1276.64
2008-05-06	292.2	4713.24	368.743	1276.64
2008-05-07	289.65	4426.23	355.245	1276.64
2008-05-08	290.2	4484.76	350.876	1276.64
2008-05-09	287.77	4353.55	347.487	1276.64
2008-05-12	290.08	4368.04	353.424	1276.64
2008-05-13	290.37	4265.05	348.433	1276.64
2008-05-14	291.08	4431.83	351.693	1276.64
2008-05-15	294.07	4372.35	356.039	1276.64
2008-05-16	296.14	4374.69	351.224	1276.64
2008-05-19	297.12	4299.64	349.352	1276.64
2008-05-20	294.74	4094.65	341.669	1276.64
2008-05-21	292.02	4147.19	332.863	1276.64
2008-05-22	292.15	4032.12	335.866	1240.44
2008-05-23	289.11	4024.67	329.643	1222.11
2008-05-26	287.81	3891.96	329.643	1213.13
2008-05-27	288.19	3938.69	332.38	1210.09
2008-05-28	288.52	4073.36	330.233	1218.71
2008-05-29	289.59	3940.06	335.562	1215.57
2008-05-30	290.85	4023.17	333.125	1225.37
2008-06-02	289.27	4037.24	327.199	1204.73
2008-06-03	287.71	4016.99	325.201	1199.85
2008-06-04	286.89	3975.66	322.58	1191.27
2008-06-05	289.53	3979.24	329.121	1187.6
2008-06-06	285.71	3956.33	312.788	1151.87
2008-06-10	279.78	3594.12	308.899	1132.73
2008-06-11	276.79	3501.5	298.779	1110.94
2008-06-12	275.5	3434.47	304.824	1130.37
2008-06-13	277.56	3352.54	311.06	1143.31
2008-06-16	279.21	3394.96	314.334	1135.93
2008-06-17	279.63	3299.33	305.128	1145.99
2008-06-18	277.44	3436.55	301.433	1120.64
2008-06-19	276.09	3184.33	304.078	1104.38
2008-06-20	272.42	3318.95	296.357	1086.86
2008-06-23	271.01	3244.84	288.274	1072.31
2008-06-24	270.19	3329.68	292.572	1073.93
2008-06-25	271.85	3430.06	293.702	1099.13
2008-06-26	267.48	3421.82	280.66	1054.6
2008-06-27	266.16	3240.11	276.848	1042.18
2008-06-30	266.86	3199.28	270.954	1035.75
2008-07-01	264.86	3033.27	273.69	1006.45
2008-07-02	261.38	2976	269.775	1012.87
2008-07-03	260.28	2993.43	268.887	1031.8
2008-07-04	259.15	3018.6	268.887	1003.37
2008-07-07	258.88	3197.88	260.403	1006.75
2008-07-08	258.69	3184.36	275.287	987.839
2008-07-09	258.14	3366.28	260.897	1018.21
2008-07-10	257.88	3335.84	258.472	1003.51
2008-07-11	255.86	3304.73	251.844	967.026
2008-07-14	255.04	3322.95	239.221	975.31
2008-07-15	251.64	3134.62	232.147	938.868
2008-07-16	254.02	3012.3	260.703	949.242
2008-07-17	258.12	3000.43	277.587	994.274
2008-07-18	258.27	3135.8	280.638	1037.98
2008-07-21	259.9	3251.72	278.262	1047.61
2008-07-22	261.37	3234.48	296.599	1034.98
2008-07-23	263.02	3247.91	302.173	1083.14
2008-07-24	259.37	3414.38	281.786	1079.65
2008-07-25	258.44	3369.03	280.092	1050.82
2008-07-28	255.94	3374.61	267.338	1025.9
2008-07-29	257.06	3296.45	287.367	1021.64
2008-07-30	261.13	3277.7	293.13	1038.76
2008-07-31	259.83	3187.96	289.39	1042.19
2008-08-01	256.98	3293.37	291.178	1032.74
2008-08-04	254.08	3218.89	287.522	1019.94
2008-08-05	257.6	3169.22	302.047	1072.06
2008-08-06	259.48	3230.95	299.039	1089.79
2008-08-07	256.37	3219.02	284.031	1082.17
2008-08-08	257.11	3069.33	294.077	1084.89
2008-08-11	259.16	2967.25	299.571	1107.33
2008-08-12	256.71	2931.84	284.012	1098.7
2008-08-13	253.99	2890.69	275.588	1055.6
2008-08-14	255.18	2881.27	282.615	1056.11
2008-08-15	254.17	2898.77	285.776	1061.78
2008-08-18	252.63	2757.31	275.558	1058.18
2008-08-19	248.72	2816.6	267.173	1015.69
2008-08-20	250.42	3062.98	271.637	1016.16
2008-08-21	251.23	2968.36	268.735	996.439
2008-08-22	252.87	2925.39	277.087	1025.59
2008-08-25	250.44	2945.46	268.46	1015.73
2008-08-26	249.75	2912.03	270.382	1017.54
2008-08-27	251.58	2942.89	274.898	1013.13
2008-08-28	254.59	2964.92	287.265	1046.54
2008-08-29	254.32	3023.42	285.592	1053.3
2008-09-01	252.13	2893.92	285.592	1051.02
2008-09-02	250.61	2852.74	290.765	1081.17
2008-09-03	248.62	2800.84	294.715	1075.35
2008-09-04	242.06	2790.72	280.887	1040.36
2008-09-05	239.44	2700.49	289.964	1014.52
2008-09-08	244.94	2678.15	303.426	1074.49
2008-09-09	238.52	2682.85	283.411	1077.19
2008-09-10	238.37	2671.8	281.389	1054.66
2008-09-11	237.64	2529.06	285.673	1036.03
2008-09-12	241.5	2518.86	282.633	1049.12
2008-09-16	230.72	2319.62	268.533	942.821
2008-09-17	224.29	2143.12	244.54	910.351
2008-09-18	228.62	2120.38	273.224	913.021
2008-09-19	241.7	2332.6	303.573	1048.04
2008-09-22	238.07	2548.71	277.832	1021.82
2008-09-23	235.09	2453.36	273.605	995.256
2008-09-24	233.97	2441.98	269.544	1002.33
2008-09-25	236.85	2543.6	276.602	1032.48
2008-09-26	234.57	2556.24	284.978	1012.48
2008-10-06	200.34	2416.12	243.466	930.85
2008-10-07	194.2	2384.68	215.388	905.204
2008-10-08	186.7	2244.86	208.906	843.607
2008-10-09	179.18	2226.98	184.38	836.557
2008-10-10	170.72	2133.69	197.216	755.539
2008-10-13	186.17	2316.77	217.386	836.372
2008-10-14	191.47	2252.12	231.332	862.557
2008-10-15	178.24	2256.46	210.228	801.873
2008-10-16	174.78	2154.21	213.718	746.367
2008-10-17	177.04	2163.08	208.793	750.996
2008-10-20	183.98	2257.33	214.661	764.544
2008-10-21	180.83	2209.46	210.711	774.89
2008-10-22	169.19	2145.04	196.022	735.75
2008-10-23	168.45	2119.3	194.331	719.446
2008-10-24	161.03	2012.91	186.852	673.636
2008-10-27	153.94	1867.47	179.219	628.336
2008-10-28	164.17	1947.94	201.619	594.529
2008-10-29	170.24	1898.44	195.832	664.542
2008-10-30	176.47	1969.48	198.267	697.877
2008-10-31	177.67	1921.12	209.134	722.197
2008-11-03	178.81	1928.5	209.742	727.04
2008-11-04	186.98	1903.98	221.181	781.59
2008-11-05	182.83	1999.88	201.774	773.849
2008-11-06	172.12	1935.04	188.178	724.877
2008-11-07	174.55	2000.17	192.218	735.305
2008-11-10	175.01	2158.51	183.755	733.405
2008-11-11	168.75	2116.28	179.385	679.114
2008-11-12	162.11	2149.87	166.988	649.618
2008-11-13	165.97	2218.97	178.829	644.333
2008-11-14	163.44	2279.56	169.552	647.689
2008-11-17	159.93	2300.75	159.39	615.493
2008-11-18	159.76	2115.01	158.129	603.681
2008-11-19	152.71	2246.36	139.843	562.673
2008-11-20	143.63	2207.03	125.126	542.501
2008-11-21	147.56	2206.67	129.364	531.674
2008-11-24	157.04	2095.07	153.643	586.409
2008-11-25	159.81	2101.31	157.461	597.116
2008-11-26	162.44	2109.22	165.231	595.844
2008-11-27	164.13	2134.57	165.231	627.018
2008-11-28	165.56	2037.19	169.947	634.114
2008-12-01	154.6	2061.58	141.046	591.051
2008-12-02	157.01	2052.56	152.236	607.49
2008-12-03	159.36	2150.87	160.754	607.16
2008-12-04	156.57	2213.96	157.745	614.645
2008-12-05	157.25	2263	171.358	589.167
2008-12-08	165.96	2365.97	183.086	650.186
2008-12-09	164.76	2280.6	174.131	659.056
2008-12-10	167.41	2390.82	172.951	661.977
2008-12-11	166.37	2332.65	158.286	653.836
2008-12-12	164.92	2213.06	161.532	627.131
2008-12-15	166.21	2228.46	155.092	616.454
2008-12-16	170.82	2249.97	172.534	627.722
2008-12-17	173.25	2244.05	170.368	615.214
2008-12-18	171.87	2329.36	165.221	616.846
2008-12-19	169.61	2331.7	165.931	615.738
2008-12-22	166.87	2261.58	159.242	601.171
2008-12-23	165.84	2151.81	156.122	603.27
2008-12-24	165.77	2124.52	159.044	602.979
2008-12-25	166	2106.24	159.044	602.979
2008-12-26	166.84	2104.18	159.164	602.979
2008-12-29	168.2	2087.46	157.59	608.066
2008-12-30	171.1	2060.51	164.088	622.606
2008-12-31	171.95	2059.4	168.792	622.968
2009-01-05	176.67	2148.62	167.15	652.217
2009-01-06	177.71	2219.27	170.385	661.53
2009-01-07	175.97	2196.64	161.643	656.97
2009-01-08	175.39	2135.39	161.309	647.546
2009-01-09	172.52	2165.09	155.791	643.553
2009-01-12	168.71	2153.48	146.901	637.044
2009-01-13	166.38	2109.75	148.88	618.191
2009-01-14	161.6	2234.59	140.403	579.675
2009-01-15	159.74	2221.1	133.276	563.019
2009-01-16	162.24	2270.23	130.1	567.502
2009-01-19	161.14	2322.06	130.1	536.152
2009-01-20	154.35	2341.26	108.331	502.45
2009-01-21	157.1	2349.15	124.16	505.896
2009-01-22	155.75	2353.08	116.904	505.767
2009-01-23	154.66	2336.7	120.913	495.406
2009-02-02	155.42	2338.36	124.21	529.286
2009-02-03	158.06	2392.23	121.084	535.189
2009-02-04	159.03	2486.19	119.878	550.061
2009-02-05	159.86	2481.67	121.509	539.31
2009-02-06	163.39	2587.75	131.389	547.898
2009-02-09	164.44	2618.87	133.134	556.642
2009-02-10	159.19	2626.93	118.639	542.264
2009-02-11	158.79	2628.83	124.806	536.047
2009-02-12	157.32	2594.93	123.168	524.013
2009-02-13	157.44	2687.1	117.98	523.685
2009-02-16	156.36	2777.76	117.98	505.908
2009-02-17	149.93	2675.64	106.394	474.646
2009-02-18	148.8	2545.42	106.192	475.923
2009-02-19	148.58	2541.8	100.668	473.607
2009-02-20	145.2	2563.62	99.1863	436.935
2009-02-23	142.66	2646.54	96.1753	426.163
2009-02-24	144.2	2499.74	107.566	422.314
2009-02-25	143.54	2535.57	107.074	423.213
2009-02-26	143.45	2435.1	109.218	457.483
2009-02-27	141.31	2436.25	101.15	441.383
2009-03-02	134.44	2447.71	94.2356	410.942
2009-03-03	132.97	2393.78	92.7648	401.327
2009-03-04	136.29	2585.95	92.0631	415.081
2009-03-05	132.54	2636.53	82.9091	382.905
2009-03-06	131.96	2623.88	81.7427	368.675
2009-03-09	130.29	2529.74	83.7657	363.508
2009-03-10	136.79	2565.61	96.8191	406.984
2009-03-11	138.12	2537.71	99.141	420.221
2009-03-12	140.69	2547.57	109.07	431.747
2009-03-13	142.79	2541.08	109.414	437.795
2009-03-16	144.48	2602.56	107.387	459.318
2009-03-17	146.93	2690.35	114.453	459.277
2009-03-18	148.84	2672.86	126.011	470.912
2009-03-19	151.67	2715.65	115.885	491.18
2009-03-20	149.22	2668.46	109.741	491.18
2009-03-23	156.57	2752.39	129.209	523.251
2009-03-24	155.68	2770.11	120.749	516.557
2009-03-25	156.86	2737.15	126.27	520.698
2009-03-26	159.25	2842.85	127.573	526.363
2009-03-27	156.19	2846.31	123.123	513.591
2009-03-30	150.1	2825.42	111.521	473.875
2009-03-31	152.3	2873.78	119.011	496.892
2009-04-01	154.73	2895.58	122.086	513.688
2009-04-02	161.52	2947.3	125.654	555.489
2009-04-03	162.13	2983.09	130.947	558.045
2009-04-07	158.2	2971.48	122.99	537.015
2009-04-08	158.48	2834.36	124.055	545.835
2009-04-09	163.66	2903.89	143.291	575.935
2009-04-10	163.87	2977.6	143.291	575.935
2009-04-13	164.79	3017.38	150.181	575.935
2009-04-14	164.09	3045.62	138.648	605.949
2009-04-15	164.31	3027.79	146.356	594.192
2009-04-16	166.63	3019.92	147.284	613.471
2009-04-17	167.48	3000.25	149.177	631.135
2009-04-20	161.73	3046.07	132.149	596.409
2009-04-21	162.97	2985.18	142.968	591.363
2009-04-22	163.33	2891.56	137.506	613.879
2009-04-23	164.6	2896.8	143.687	609.206
2009-04-24	167.91	2859.49	147.205	623.022
2009-04-27	166.53	2798.76	142.53	621.282
2009-04-28	164.58	2804.61	139.915	605.257
2009-04-29	168.47	2949.16	146.584	629.271
2009-04-30	170.22	2951.98	145.395	650.999
2009-05-04	176.02	3047.65	157.438	660.016
2009-05-05	176.29	3061.95	155.521	666.269
2009-05-06	178.55	3093.97	168.137	681.207
2009-05-07	178.39	3124.64	162.344	675.425
2009-05-08	182.11	3206.71	175.845	704.025
2009-05-11	180.48	3158.28	163.847	697.966
2009-05-12	179.9	3231.62	160.857	683.927
2009-05-13	175.82	3249.37	152.497	639.674
2009-05-14	175.85	3201.21	158.568	644.195
2009-05-15	176.11	3202.56	154.601	650.228
2009-05-18	179	3186.6	165.719	677.466
2009-05-19	181.43	3231.73	161.39	697.319
2009-05-20	182.69	3189.53	157.459	696.944
2009-05-21	179.78	3111.04	157.806	682.574
2009-05-22	180.5	3107.57	155.899	684.886
2009-05-25	180.82	3122.34	155.899	685.409
2009-05-26	183.45	3073.68	162.347	690.419
2009-05-27	182.63	3154.43	156.103	695.951
2009-06-01	190.91	3304.02	165.308	707.145
2009-06-02	191.87	3301.13	163.318	708.663
2009-06-03	188.81	3467.69	160.881	692.852
2009-06-04	189.2	3505.89	167.263	696.548
2009-06-05	188.64	3470.84	164.837	703.057
2009-06-08	187.08	3539.63	166.633	692.147
2009-06-09	188.32	3564.62	167.517	695.087
2009-06-10	189.52	3562.34	164.917	707.712
2009-06-11	191.2	3543.85	166.387	717.479
2009-06-12	190.78	3493.41	167.541	714.808
2009-06-15	185.92	3628.99	162.614	689.146
2009-06-16	184.17	3599.08	159.947	679.463
2009-06-17	182.66	3675.55	155.843	656.985
2009-06-18	183.53	3744.8	159.711	671.76
2009-06-19	184.74	3801.87	162.425	676.064
2009-06-22	180.09	3817.06	152.405	650.302
2009-06-23	179.55	3825.21	155.014	644.702
2009-06-24	182.17	3804.21	156.729	670.237
2009-06-25	183.66	3825.27	159.378	663.202
2009-06-26	185.05	3859.77	160.352	662.899
2009-06-29	186.16	3932.09	162.58	679.678
2009-06-30	185.03	3920.51	160.764	674.227
2009-07-01	186.86	4077.46	159.965	686.9
2009-07-02	182.43	4141.86	153.55	662.211
2009-07-03	182.24	4240.73	153.55	666.872
2009-07-06	180.98	4295.7	154.766	655.479
2009-07-07	179.1	4198.67	151.8	653.973
2009-07-08	177.29	4193.28	149.24	639.358
2009-07-09	178.3	4231.13	151.262	648.634
2009-07-10	177.4	4217.82	149.327	639.938
2009-07-13	179.19	4120.16	159.057	657.421
2009-07-14	181.46	4279.6	158.558	671.986
2009-07-15	186.6	4293.39	165.065	697.998
2009-07-16	188.24	4343.26	164.666	703.864
2009-07-17	188.69	4322.61	163.394	706.209
2009-07-20	191.47	4350.73	164.729	718.483
2009-07-21	193.19	4336.81	163.422	719.467
2009-07-22	193.32	4405.68	163.176	718.204
2009-07-23	196.88	4483.51	168.024	740.336
2009-07-24	197.44	4479.9	167.447	743.068
2009-07-27	198.46	4556.42	169.938	750.043
2009-07-28	197.89	4540.56	169.305	735.434
2009-07-29	196.8	4336.12	168.883	741.408
2009-07-30	199.61	4457.7	173.36	759.528
2009-07-31	200.96	4544.05	174.882	764.651
2009-08-03	205.03	4539.22	179.553	780.455
2009-08-04	205.27	4451.26	183.256	779.561
2009-08-05	204.31	4345.18	189.367	778.942
2009-08-06	203.92	4279.31	188.059	793.268
2009-08-07	204.66	4207.05	193.144	806.85
2009-08-10	204.27	4142.6	191.884	807.781
2009-08-11	202.26	4159.03	185.096	791.172
2009-08-12	203.76	4012.25	188.83	802.858
2009-08-13	206.29	4088.83	192.533	819.102
2009-08-14	205.09	4007.63	191.578	811.682
2009-08-17	199.17	3791.03	183.424	787.867
2009-08-18	201.13	3773.31	186.952	801.966
2009-08-19	202.05	3595.36	186.854	797.732
2009-08-20	204.54	3747.76	191.702	810.891
2009-08-21	207.66	3789.15	195.805	840.152
2009-08-24	209.3	3773.83	193.997	859.164
2009-08-25	209.72	3564.26	196.173	861.605
2009-08-26	208.93	3608.32	195.929	862.005
2009-08-27	208.61	3570.06	197.827	857.763
2009-08-28	210.3	3420.18	198.135	868.442
2009-08-31	208.58	3194.57	197.373	856.727
2009-09-01	205.38	3275.23	186.982	834.445
2009-09-02	203.74	3363.05	185.156	818.871
2009-09-03	204.96	3552.44	189.403	825.03
2009-09-04	207.13	3568.07	190.972	841.905
2009-09-07	209.06	3578.91	190.972	854.735
2009-09-08	211.78	3649.17	192.163	849.382
2009-09-09	213.17	3648.67	194.921	857.647
2009-09-10	214.96	3621.65	196.711	853.576
2009-09-11	215.91	3766.85	195.098	858.929
2009-09-14	215.52	3820.61	197.931	851.538
2009-09-15	216.09	3811.25	198.106	855.468
2009-09-16	219.73	3727.25	204.827	874.872
2009-09-17	220.54	3796.9	204.066	882.759
2009-09-18	219.98	3642.95	203.942	880.747
2009-09-21	218.29	3616.21	202.078	869.972
2009-09-22	220.76	3512.2	206.616	876.756
2009-09-23	219.68	3458.99	202.323	887.372
2009-09-24	216.85	3551.12	198.733	872.129
2009-09-25	215.61	3535.73	196.53	869.927
2009-09-28	217.51	3420.89	203.281	887.253
2009-09-29	217.45	3461.23	202.196	891.897
2009-09-30	217.8	3502.89	201.18	887.318
2009-10-09	220.98	3675.29	205.1	891.973
2009-10-12	222.11	3664.88	206.96	901.197
2009-10-13	221.49	3728.25	204.672	889.287
2009-10-14	225.52	3775.57	211.691	916.023
2009-10-15	226.25	3802.16	210.286	915.457
2009-10-16	224.22	3798.06	204.751	900.818
2009-10-19	226.92	3911.72	205.687	917.152
2009-10-20	226	3981.28	204.3	911.687
2009-10-21	225.36	3994.33	200.414	910.88
2009-10-22	225.1	3962.64	206.261	895.07
2009-10-23	223.6	4051.62	203.052	890.893
2009-10-26	221.28	4059.82	197.952	863.95
2009-10-27	219.09	3946.91	196.58	855.583
2009-10-28	214.29	3926.43	190.231	829.425
2009-10-29	217.52	3818.21	198.469	858.032
2009-10-30	213.83	3862.72	189.032	835.184
2009-11-02	214.16	4039.49	190.614	837.537
2009-11-03	213.13	4085.25	191.433	813.977
2009-11-04	215.67	4100.21	188.541	834.464
2009-11-05	218.01	4095.72	193.322	839.482
2009-11-06	218.86	4111.56	192.451	845.23
2009-11-09	223.8	4113.12	199.434	868.915
2009-11-10	223.7	4131.27	198.536	865.481
2009-11-11	224.92	4116.87	201.315	876.823
2009-11-12	222.8	4098.02	197.605	872.443
2009-11-13	223.95	4113.71	197.054	873.458
2009-11-16	227.46	4231.02	199.478	885.207
2009-11-17	226.32	4239.16	199.62	874.304
2009-11-18	226.69	4220.97	201.404	874.137
2009-11-19	222.91	4210.66	197.327	857.149
2009-11-20	221.81	4199.23	196.198	844.187
2009-11-23	225.45	4200.87	199.077	868.877
2009-11-24	224.32	4098.47	197.585	858.053
2009-11-25	226.25	4155.37	197.17	858.771
2009-11-26	223.06	3981.61	197.17	819.997
2009-11-27	220.75	3850.56	191.761	834.305
2009-11-30	221.97	3976.58	197.018	822.467
2009-12-01	226.5	4003.14	197.212	844.642
2009-12-02	227.18	4039.77	196.976	841.09
2009-12-03	226.84	4009.18	192.922	845.942
2009-12-04	226.5	4188.59	196.326	856.219
2009-12-07	225.88	4206.43	193.168	849.607
2009-12-08	223.33	4136.32	191.447	832.77
2009-12-09	222.7	4035.87	192.203	815.146
2009-12-10	223.52	4054.42	191.813	824.516
2009-12-11	224.03	4048.63	193.142	818.303
2009-12-14	225.82	4102.21	194.272	828.064
2009-12-15	224.52	4025.27	190.95	824.751
2009-12-16	225.86	4011.94	192.233	845.688
2009-12-17	222	3943.02	188.752	831.978
2009-12-18	221.65	3851.72	191.367	819.6
2009-12-21	223.44	3834.97	194.201	832.009
2009-12-22	224.28	3728.28	194.786	838.152
2009-12-23	225.85	3742.72	194.101	843.646
2009-12-24	227.11	3830.27	195.775	844.018
2009-12-25	227.03	3794.74	195.775	844.018
2009-12-28	228.03	3860.83	195.169	851.756
2009-12-29	228.32	3901.92	194.353	852.85
2009-12-30	227.17	4033.18	194.495	844.235
2009-12-31	226.93	4055.64	193.779	844.96
2010-01-04	230.96	3973.42	197.786	863.509
2010-01-05	231.95	4010.05	201.147	870.54
2010-01-06	232.34	3955.98	202	872.886
2010-01-07	232.09	3883.36	206.211	877.184
2010-01-08	233.09	3906.17	205.088	887.086
2010-01-11	234.99	3910.46	205.146	883.259
2010-01-12	233.42	3935.73	201.876	874.003
2010-01-13	233.57	3740.09	204.243	869.387
2010-01-14	234.72	3771.62	205.537	873.581
2010-01-15	232.63	3789.69	201.349	855.693
2010-01-18	233.1	3766.99	201.349	856.38
2010-01-19	233.9	3794.16	203.639	860.736
2010-01-20	230.33	3678.2	203.367	839.067
2010-01-21	226.93	3745.77	197.351	820.839
2010-01-22	223.57	3762.53	190.935	806.13
2010-01-25	223.27	3715.34	191.941	802.053
2010-01-26	221.64	3652.22	188.703	802.545
2010-01-27	220.71	3567.89	193.067	784.919
2010-01-28	219.13	3535.15	192.29	773.455
2010-01-29	217.37	3525.99	190.916	784.413
2010-02-01	218.99	3493.55	193.977	795.088
2010-02-02	221.83	3494.28	196.147	807.722
2010-02-03	221.23	3614.53	193.511	793.885
2010-02-04	215.07	3593.49	185.483	756.478
2010-02-05	212.3	3522.13	187.737	736.735
2010-02-08	211.62	3511.2	183.597	739.076
2010-02-09	213.48	3535.45	185.615	743.614
2010-02-10	213.66	3592.09	187.148	762.771
2010-02-11	215.17	3589.76	187.555	752.056
2010-02-12	215.09	3621.81	187.023	745.481
2010-02-22	221.11	3594.06	196.818	784.524
2010-02-23	219.16	3508.11	193.308	765.586
2010-02-24	219.67	3538.26	196.675	768.435
2010-02-25	217.88	3610.68	196.032	757.143
2010-02-26	219.83	3600.88	197.427	771.827
2010-03-01	221.5	3657.96	198.162	782.882
2010-03-02	223.42	3659.32	198.73	790.413
2010-03-03	225.01	3669.13	198.833	802.013
2010-03-04	224.57	3583.12	200.653	807.064
2010-03-05	227.47	3599.55	204.731	829.051
2010-03-08	228.55	3634.29	205.039	830.431
2010-03-09	228.47	3680.11	205.603	825.071
2010-03-10	229.74	3658.77	207.913	836.747
2010-03-11	230.06	3678.61	209.803	831.075
2010-03-12	230.98	3633.78	208.937	837.035
2010-03-15	229.8	3582.7	208.784	827.951
2010-03-16	232.01	3622.09	211.431	839.174
2010-03-17	233.96	3704.59	213.74	850.362
2010-03-18	232.84	3692.23	212.764	841.314
2010-03-19	231.75	3709.5	211.187	838.148
2010-03-22	232.04	3717.84	212.406	831.198
2010-03-23	233.38	3674.63	214.035	840.247
2010-03-24	231.52	3676.1	214.399	838.566
2010-03-25	231.62	3618.88	215.32	852.143
2010-03-26	232.06	3680.78	215.55	854.083
2010-03-29	233.6	3806.45	215.958	854.95
2010-03-30	233.88	3818.23	214.394	851.81
2010-03-31	233.78	3793.38	214.754	847.676
2010-04-01	236.26	3837.99	216.736	861.081
2010-04-02	236.4	3836.88	216.736	861.081
2010-04-06	237.86	3825.55	221.191	866.606
2010-04-07	237.25	3788.1	219.998	861.83
2010-04-08	236.67	3723.39	221.83	845.839
2010-04-09	238.95	3755.47	222.817	863.381
2010-04-12	239.89	3677.67	223.835	872.691
2010-04-13	239.09	3767.3	223.833	870.256
2010-04-14	241.73	3757.29	229.748	878.824
2010-04-15	242.2	3755.39	228.638	881.37
2010-04-16	238.58	3689.96	219.926	857.581
2010-04-19	236.94	3469.23	222.348	848.979
2010-04-20	239.12	3440.06	225.262	859.278
2010-04-21	239	3488.81	224.047	843.167
2010-04-22	237.86	3409.88	225.329	824.441
2010-04-23	239.14	3412.58	226.22	827.865
2010-04-26	240.08	3375.86	222.314	836.479
2010-04-27	235.31	3322.81	214.873	798.905
2010-04-28	233.29	3319.44	217.643	783.903
2010-04-29	235.98	3325.93	223.059	800.009
2010-04-30	234.53	3376.83	217.539	796.048
2010-05-04	229.07	3275.54	215.526	753.913
2010-05-05	226.11	3279.32	214.512	737.352
2010-05-06	219.98	3102.83	205.689	706.138
2010-05-07	214.82	3074.92	203.158	678.638
2010-05-10	225.12	3132.97	214.498	779.894
2010-05-11	223.53	3051.81	213.472	768.563
2010-05-12	226.26	3125.96	215.843	778.847
2010-05-13	225.58	3184.88	212.246	774.732
2010-05-14	220.31	3140.41	206.473	731.792
2010-05-17	218.22	2980.96	206.459	730.91
2010-05-18	217.43	3074.67	200.692	748.852
2010-05-19	213.73	3043.6	201.037	720.797
2010-05-20	207.41	2991.19	191.557	706.781
2010-05-21	209.12	3034.64	198.498	715.026
2010-05-24	207.7	3143.82	192.781	710.007
2010-05-25	203.88	3057.32	194.393	683.966
2010-05-26	205.61	3058.89	193.145	694.848
2010-05-27	211.64	3088.15	201.745	719.797
2010-05-28	211.37	3065.74	197.416	717.101
2010-05-31	211.61	2987.36	197.416	716.884
2010-06-01	209.18	2960.95	193.308	710.05
2010-06-02	210.85	2961.36	199.189	706.811
2010-06-03	213.43	2939.47	198.146	712.446
2010-06-04	207.91	2945.43	190.296	682.742
2010-06-07	203.84	2870.46	186.43	676.413
2010-06-08	204.54	2849.85	190.19	669.264
2010-06-09	205.49	2967.59	188.346	684.581
2010-06-10	210.12	2901.01	194.633	702.582
2010-06-11	211.41	2917.46	195.336	720.745
2010-06-17	217.78	2920.49	198.778	755.251
2010-06-18	218.41	2914.36	199.842	769.013
2010-06-21	220.03	3030.07	199.301	774.667
2010-06-22	217.11	3030.16	196.294	765.969
2010-06-23	215.33	3009.53	195.699	753.897
2010-06-24	212.88	3013.72	191.65	732.714
2010-06-25	212.36	3010.06	197.032	733.25
2010-06-28	212.95	3003.22	195.273	743.391
2010-06-29	206.32	2872.04	187.689	709.907
2010-06-30	204.96	2848.28	185.64	715.855
2010-07-01	203.81	2825.33	184.07	700.8
2010-07-02	204	2860.59	182.083	704.848
2010-07-05	203.56	2846.52	182.083	699.063
2010-07-06	206.91	2892.29	183.118	724.303
2010-07-07	210.31	2894.86	191.244	753.031
2010-07-08	212.84	2893.39	192.474	765.971
2010-07-09	214.34	2953.46	195.506	770.913
2010-07-12	214.25	2993.44	195.546	772.029
2010-07-13	217.39	2944.71	200.62	789.591
2010-07-14	218.21	2961.72	198.786	788.132
2010-07-15	218.05	2914.43	198.595	773.204
2010-07-16	213.89	2917.23	189.916	753.575
2010-07-19	213.65	2980.43	189.966	749.644
2010-07-20	214.6	3016.94	192.154	750.278
2010-07-21	214.05	3011.26	188.713	755.203
2010-07-22	218	3052.99	194.561	779.716
2010-07-23	219.63	3074.87	195.938	778.291
2010-07-26	221.91	3074.81	198.982	791.686
2010-07-27	222.17	3055.25	199.193	824.17
2010-07-28	221.86	3130.17	197.316	826.217
2010-07-29	221.8	3143.49	197.974	824.093
2010-07-30	221.15	3134.18	197.916	816.71
2010-08-02	226.32	3181.59	203.001	844.464
2010-08-03	226.36	3126.05	200.731	843.96
2010-08-04	226.34	3125.16	201.282	840.772
2010-08-05	226.47	3066.47	200.52	838.288
2010-08-06	226.4	3102.62	198.867	826.952
2010-08-09	227.57	3109.8	200.06	837.191
2010-08-10	224.86	3030.01	197.994	825.691
2010-08-11	218.73	3049.32	190.885	798.132
2010-08-12	217.35	3019.66	189.704	792.695
2010-08-13	217.09	3043.76	189.095	790.185
2010-08-16	217.72	3098.65	188.694	786.072
2010-08-17	220.16	3112.75	190.083	798.666
2010-08-18	220.38	3095.79	190.847	794.587
2010-08-19	218.3	3116.98	186.262	780.647
2010-08-20	215.87	3083.48	185.828	768.885
2010-08-23	215.68	3075.82	184.72	777.177
2010-08-24	212.94	3079.99	181.562	763.441
2010-08-25	211.76	3005.5	182.08	750.856
2010-08-26	212.43	2998.39	180.482	759.468
2010-08-27	214.62	2999.49	184.71	763.957
2010-08-30	213.75	3022.43	180.609	760.838
2010-08-31	213.14	2989.64	182.268	762.389
2010-09-01	218.9	2986.44	189.287	792.54
2010-09-02	220.46	3011.35	191.085	792.585
2010-09-03	222.82	2992.81	195.189	803.168
2010-09-06	223.92	3069.2	195.189	804.317
2010-09-07	221.61	3058.8	190.557	791.421
2010-09-08	222.36	3005.66	192.73	795.821
2010-09-09	223.85	2942.69	194.953	807.897
2010-09-10	224.36	2934.14	195.099	806.419
2010-09-13	227.67	2944.25	199.519	820.003
2010-09-14	228.37	2945.41	197.544	821.581
2010-09-15	228.59	2891.65	198.27	816.133
2010-09-16	227.99	2842.14	197.555	807.172
2010-09-17	228.09	2835.35	196.535	796.831
2010-09-20	230.94	2842.15	200.516	808.655
2010-09-21	230.59	2848.38	198.451	805.034
2010-09-27	233.14	2863	194.394	792.763
2010-09-28	233.75	2816.06	194.998	788.574
2010-09-29	234.11	2815.82	193.386	779.987
2010-09-30	233.48	2894.18	193.176	776.758
2010-10-08	239.4	2995.37	197.618	789.845
2010-10-11	239.74	3125.51	197.418	789.533
2010-10-12	238.97	3129.25	199.909	786.566
2010-10-13	242	3223.8	199.904	802.735
2010-10-14	242.99	3257.29	196.275	797.677
2010-10-15	242.27	3414.54	192.924	794.857
2010-10-18	242.73	3430.28	197.432	802.914
2010-10-19	239.07	3469.51	194.66	805.749
2010-10-20	241.38	3491.59	196.844	807.715
2010-10-21	242.01	3405.82	196.472	809.29
2010-10-22	241.74	3372.51	196.612	806.152
2010-10-25	243.26	3462.06	195.814	804.15
2010-10-26	242.28	3433.73	196.061	796.604
2010-10-27	240.1	3386.34	196.243	793.362
2010-10-28	241.38	3411.49	196.147	792.575
2010-10-29	241.69	3334.15	195.827	788.954
2010-11-01	242.32	3378.5	195.798	779.983
2010-11-02	244.23	3367.48	196.308	786.519
2010-11-03	244.44	3400.86	198.282	775.669
2010-11-04	249.95	3426.04	205.057	793.105
2010-11-05	250.37	3462.23	209.413	788.148
2010-11-08	249.84	3481.03	207.794	789.103
2010-11-09	249.39	3409.51	203.273	795.759
2010-11-10	247.83	3341.96	206.015	779.208
2010-11-11	247.21	3374.68	204.092	769.856
2010-11-12	244.57	3184.33	200.971	773.982
2010-11-15	244.19	3201.5	201.786	779.332
2010-11-16	239.89	3070.16	198.102	759.632
2010-11-17	240.08	3060.49	196.957	765.45
2010-11-18	243.91	3087.82	199.782	775.486
2010-11-19	244.18	3083.58	199.463	767.617
2010-11-22	243.73	3045.85	196.651	752.377
2010-11-23	239.6	2990.34	193.465	731.498
2010-11-24	241.69	3036.62	196.631	733.907
2010-11-25	242.11	3083.16	196.631	734.042
2010-11-26	239.32	3038.26	194.408	723.376
2010-11-29	237.75	3032.16	195.519	708.975
2010-11-30	236.47	2981.25	194.135	697.793
2010-12-01	241.04	2988.03	198.186	723.512
2010-12-02	245.06	3014.53	203.369	745.524
2010-12-03	247.01	3041.28	203.973	747.605
2010-12-06	246.85	3087.54	203.528	737.253
2010-12-07	247.74	3101.39	203.461	740.909
2010-12-08	246.73	3047.8	207.144	754.069
2010-12-09	247.51	2998.44	209.824	769.904
2010-12-10	248.41	3035.6	211.667	764.95
2010-12-13	250.13	3095.59	211.41	768.416
2010-12-14	250.75	3082.93	209.427	771.525
2010-12-15	249.16	3061.17	207.649	761.503
2010-12-16	249	3032.09	208.135	760.317
2010-12-17	248.82	3020.52	208.721	750.461
2010-12-20	248.99	2966.42	209.501	755.273
2010-12-21	251.34	3073.4	212.923	767.001
2010-12-22	251.83	3020.62	215.269	765.419
2010-12-23	251.82	3024.7	213.62	762.438
2010-12-24	251.95	3043.57	213.62	761.74
2010-12-27	251.7	2986.21	215.647	752.025
2010-12-28	252.18	2934.8	215.713	754.304
2010-12-29	253.19	2934.13	215.08	755.505
2010-12-30	253.17	2914.98	214.324	747.62
2010-12-31	253.92	2945.43	214.772	744.515
2011-01-04	255.81	3013.99	219.192	763.35
2011-01-05	254.96	2989.92	221.801	761.925
2011-01-06	254.55	2972.4	220.415	763.586
2011-01-07	253.89	3033.73	218.375	753.415
2011-01-10	252.69	2976.63	217.73	734.789
2011-01-11	254.06	3024.28	218.828	743.946
2011-01-12	257.35	3060.52	222.486	779.222
2011-01-13	258.52	3045.8	221.595	793.12
2011-01-14	259	3010.14	225.416	798.931
2011-01-17	258.58	2894.46	225.416	795.108
2011-01-18	260.18	2898.18	223.683	809.645
2011-01-19	258.95	2933.43	218.756	804.432
2011-01-20	255.96	2847.03	219.839	809.784
2011-01-21	256.84	2898.53	221.68	824.419
2011-01-24	258.45	2878.18	221.486	829.351
2011-01-25	258.27	2890.86	220.98	817.033
2011-01-26	259.82	2908.7	220.735	815.621
2011-01-27	260.31	2919.4	222.665	832.26
2011-01-28	256.64	2899.86	218.561	828.581
2011-01-31	257.39	2911.45	220.701	826.321
2011-02-01	261.46	2920.27	225.508	843.879
2011-02-09	263.03	2883.3	226.762	853.1
2011-02-10	261.67	2930.65	226.757	841.278
2011-02-11	262.29	2938.62	229.903	845.133
2011-02-14	263.48	3057.3	230.06	842.459
2011-02-15	263.29	3036.7	229.606	851.782
2011-02-16	264.75	3034.31	230.917	872.981
2011-02-17	266.18	3025.84	230.675	874.512
2011-02-18	266.94	3013.77	231.159	873.78
2011-02-21	266.16	3027.21	231.159	852.465
2011-02-22	262.03	2928.95	224.013	845.639
2011-02-23	260.35	2930.54	223.094	841.782
2011-02-24	259.52	2945.61	222.581	835.116
2011-02-25	262.46	2960.47	225.734	847.678
2011-02-28	264.45	2985.37	226.781	852.905
2011-03-01	262.86	3017.8	221.833	840.681
2011-03-02	262.4	3029.15	220.373	833.744
2011-03-03	265.22	3062.45	225.099	830.136
2011-03-04	265.03	3112.71	222.13	824.357
2011-03-07	263.15	3152.44	220.648	818.192
2011-03-08	263.63	3155.99	225.566	823.305
2011-03-09	263.4	3159.28	225.377	821.622
2011-03-10	258.36	3083.84	220.752	812.12
2011-03-11	258.36	3042.84	222.561	806.1
2011-03-14	256.01	3046.28	220.373	804.796
2011-03-15	250.07	2991.24	217.68	787.151
2011-03-16	248.57	3026.23	213.557	768.744
2011-03-17	251.65	2976.62	216.494	785.763
2011-03-18	253.23	2990.58	218.956	786.386
2011-03-21	257.09	2998.74	220.336	803.997
2011-03-22	258.11	3034.78	219.169	803.672
2011-03-23	258.29	3068.26	218.52	805.095
2011-03-24	260.71	3054.39	219.592	814.923
2011-03-25	261.38	3106.01	220.056	810.217
2011-03-28	260.51	3112.9	219.386	813.662
2011-03-29	260.99	3133.7	220.068	804.253
2011-03-30	263.61	3121.84	221.695	806.606
2011-03-31	263.94	3090.4	220.708	791.958
2011-04-01	265.36	3175.21	222.484	806.197
2011-04-06	267.19	3260.77	224.624	810.396
2011-04-07	266.51	3256.1	223.634	816.712
2011-04-08	267.67	3261.29	221.701	822.542
2011-04-11	266.95	3228.85	221.58	820.664
2011-04-12	263.72	3219.81	220.718	811.607
2011-04-13	264.85	3294.3	218.996	814.734
2011-04-14	264.52	3283.16	217.135	800.702
2011-04-15	264.81	3318.57	217.267	794.681
2011-04-18	260.65	3323.65	214.311	770.952
2011-04-19	262.04	3247.95	215.098	772.081
2011-04-20	267.28	3220.82	215.648	780.664
2011-04-21	269.5	3236.42	216.862	789.03
2011-04-22	269.54	3207.86	216.862	789.03
2011-04-25	268.9	3189.88	216.563	789.03
2011-04-26	270.38	3187.5	217.788	795.424
2011-04-27	271.11	3172.27	219.178	799.39
2011-04-28	273.39	3177.37	220.942	807.29
2011-04-29	274.1	3157.91	220.49	809.094
2011-05-03	272.39	3161.95	220.517	803.686
2011-05-04	270.02	3081.41	218.453	795.986
2011-05-05	267.2	3079.82	215.966	788.174
2011-05-06	267.85	3054.94	216.694	795.324
2011-05-09	267	3044.56	216.297	780.572
2011-05-10	269.32	3076.9	218.339	791.61
2011-05-11	267.76	3062.41	215.437	793.601
2011-05-12	266.14	3032.43	215.25	787.506
2011-05-13	264.66	3067.97	212.079	778.679
2011-05-16	263.16	3033.86	211.817	776.018
2011-05-17	261.73	3054.45	213.338	769.005
2011-05-18	264.21	3086.77	214.385	772.094
2011-05-19	264.76	3069.09	214.512	776.382
2011-05-20	263.29	3075.78	211.361	768.878
2011-05-23	258.52	2986.53	208.552	751.505
2011-05-24	259.18	2985	208.24	749.604
2011-05-25	259.73	2940.77	208.344	763.26
2011-05-26	261.45	2946.12	209.354	760.357
2011-05-27	263.87	2957.55	211.047	768.604
2011-05-30	263.92	2961.51	211.047	763.807
2011-05-31	267.28	2993.15	213.094	776.528
2011-06-01	264.16	2970.63	205.665	768.559
2011-06-02	262.23	2883.29	205.994	760.293
2011-06-03	261.17	2901.17	204.596	764.144
2011-06-07	259.71	2909.05	200.139	751.969
2011-06-08	257.66	2900.91	198.259	741.851
2011-06-09	258.56	2850.47	200.625	744.484
2011-06-10	254.89	2861.49	199.197	735.893
2011-06-13	254.64	2850.72	201.267	735.421
2011-06-14	257.95	2888.2	202.294	745.817
2011-06-15	254.14	2851.12	197.862	731.864
2011-06-16	251.64	2817.17	198.986	727.401
2011-06-17	252.73	2805.53	200.818	741.57
2011-06-20	252.64	2807.62	200.672	734.121
2011-06-21	256.58	2833.15	203.44	749.635
2011-06-22	256.39	2834.69	202.103	745.856
2011-06-23	253.06	2874.62	200.144	723.582
2011-06-24	252.4	2960.26	198.767	710.709
2011-06-27	253.25	2951.13	201.022	708.517
2011-06-28	256.04	2940.65	201.846	718.88
2011-06-29	259.39	2889.43	206.081	732.976
2011-06-30	262.72	2933.7	206.872	747.449
2011-07-01	265.23	2929.54	210.446	764.922
2011-07-04	266.43	3003.05	210.446	762.496
2011-07-05	265.94	2992.51	208.69	756.729
2011-07-06	265.24	2969.47	207.542	742.843
2011-07-07	267.22	2963.66	210.806	741.121
2011-07-08	265.59	2986.37	208.057	722.448
2011-07-11	260.11	2967.98	202.219	692.848
2011-07-12	258.18	2903.2	201.65	691.57
2011-07-13	260.95	2946.69	201.985	696.849
2011-07-14	259.2	2945.44	200.422	690.075
2011-07-15	259.61	2948.58	199.927	681
2011-07-18	256.47	2935.33	197.175	658.053
2011-07-19	259.99	2908.7	199.852	670.746
2011-07-20	261.5	2909.7	201.996	696
2011-07-21	264.87	2877.23	206.998	725.646
2011-07-22	266.18	2880.6	206.449	724.035
2011-07-25	264.69	2793.39	204.712	703.921
2011-07-26	265.17	2801.72	204.363	703.238
2011-07-27	260.92	2793.24	199.605	687.551
2011-07-28	259.66	2750.33	199.692	693
2011-07-29	258.37	2797.46	199.184	688.386
2011-08-01	257.25	2796.88	198.524	670.816
2011-08-02	251.8	2774.47	193.018	647.54
2011-08-03	249.86	2770.01	194.028	632.917
2011-08-04	239.53	2766.82	183.978	604.8
2011-08-05	235.76	2698.56	180.792	602.625
2011-08-08	223.57	2622.33	162.742	579.18
2011-08-09	228.43	2642.62	176.098	584.456
2011-08-10	223.34	2658.93	163.581	545.104
2011-08-11	229.66	2705.92	173.828	562.371
2011-08-12	232.04	2696.39	171.748	587.637
2011-08-15	236.92	2765.85	177.307	593.292
2011-08-16	235.6	2749.21	173.901	590.234
2011-08-17	236.36	2748.91	174.948	587.967
2011-08-18	226.51	2702.94	166.175	549.938
2011-08-19	222.93	2679.9	163.042	537.029
2011-08-22	222.68	2664.03	160.969	536.918
2011-08-23	227.79	2718	166.194	536.126
2011-08-24	229.28	2694.26	170.886	546.809
2011-08-25	226.77	2816.32	170.107	547.959
2011-08-26	228.4	2807.19	171.825	536.092
2011-08-29	234.17	2728.58	178.985	550.739
2011-08-30	235.41	2727.19	177.672	553.359
2011-08-31	238.5	2740.16	179.833	572.205
2011-09-01	237.22	2749.74	175.557	574.451
2011-09-02	232.07	2718.41	168.53	548.201
2011-09-05	227.47	2672.27	168.53	515.595
2011-09-06	225.33	2666.06	165.552	500.243
2011-09-07	231.35	2719.88	173.514	520.392
2011-09-08	230.83	2700.49	169.56	525.106
2011-09-09	224.35	2708.3	164.21	493.622
2011-09-13	223.48	2689.46	167.266	482.897
2011-09-14	224.78	2694.38	169.324	488.466
2011-09-15	229.2	2681.07	173.658	510.741
2011-09-16	230.79	2689.44	174.004	511.909
2011-09-19	226.62	2628.2	169.228	492.038
2011-09-20	227.29	2645.24	168.812	497.11
2011-09-21	222.77	2708.35	160.474	488.471
2011-09-22	212.83	2618.38	155.676	460.945
2011-09-23	213.11	2603.33	157.481	474.098
2011-09-26	214.88	2508.3	164.425	498.695
2011-09-27	221.43	2535.6	165.099	536.482
2011-09-28	218.36	2505.31	160.296	530.111
2011-09-29	219.67	2505.56	164.846	547.398
2011-09-30	214.93	2499.92	159.053	532.755
2011-10-10	224.07	2472.66	167.26	563.3
2011-10-11	224.99	2506.34	167.153	562.487
2011-10-12	228.19	2615.22	171.614	580.442
2011-10-13	227.43	2621.33	167.533	558.444
2011-10-14	230.4	2624.76	169.901	558.327
2011-10-17	228.15	2644.59	164.224	546.666
2011-10-18	228.6	2574.81	172.383	541.648
2011-10-19	228.37	2576.78	169.434	554.548
2011-10-20	226.2	2537.01	172.488	532.028
2011-10-21	231.09	2556.01	176.572	553.313
2011-10-24	235.2	2642.53	180.422	561.999
2011-10-25	232.62	2669.33	174.868	556.159
2011-10-26	233.61	2684.95	178.281	552.247
2011-10-27	243.14	2704.35	189.271	604.954
2011-10-28	244.23	2749.31	188.859	600.044
2011-10-31	237.59	2726.07	181.576	570.083
2011-11-01	229.59	2730.41	173.017	525.412
2011-11-02	232.29	2785.18	177.882	533.279
2011-11-03	235.15	2762.2	181.192	549.6
2011-11-04	235.16	2776.76	178.648	538.468
2011-11-07	235.42	2731.41	179.444	533.316
2011-11-08	237.16	2731.3	182.901	540.996
2011-11-09	230.96	2754.98	172.945	520.751
2011-11-10	229.78	2692.34	173.911	520.903
2011-11-11	234.74	2688.67	177.774	541.925
2011-11-14	233.11	2738.86	174.161	531.703
2011-11-15	232.32	2716.09	174.891	518.104
2011-11-16	230.01	2635.4	170.537	520.538
2011-11-17	227.04	2622.5	166.972	510.045
2011-11-18	225.61	2589.22	167.869	508.233
2011-11-21	220.37	2590.39	163.63	489.702
2011-11-22	219.7	2596.39	162.123	479.154
2011-11-23	214.81	2560.76	157.44	468.516
2011-11-24	214.35	2579.84	157.44	471.484
2011-11-25	213.64	2552.18	158.134	474.047
2011-11-28	220.22	2551.93	162.793	503.91
2011-11-29	221.69	2585.84	161.822	506.644
2011-11-30	229.77	2511.95	172.463	530.08
2011-12-01	230.71	2603.86	170.819	524.267
2011-12-02	231.32	2601.53	173.138	544.533
2011-12-05	233.53	2604.65	176.787	558.252
2011-12-06	232.09	2600.65	176.644	555.934
2011-12-07	232.87	2625.06	178.73	550.679
2011-12-08	228.64	2626.55	172.099	531.927
2011-12-09	230.36	2613.79	176.036	547.458
2011-12-12	226.96	2594.5	171.485	522.412
2011-12-13	224.98	2544.74	168.959	516.134
2011-12-14	221.11	2535.72	168.448	501.934
2011-12-15	221.52	2493.25	168.454	511.222
2011-12-16	222.42	2546.23	169.316	508.775
2011-12-19	219.91	2547.98	165.366	509.062
2011-12-20	225.14	2545.45	171.703	528.148
2011-12-21	225.73	2513.52	172.696	522.582
2011-12-22	227.33	2519.82	176.245	531.536
2011-12-23	229	2528.19	177.546	534.78
2011-12-26	229.12	2507	177.546	534.78
2011-12-27	229.15	2501.11	176.343	531.582
2011-12-28	226.15	2498.8	173.534	521.528
2011-12-29	227.78	2495.51	176.327	526.693
2011-12-30	228.75	2532.24	175.233	532.813
2012-01-04	232.89	2501.43	179.121	537.558
2012-01-05	231.68	2520.88	181.609	517.929
2012-01-06	230.66	2533.87	180.58	510.976
2012-01-09	230.94	2600.59	181.489	501.124
2012-01-10	234.08	2648.86	185.064	521.698
2012-01-11	233.63	2629.7	186.877	525.414
2012-01-12	234.34	2645.16	187.669	535.871
2012-01-13	233.3	2625.81	186.163	535.519
2012-01-16	233.52	2607.05	186.163	540.995
2012-01-17	235.7	2693.14	184.711	547.633
2012-01-18	237.78	2661.48	187.793	548.221
2012-01-19	239.97	2718.09	189.421	579.434
2012-01-20	240.56	2770.4	190.728	582.167
2012-01-30	241.77	2709.59	188.405	578.503
2012-01-31	242.59	2712.49	189.187	583.48
2012-02-01	245.89	2668.18	192.308	605.997
2012-02-02	246.81	2755.53	193.194	611.662
2012-02-03	249.28	2779.49	198.361	623.433
2012-02-06	249.24	2759.58	197.407	620.001
2012-02-07	250.01	2709.3	197.233	624.422
2012-02-08	250.95	2774.61	198.753	628.759
2012-02-09	251.47	2775.55	197.978	630.962
2012-02-10	248.42	2774.76	195.997	613.162
2012-02-13	250.4	2748.12	197.864	616.368
2012-02-14	249.27	2732.54	195.773	610.86
2012-02-15	249.82	2749.25	194.626	617.301
2012-02-16	250.42	2737.32	197.741	614.918
2012-02-17	252.13	2747.47	199.012	625.408
2012-02-20	253.68	2753.43	199.012	634.774
2012-02-21	253.23	2774.1	198.782	630.225
2012-02-22	252.29	2801.46	196.248	617.014
2012-02-23	253.11	2795.58	198.136	612.451
2012-02-24	254.39	2845.25	197.257	619.203
2012-02-27	253.57	2842.48	198.959	615.575
2012-02-28	254.75	2862.89	199.274	616.871
2012-02-29	254.33	2827.45	198.346	617.383
2012-03-01	255.16	2828.69	200.81	627.16
2012-03-02	254.24	2875.92	199.942	630.349
2012-03-05	252.66	2846.27	199.086	622.626
2012-03-06	247.4	2804.78	194.19	595.482
2012-03-07	248.25	2780.54	196.725	602.293
2012-03-08	252.02	2815.14	198.658	617.959
2012-03-09	252.63	2820.24	200.221	613.391
2012-03-12	251.9	2786.19	199.604	609.108
2012-03-13	255.56	2815.08	207.417	625.267
2012-03-14	254.99	2761.28	207.459	635.956
2012-03-15	256.44	2741.42	211.348	643.574
2012-03-16	257.41	2761.12	211.96	649.804
2012-03-19	258.11	2746.25	213.231	652.276
2012-03-20	256.18	2708.09	214.006	642.843
2012-03-21	255.41	2702.41	213.079	634.996
2012-03-22	253.78	2719.66	210.155	623.599
2012-03-23	254.52	2700.49	211.985	625.269
2012-03-26	257.12	2704.69	215.367	628.559
2012-03-27	257.31	2703.76	213.256	624.859
2012-03-28	255.27	2659.45	214.004	616.897
2012-03-29	253.72	2639.74	211.713	599.21
2012-03-30	255.09	2679.49	212.84	604.528
2012-04-05	251.15	2707.95	209.176	572.767
2012-04-06	250.95	2714.65	209.176	572.767
2012-04-09	249.06	2685.88	205.815	572.767
2012-04-10	245.27	2715.16	201.432	549.373
2012-04-11	246.51	2715.36	204.627	558.164
2012-04-12	249.84	2780.79	208.64	563.092
2012-04-13	247.33	2783.3	203.384	544.576
2012-04-16	246.84	2775.58	205.227	540.027
2012-04-17	250.16	2736.92	208.103	562.853
2012-04-18	249.78	2800.38	206.367	548.894
2012-04-19	248.77	2808.76	205.451	539.176
2012-04-20	249.38	2853.88	204.396	547.386
2012-04-23	245.98	2823.59	202.831	528.122
2012-04-24	247.25	2853.71	205.135	538.784
2012-04-25	249.64	2866.88	207.073	552.012
2012-04-26	251.12	2865.67	208.794	544.241
2012-04-27	252.17	2859.64	208.734	550.527
2012-05-02	251.35	2909.84	207.887	536.407
2012-05-03	249.89	2911.58	206.124	530.789
2012-05-04	246.3	2924.57	202.745	527.331
2012-05-07	245.2	2899.88	204.131	537.387
2012-05-08	243.23	2885.69	202.725	526.08
2012-05-09	241.08	2845.53	200.393	516.81
2012-05-10	241.94	2843.34	201.504	528.843
2012-05-11	241.18	2825.23	199.101	525.377
2012-05-14	237.47	2808.74	194.952	508.573
2012-05-15	235.5	2819.38	193.86	497.49
2012-05-16	233.16	2769.8	191.054	496.258
2012-05-17	230.83	2819.31	187.03	486.987
2012-05-18	228.08	2775.86	185.103	485.71
2012-05-21	230.54	2780.01	186.91	489.79
2012-05-22	232.13	2825.56	188.212	504.682
2012-05-23	229.37	2820.53	188.956	489.662
2012-05-24	230.2	2797.27	189.138	495.234
2012-05-25	229.73	2772.09	188.422	495.779
2012-05-28	230.27	2807.66	188.422	490.345
2012-05-29	232.62	2848.57	191.059	489.113
2012-05-30	228.74	2843.65	186.835	481.516
2012-05-31	228.1	2818.42	188.19	481.258
2012-06-01	223.49	2825.2	181.214	474.149
2012-06-04	222.68	2748.68	179.473	480.11
2012-06-05	224.14	2751.97	182.464	484.314
2012-06-06	228.88	2760.95	187.871	499.735
2012-06-07	230.36	2746.94	187.432	506.835
2012-06-08	229.74	2711.79	189.746	504.226
2012-06-11	229.16	2743.79	186.114	500.462
2012-06-12	230.3	2735.16	189.199	497.474
2012-06-13	230.11	2780.47	188.32	498.651
2012-06-14	230.88	2754.17	190.691	501.277
2012-06-15	233.37	2782.2	193.353	510.591
2012-06-18	234.27	2793.16	192.244	500.669
2012-06-19	237.07	2778.91	195.544	514.425
2012-06-20	237.7	2773	195.954	521.881
2012-06-21	233.45	2730.82	191.459	520.575
2012-06-25	229.42	2683.79	189.189	500.954
2012-06-26	229.83	2686.44	190.271	497.241
2012-06-27	231.91	2680.88	192.605	508.632
2012-06-28	231.48	2669.76	192.315	504.318
2012-06-29	238.46	2721.16	197.372	534.974
2012-07-02	239.48	2723.13	198.44	541.712
2012-07-03	241.85	2730.91	199.314	547.862
2012-07-04	241.67	2729.14	199.314	544.904
2012-07-05	240.38	2714.52	196.368	535.753
2012-07-06	237.89	2731.07	194.917	520.971
2012-07-09	236.63	2663.47	194.55	518.957
2012-07-10	235.65	2659.69	193.124	520.918
2012-07-11	235.5	2656.84	194.706	523.71
2012-07-12	233.07	2666.26	192.743	518.121
2012-07-13	236.43	2680.76	198.073	521.019
2012-07-16	236.41	2642.8	197.46	519.3
2012-07-17	237.13	2674.05	198.968	516.981
2012-07-18	238.64	2660.4	197.828	523.372
2012-07-19	240.45	2678.38	196.429	526.319
2012-07-20	237.6	2654.02	193.421	507.575
2012-07-23	233.46	2603.97	191.94	492.828
2012-07-24	231.85	2605.78	191.313	484.701
2012-07-25	231.52	2588.14	191.973	487.053
2012-07-26	236.14	2576.36	195.004	512.447
2012-07-27	240.57	2589.18	198.881	525.812
2012-07-30	241.42	2585.45	198.187	539.849
2012-07-31	241	2624.88	197.435	534.078
2012-08-01	240.51	2644.43	196.562	535.066
2012-08-02	238.1	2614.96	194.801	515.012
2012-08-03	242.34	2614.29	199.785	542.794
2012-08-06	244.31	2626.21	200.087	551.771
2012-08-07	245.82	2611.01	201.172	560.587
2012-08-08	245.88	2629.19	200.96	562.55
2012-08-09	246.47	2638.2	200.826	564.271
2012-08-10	246.55	2635.35	200.961	562.56
2012-08-13	246	2564.26	200.958	562.426
2012-08-14	246.31	2571.02	200.844	565.336
2012-08-15	246.15	2536.8	201.487	564.806
2012-08-16	248.05	2534.42	202.835	574.617
2012-08-17	248.44	2538.21	203.419	582.7
2012-08-20	248.28	2512.92	203.98	576.369
2012-08-21	249.18	2503.16	204.474	587.268
2012-08-22	248.07	2492.96	204.166	581.461
2012-08-23	247.86	2495.56	202.167	576.723
2012-08-24	247.6	2484.05	203.419	574.724
2012-08-27	247.55	2443.18	203.27	580.981
2012-08-28	247.04	2465.25	202.95	575.397
2012-08-29	246.75	2453.3	203.368	573.856
2012-08-30	244.6	2477.62	202.236	566.888
2012-08-31	245.9	2470.38	203.393	581.404
2012-09-03	246.32	2487.19	203.393	583.041
2012-09-04	245.31	2455.39	203.609	579.178
2012-09-05	244.77	2437.31	203.564	583.066
2012-09-06	249.1	2457.2	208.503	606.621
2012-09-07	252.18	2556.44	210.724	619.552
2012-09-10	251.36	2545.79	208.828	620.973
2012-09-11	252.35	2521.37	210.559	628.283
2012-09-12	253.42	2517.5	211.534	636.916
2012-09-13	255.61	2504.04	216.983	629.123
2012-09-14	259.74	2522.29	218.784	645.407
2012-09-17	258.71	2464.38	216.464	643.651
2012-09-18	257.64	2445.22	215.494	630.414
2012-09-19	258.49	2445.85	215.327	631.097
2012-09-20	256.91	2407.03	214.106	623.872
2012-09-21	257.82	2405.84	213.49	633.154
2012-09-24	256.68	2422.63	213.483	627.661
2012-09-25	255.83	2425.6	210.216	632.671
2012-09-26	252.48	2408.37	208.701	609.187
2012-09-27	254.54	2490.64	210.869	612.573
2012-09-28	253.32	2521.68	210.074	601.966
2012-10-08	255.6	2496.76	216.16	617.568
2012-10-09	253.39	2548.88	214.48	611.028
2012-10-10	251.82	2543.08	214.63	606.554
2012-10-11	252.57	2527.14	215.75	617.693
2012-10-12	252.15	2537.48	212.78	614.037
2012-10-15	253.2	2535.8	215.34	620.121
2012-10-16	256.19	2538.32	216.75	639.297
2012-10-17	258.24	2537.09	219.38	648.141
2012-10-18	258.32	2574.59	219.75	650.298
2012-10-19	255.28	2572.91	216.93	636.023
2012-10-22	255.06	2589.39	216.88	636.677
2012-10-23	251.41	2560.77	213.333	625.058
2012-10-24	251.14	2554.88	213.337	625.546
2012-10-25	251.94	2532.63	213.852	624.093
2012-10-26	251.17	2495.79	212.584	622.998
2012-10-29	250.58	2472.18	212.584	619.874
2012-10-30	251.49	2479.98	212.584	630.394
2012-10-31	251.56	2492.47	213.876	630.083
2012-11-01	253.71	2543.96	216.677	637.337
2012-11-02	252.61	2565.96	215.182	639.289
2012-11-05	252.13	2566.25	214.868	633.538
2012-11-06	253.61	2561.34	217.465	641.292
2012-11-07	250.05	2549.12	209.796	629.323
2012-11-08	247.58	2514.49	208.024	630.196
2012-11-09	247.31	2512.55	208.501	622.616
2012-11-12	246.9	2535.09	208.594	621.668
2012-11-13	246.2	2490.2	207.19	630.79
2012-11-14	243.66	2494.39	203.461	625.65
2012-11-15	242.92	2469.02	204.032	622.878
2012-11-16	242.74	2452.93	205.277	608.911
2012-11-19	247.55	2450.56	209.131	628.991
2012-11-20	247.68	2434.02	210.217	628.33
2012-11-21	248.21	2474.71	210.333	632.063
2012-11-22	249.42	2468.58	210.333	637.799
2012-11-23	252.07	2488.25	212.921	643.744
2012-11-26	251.76	2480.61	211.975	639.151
2012-11-27	251.3	2470.29	209.994	641.116
2012-11-28	251.79	2458.47	210.99	639.605
2012-11-29	254.05	2437.64	211.945	652.003
2012-11-30	254.3	2465.14	211.596	651.274
2012-12-03	254.21	2455.22	210.821	652.394
2012-12-04	254.17	2485.28	210.193	657.195
2012-12-05	254.67	2583.52	212.878	659.107
2012-12-06	255.43	2595.84	213.503	662.955
2012-12-07	255.76	2648.27	215.166	662.113
2012-12-10	256.15	2685.29	214.537	655.505
2012-12-11	257.63	2665.35	215.552	658.821
2012-12-12	258.27	2682.62	216.663	662.73
2012-12-13	257.55	2654.88	215.282	662.102
2012-12-14	257.27	2831.9	214.669	661.982
2012-12-17	258.78	2838.85	219.182	661.813
2012-12-18	261.13	2838.42	222.366	668.167
2012-12-19	261.64	2830.25	220.838	674.953
2012-12-20	262.11	2842.82	223.92	676.574
2012-12-21	260.02	2819	221.356	671.965
2012-12-24	259.58	2847.62	221.117	670.668
2012-12-25	259.76	2955.76	221.117	670.668
2012-12-26	259.31	2956.06	220.793	670.668
2012-12-27	259.48	2927.56	220.013	672.912
2012-12-28	258.2	2986.56	218.221	664.758
2012-12-31	260.13	3070.8	221.243	666.701
2013-01-04	266.27	3104.32	230.088	693.651
2013-01-07	265.8	3133.34	229.337	700.123
2013-01-08	264.85	3080.31	228.744	702.058
2013-01-09	265.8	3064.34	228.294	712.4
2013-01-10	267.76	3067.7	231.441	715.024
2013-01-11	268.19	3008.8	230.651	717.66
2013-01-14	268.18	3152.67	230.061	719.025
2013-01-15	268.49	3158.17	230.969	714.355
2013-01-16	267.71	3105.93	231.253	710.658
2013-01-17	268.97	3076.37	231.006	716.268
2013-01-18	269.62	3136.54	231.35	716.228
2013-01-21	269.79	3180.42	231.35	719.677
2013-01-22	270.53	3208.8	233.431	716.046
2013-01-23	270.28	3234.41	233.345	707.93
2013-01-24	270.65	3232.01	234.436	718.356
2013-01-25	272.12	3195.74	235.539	722.138
2013-01-28	271.48	3346.43	234.486	726.506
2013-01-29	272.88	3397.51	235.483	725.558
2013-01-30	272.66	3431.54	234.429	721.759
2013-01-31	272.15	3422.26	234.019	719.758
2013-02-01	274.15	3554.85	237.275	719.471
2013-02-04	271.38	3557.98	234.204	695.981
2013-02-05	272	3540.07	236.875	706.584
2013-02-06	272.59	3565.2	237.259	698.518
2013-02-07	271.44	3486.75	236.329	692.29
2013-02-08	272.84	3461.28	237.178	705.366
2013-02-18	272.73	3403.59	239.261	705.644
2013-02-19	274.64	3350.4	241.314	714.458
2013-02-20	273.1	3338.12	237.859	709.457
2013-02-21	269.6	3202.89	235.772	690.73
2013-02-22	271.27	3162.28	238.674	701.373
2013-02-25	269.5	3173.91	232.26	704.457
2013-02-26	268.3	3145.07	233.382	679.766
2013-02-27	270.63	3202.75	237.161	689.97
2013-02-28	271.87	3341.36	236.671	694.89
2013-03-01	271.21	3318.44	237.403	687.742
2013-03-04	271.35	3098.69	239.42	685.303
2013-03-05	274.19	3257.66	241.425	702.691
2013-03-06	274.93	3287.88	243.043	700.132
2013-03-07	275.28	3220.54	244.642	701.29
2013-03-08	276.21	3215.15	245.455	716.676
2013-03-11	277.17	3176.14	247.31	713.248
2013-03-12	276.71	3128.41	245.754	712.921
2013-03-13	275.91	3094.42	246.606	708.347
2013-03-14	277.62	3100.62	248.103	719.915
2013-03-15	278.28	3097.71	248.769	718.237
2013-03-18	275.65	3058.7	246.4	705.932
2013-03-19	274.83	3104.65	245.099	689.587
2013-03-20	276.15	3249.86	246.528	698.973
2013-03-21	274.87	3238.68	243.852	691.136
2013-03-22	275.47	3237.29	245.131	687.935
2013-03-25	274.85	3229.59	244.417	674.107
2013-03-26	276.02	3154.84	245.97	671.92
2013-03-27	275.55	3174.95	244.836	665.055
2013-03-28	276.5	3005.39	245.411	665.376
2013-03-29	276.55	3014.93	245.411	665.376
2013-04-01	275.14	3010.55	244.233	665.376
2013-04-02	276.09	3017.68	245.773	681.65
2013-04-03	274.35	3030.53	241.49	669.664
2013-04-08	274.05	2995.36	245.467	657.661
2013-04-09	275.36	3026.31	246.437	664.106
2013-04-10	278.87	3014.32	249.384	689.521
2013-04-11	280.79	3014.33	250.106	695.319
2013-04-12	279.51	2996.98	249.043	684.367
2013-04-15	274.63	2992.28	243.52	681.493
2013-04-16	276.1	3030.1	247.446	679.081
2013-04-17	272.93	3002.56	242.717	662.163
2013-04-18	271.63	3021.7	240.213	656.721
2013-04-19	273.48	3135.92	243.61	664.249
2013-04-22	274.39	3126.61	243.834	670.513
2013-04-23	277.1	3012.06	248.225	694.676
2013-04-24	278.61	3072.88	249.923	701.465
2013-04-25	280.44	3033.6	251.181	706.472
2013-04-26	280.02	3022.99	250.102	702.687
2013-05-02	282.44	3045.03	251.304	719.184
2013-05-03	284.72	3105.7	253.911	728.483
2013-05-06	284.83	3128.28	256.538	727.292
2013-05-07	286.87	3119.87	257.983	739.79
2013-05-08	289.1	3129.06	259.767	741.985
2013-05-09	287.78	3102.42	257.746	740.219
2013-05-10	287.46	3123.26	258.947	738.308
2013-05-13	287.43	3104.44	259.845	731.484
2013-05-14	288.98	3062.88	264.279	735.089
2013-05-15	289.72	3071.8	266.777	745.438
2013-05-16	289.29	3147.76	264.857	745.291
2013-05-17	290.13	3185.03	268.467	752.178
2013-05-20	291.18	3214.8	268.964	753.866
2013-05-21	291.54	3200.78	269.646	747.664
2013-05-22	290.08	3218.37	266.81	751.965
2013-05-23	286	3155.76	265.084	730.596
2013-05-24	285.96	3162.57	265.422	725.542
2013-05-27	285.44	3159.3	265.422	733.576
2013-05-28	286.83	3250.56	268.106	747.434
2013-05-29	285.34	3230.41	268.184	737.32
2013-05-30	285.49	3223.66	271.048	744.692
2013-05-31	282.15	3192.25	266.802	741.154
2013-06-03	281.79	3182.28	267.2	734.215
2013-06-04	282.07	3153.55	264.786	739.543
2013-06-05	277.92	3128.29	260.303	726.638
2013-06-06	278.32	3076.96	264.033	711.021
2013-06-07	280.64	3033.46	268.464	724.952
2013-06-13	278.46	2927.17	266.177	703.213
2013-06-14	278.8	2936.11	262.849	707.397
2013-06-17	281.12	2915.07	265.349	712.564
2013-06-18	281.98	2938.28	267.001	715.719
2013-06-19	280.52	2891.67	263.266	709.418
2013-06-20	270.66	2789.01	257.593	682.767
2013-06-21	269.92	2792.86	257.962	669.971
2013-06-24	265.9	2577.57	253.307	659.911
2013-06-25	267.87	2576.29	258.074	669.057
2013-06-26	270.44	2552.09	260.548	685.096
2013-06-27	272.94	2566.13	263.856	684.383
2013-06-28	273.32	2666.7	262.062	678.922
2013-07-01	275.32	2658.51	263.332	688.947
2013-07-02	275.15	2641.56	263.428	684.423
2013-07-03	273.82	2600.28	262.527	676.351
2013-07-04	275.36	2624.81	262.527	698.822
2013-07-05	275.47	2648.61	267.149	689.185
2013-07-08	276.38	2604.51	269.177	702.822
2013-07-09	278.5	2598.28	271.428	706.223
2013-07-10	279.37	2671.12	269.734	704.918
2013-07-11	284.18	2846.26	272.205	708.109
2013-07-12	284.58	2756.43	274.37	705.823
2013-07-15	285.25	2785.55	275.406	710.976
2013-07-16	285.24	2788.2	274.32	704.688
2013-07-17	285.92	2749.7	275.577	709.161
2013-07-18	287.23	2685.75	279.274	724.236
2013-07-19	287.4	2619.75	279.305	728.132
2013-07-22	288.78	2610.81	281.225	734.265
2013-07-23	289.14	2681.23	280.515	734.83
2013-07-24	288.73	2631.42	278.145	744.636
2013-07-25	288.45	2625.2	278.398	746.284
2013-07-26	288.11	2609.28	278.073	745.704
2013-07-29	286.49	2541.99	275.992	744.297
2013-07-30	286.84	2578.66	275.736	745.039
2013-07-31	286.22	2589.93	275.895	745.352
2013-08-01	289.38	2649.48	280.502	758.443
2013-08-02	290.95	2649.64	280.431	763.481
2013-08-05	290.5	2676.04	279.779	764.599
2013-08-06	289.74	2666.99	277.379	757.29
2013-08-07	287.95	2661.09	275.153	762.702
2013-08-08	289.72	2645.76	275.812	775.161
2013-08-09	289.75	2648.58	275.045	780.061
2013-08-12	289.51	2748.05	273.777	780.582
2013-08-13	290.23	2773.17	274.948	780.642
2013-08-14	290.32	2761.99	273.937	785.891
2013-08-15	286.84	2730.38	269.959	778.36
2013-08-16	286.88	2739.04	269.491	787.341
2013-08-19	285.21	2764.03	265.901	774.422
2013-08-20	284.71	2745.28	268.259	761.974
2013-08-21	282.64	2729.35	266.573	754.585
2013-08-22	283.9	2722.82	269.553	769.124
2013-08-23	286	2690.85	269.776	775.44
2013-08-26	285.36	2757.57	268.221	767.969
2013-08-27	281.32	2758.36	261.707	743.636
2013-08-28	280.27	2732.72	262.018	744.489
2013-08-29	280.89	2735.87	262.756	747.54
2013-08-30	279.61	2753.47	261.499	737.134
2013-09-02	281.34	2751.64	261.499	753.554
2013-09-03	282.08	2807.74	263.702	750.736
2013-09-04	283.95	2801.16	265.699	750.515
2013-09-05	284.48	2799.22	266.287	754.418
2013-09-06	285.57	2829.95	266.204	758.897
2013-09-09	304.45	3029.82	269.241	764.16
2013-09-10	291.42	3071.77	272.427	779.68
2013-09-11	292.5	3065.51	272.794	784.407
2013-09-12	291.99	3151.25	270.816	781.773
2013-09-13	292.02	3095.24	271.327	779.616
2013-09-16	294.67	3073.51	274.311	787.193
2013-09-17	294.82	2991.8	275.544	786.048
2013-09-18	297.15	2998.8	278.267	791.803
2013-09-23	297.09	3018.66	271.644	787.767
2013-09-24	296.65	2932.57	269.89	791.751
2013-09-25	296.3	2910.96	271.32	788.727
2013-09-26	296.71	2846.53	271.426	785.519
2013-09-27	296.36	2865.79	270.359	783.427
2013-09-30	294.18	2868.3	268.37	775.245
2013-10-08	291.4	2903.5	263.529	790.746
2013-10-09	290.72	2918.82	264.434	794.188
2013-10-10	295.34	2863.11	272.156	815.392
2013-10-11	297.63	2923.88	273.735	817.632
2013-10-14	298.49	2888.8	274.953	819.635
2013-10-15	297.9	2866.84	272.874	829.885
	304.45	4802.19	368.743	1310.57
	130.29	1867.47	81.7427	363.508
