# Supplementary material for: The impact of financial contagion on real economy-An empirical research based on combination of complex network technology and spatial econometrics model
Source: PLoS One. 2020 Mar 6;15(3):e0229913. doi: 10.1371/journal.pone.0229913 (PMC7059932; doi:10.1371/journal.pone.0229913)
Supplement: S1 Dataset — (ZIP) [file pone.0229913.s001.zip › Supporting information/xlsx2.xlsx]

## Sheet: individual finance sector
Date	IBOVESPA.GI	SPX.GI	FTSE.GI	FCHI.GI	GDAXI.GI	N225.GI	KS11.GI	AS51.GI	SENSEX.GI	RTS.GI	000001.SH	ITLMS.GI	XU100.GI	JKSE.GI	SASEIDX.GI	AEX.GI	SSMI.GI	IBEX.GI	GSPTSE.GI	MXX.GI
2008-04-15	62618.4	1334.43	5906.9	4780.68	6585.05	12990.6	1742.17	5400.4	16153.7	2113.61	3348.35	32889.6	41584.1	2294.26	9522.93	453.28	7187.42	13408.9000	13851	31376
2008-04-16	64151.9	1364.71	6046.2	4855.1	6702.84	13146.1	1758.56	5470.3	16244.2	2160.76	3291.6	33409.2	41556	2337.92	9630.37	463.22	7250.7	13637.6	14099.5	31910.2
2008-04-17	64552.4	1365.56	5980.4	4862.14	6681.81	13398.3	1768.67	5519	16481.2	2150.74	3222.74	33328.6	41601.8	2341.78	9630.37	462.54	7173.63	13568.7	14115.5	31786
2008-04-18	64922.7	1390.33	6056.5	4961.69	6843.08	13476.5	1771.9	5429.7	16481.2	2175.92	3094.67	34008.6	42641.1	2349.27	9630.37	474.75	7418.02	13924.9	14237.1	31795.7
2008-04-21	64922.7	1388.17	6053	4910.35	6786.55	13696.5	1800.48	5600.3	16739.3	2172.25	3116.98	33798.4	43065.2	2335.89	9638.79	470.67	7394.94	13728.9	14321.2	32095
2008-04-22	65412.7	1375.94	6034.7	4872.64	6728.3	13547.8	1787.49	5564.6	16783.9	2166.23	3147.79	33609.9	42827.7	2289.1	9692.96	466.08	7328.85	13593.4	14266.3	32039.7
2008-04-23	64947.5	1379.93	6083.6	4944.65	6795.03	13579.2	1800.79	5652.9	16698	2159.04	3278.33	33548.7	42827.7	2314.3	9754.1	471.24	7324.5	13663	14069.8	31848
2008-04-24	64576.3	1388.82	6050.7	4929.55	6821.32	13540.9	1799.34	5587.3	16721.1	2102.45	3583.03	33690.4	43190.2	2269.98	9754.1	466.14	7460.52	13669.2	13966.3	31746.2
2008-04-25	65187.3	1397.84	6091.4	4978.21	6896.58	13863.5	1824.68	5587.3	17126	2129.15	3557.75	34082.3	43593.8	2240.58	9754.1	467.84	7509.48	13772.8	14103.9	31009
2008-04-28	65677.7	1396.37	6090.4	5012.75	6925.33	13894.4	1823.17	5602.7	17016	2150.82	3474.72	34049.3	43614	2254.31	9907.12	472.2	7550.14	13877.8	14085.9	30623.4
2008-04-29	63825.7	1390.94	6089.4	4977.1	6885.34	13894.4	1811.51	5606.9	17378.5	2126.57	3523.41	33944.4	43054.5	2303.53	10089.5	471.22	7462	13707.2	13825.6	30270.6
2008-04-30	67868.5	1385.59	6087.3	4996.54	6948.82	13850	1825.47	5595.4	17287.3	2122.5	3693.11	34091.5	43468.1	2304.52	10066.2	475.56	7529	13798.3	13937	30281.4
2008-05-05	70174.9	1407.49	6215.5	5063.36	7052.08	14049.3	1848.27	5730.3	17490.9	2141.35	3761.01	34613.1	43457.9	2387.99	10030.6	481.38	7658.26	14074	14274.3	30958.9
2008-05-06	70195.3	1418.26	6215.2	5040.92	7017.1	14049.3	1859.06	5701.4	17373	2153.32	3733.5	34429.3	42896.2	2371.83	9926.63	480.66	7543.67	14005.8	14414.3	31223.4
2008-05-07	69017.7	1392.57	6261	5075.31	7076.25	14102.5	1854.01	5668.4	17339.3	2201.47	3579.15	34693.7	43272.5	2382.7	9771.85	485.3	7639.16	14026.8	14371.5	30762.2
2008-05-08	69722.2	1397.68	6270.8	5055.58	7071.9	13943.3	1848	5723.2	17080.7	2283.99	3656.84	34265.5	42310.4	2376.93	9771.85	484.61	7586.15	14074	14608	30752
2008-05-09	69645.7	1388.28	6204.7	4960.56	7003.17	13655.3	1823.7	5771.8	16737.1	2283.99	3613.49	33912.2	42034.7	2375.03	9771.85	480.4	7483.97	13945.1	14521.2	30674.4
2008-05-12	70415.8	1403.58	6220.6	4976.21	7035.95	13743.4	1823.7	5828.5	16860.9	2321.14	3626.98	33938.6	41638.5	2378	9615.05	482.07	7483.97	14053.9	14666.1	30637.4
2008-05-13	70503.2	1403.04	6211.9	4998.67	7060.19	13953.7	1842.8	5812.7	16752.9	2339.57	3560.24	33996.9	41831.1	2418.9	9749.53	480.48	7578.32	14016.4	14616.7	30887.4
2008-05-14	70026.6	1408.66	6216	5055.24	7083.24	14118.5	1843.75	5872.7	16978.3	2406.05	3657.43	34442.7	42522.7	2449.34	9783.19	488.39	7594.61	14187.2	14626.3	31336.6
2008-05-15	71492.4	1423.57	6251.8	5057.51	7081.05	14251.7	1885.71	5890.7	17353.5	2411.95	3637.32	34419.1	42624.2	2449.81	9783.19	489.9	7683.43	14186.4	14828.1	31543
2008-05-16	72766.9	1425.35	6304.3	5078.04	7156.55	14219.5	1888.88	5931	17434.9	2478.87	3624.23	34566.8	42498.8	2468.84	9783.19	490.78	7653.71	14124.8	14984.2	31487
2008-05-19	73438.8	1426.63	6376.5	5142.1	7225.94	14269.6	1885.37	5949.4	17434.9	2487.92	3604.76	33884.3	42498.8	2510.96	9630.65	496.12	7778.93	14247.6	14984.2	31796.4
2008-05-20	73516.8	1413.4	6191.6	5054.88	7118.5	14160.1	1873.15	5908.1	17230.2	2453.12	3443.16	33360.2	41296.5	2510.96	9673.25	487.27	7626.58	13992.1	15047.3	31526.2
2008-05-21	72294.8	1390.71	6198.1	5027.55	7040.83	13926.3	1847.51	5823.4	17243.2	2467.81	3544.19	33310.8	41011.2	2494.71	9672.62	487.62	7574.27	13857.2	14790.4	31126.1
2008-05-22	72294.8	1394.35	6181.6	5028.74	7070.33	13978.5	1835.42	5826.9	16907.1	2433.07	3485.63	33507.2	40752.4	2503.95	9672.62	485.61	7578.03	13852	14792.4	31245.7
2008-05-23	71451.8	1375.93	6087.3	4933.77	6944.05	14012.2	1827.94	5768	16649.6	2435.2	3473.09	33128.9	39961	2465.95	9672.62	478.39	7459.94	13577.6	14723.4	31068.7
2008-05-26	71628.7	1375.93	6087.3	4937.84	6953.84	13690.2	1800.58	5707	16348.5	2436.56	3364.54	33024.5	39439.3	2419.73	9553.26	478.29	7363.9	13583.7	14758.6	31314.5
2008-05-27	70992.1	1385.35	6058.5	4906.56	6958.66	13893.3	1825.23	5714.4	16275.6	2390.6	3375.41	32987.7	40189.3	2397	9482.25	473.84	7417.97	13451.4	14522.1	31414.2
2008-05-28	73153.2	1390.84	6069.6	4971.11	7033.84	13709.4	1805.64	5648.1	16525.4	2396.87	3459.03	32994.5	39384.9	2433.77	9491.31	481.66	7474.5	13499.2	14688.6	31647
2008-05-29	71797.5	1398.26	6068.1	4975.9	7055.03	14124.5	1841.22	5709.4	16316.3	2439.03	3401.44	33015.6	39086.5	2446.95	9491.31	483.81	7541.76	13539.5	14577.2	31837.3
2008-05-30	72592.5	1400.38	6053.5	5014.28	7096.79	14338.5	1852.02	5654.7	16415.6	2459.88	3433.35	33438.7	39969.6	2444.35	9491.31	485.52	7511.29	13600.9	14714.7	31975.5
2008-06-02	71897.2	1385.67	6007.6	4935.21	7008.77	14440.1	1847.53	5662.3	16063.2	2452.76	3459.04	32954.7	40121.2	2427.77	9516.57	479.15	7555.7	13300	14814.2	31636.2
2008-06-03	70011.9	1377.65	6057.7	4983.71	7019.13	14209.2	1819.39	5574.2	15962.6	2429.47	3436.4	33064	40451.7	2403.81	9501.92	483.9	7590.44	13431.7	14728.6	31492.6
2008-06-04	68673.1	1377.2	5970.1	4915.07	6965.43	14435.6	1833.81	5584.5	15514.8	2353.49	3369.91	32759.2	39832.1	2362.59	9661.48	478.57	7514.48	13341.2	14690.5	31448.1
2008-06-05	71209.1	1404.05	5995.3	4907.06	6941.83	14341.1	1832.31	5530.1	15769.7	2351.78	3351.64	32805.1	40464	2399.68	9661.48	482.26	7567.23	13239.3	14982.9	31726
2008-06-06	69785.9	1360.68	5906.8	4795.32	6803.81	14489.4	1832.31	5592.1	15572.2	2377.91	3329.67	32058.3	39645.5	2402.24	9661.48	471.23	7386.42	12909.8	14969.5	31149.1
2008-06-10	67774.9	1358.44	5827.3	4761.08	6771.1	14021.2	1774.38	5437.5	14889.2	2339.29	3072.33	31613.5	38655.1	2373.82	9766.37	464.19	7284.21	12755.2	14736.2	30898.9
2008-06-11	66794.8	1335.49	5723.3	4660.91	6650.26	14183.5	1781.67	5467.3	15185.3	2356.71	3024.24	31024.3	38238.4	2374.78	9688.45	456.34	7167.3	12584.3	14716.5	30446.2
2008-06-12	67319.6	1339.87	5790.5	4672.3	6714.52	13888.6	1739.36	5329.2	15250.2	2356.71	2957.53	31151.5	38593.6	2409.01	9688.45	459.11	7222.79	12853.3	14602.6	30475.4
2008-06-13	67203.5	1360.03	5802.8	4682.3	6765.32	13973.7	1747.35	5378.1	15189.6	2356.71	2868.8	31206	38295.7	2398.42	9688.45	459.96	7261.37	12998.7	14778.5	30413.5
2008-06-16	67284.6	1360.14	5794.6	4657.74	6729.88	14354.4	1760.82	5371.7	15395.8	2366.32	2874.1	31100.8	38465.6	2398.04	9782.19	458.7	7238.27	12826.6	14944.3	30354.2
2008-06-17	68437.5	1350.93	5861.9	4686.33	6796.16	14348.4	1750.71	5422.7	15696.9	2399.15	2794.75	31258.7	38724.1	2377.98	9814.94	459.83	7251.42	12885.1	15068.8	29925.3
2008-06-18	67090.5	1337.81	5756.9	4618.75	6728.91	14452.8	1774.13	5443.2	15422.3	2402.74	2941.11	30745.6	38136.8	2364.58	9778.48	450.57	7182.56	12631.5	15073.1	29618.1
2008-06-19	66590.4	1342.83	5708.4	4591.39	6721.17	14130.2	1740.72	5366.6	15088	2400.84	2748.87	30616.9	38007	2373.06	9778.48	446.68	7158.94	12585	14790.1	29847.8
2008-06-20	64613.8	1317.93	5620.8	4509.27	6578.44	13942.1	1731	5288.3	14571.3	2384.75	2831.74	30084.7	37912.8	2371.78	9778.48	437.33	7069.44	12412.5	14580.7	29533.4
2008-06-23	64640.4	1318	5667.2	4511.37	6589.46	13857.5	1715.59	5283.7	14293.3	2342.39	2760.42	30000	37583.7	2362.74	9789.91	437.44	7026.92	12403.4	14691.8	29464.5
2008-06-24	64167.8	1314.29	5634.7	4473.76	6536.06	13849.6	1710.84	5290	14106.6	2308.88	2803.02	29808.9	37275.9	2365.38	9731.8	437.38	7026.08	12205.6	14409.6	29291.6
2008-06-25	65853.3	1321.97	5666.1	4536.29	6617.84	13829.9	1717.79	5237.8	14220.1	2310.73	2905.01	30221.4	37572.6	2341.36	9581.34	439.56	7081.37	12446.1	14441.1	29569.4
2008-06-26	63946.9	1283.15	5518.2	4426.19	6459.6	13822.3	1717.66	5307	14421.8	2308.76	2901.85	29611	36578.9	2350.89	9581.34	426.03	6949.73	12077.7	14292.1	29199.9
2008-06-27	64321.1	1278.38	5529.9	4397.32	6421.91	13544.4	1684.45	5237	13802.2	2318.61	2748.43	29431.7	35829.4	2332.11	9581.34	425.92	6861.54	12089.8	14355.2	29295
2008-06-30	65017.6	1280	5625.9	4434.85	6418.32	13481.4	1674.92	5215.3	13461.6	2303.34	2736.1	29569.5	35089.5	2349.11	9352.32	425.93	6958.51	12046.2	14467	29395.5
2008-07-01	63396.2	1284.91	5479.9	4341.21	6315.94	13463.2	1666.46	5138.9	12961.7	2242.74	2651.61	28981.1	33208.2	2378.81	9385.19	414.52	6849.67	11770.9	14467	29221.1
2008-07-02	61106.2	1261.52	5426.3	4296.48	6305.42	13286.4	1623.6	5094.8	13664.6	2255.46	2651.72	29178.9	33566.4	2378.47	9467.68	408.4	6843.75	11856.9	14034.1	28680.8
2008-07-03	59273.4	1262.9	5476.6	4343.99	6353.74	13265.4	1606.54	4998.3	13094.1	2211.73	2703.53	29319.5	33919.8	2286.61	9467.68	408.55	6844.06	11980.1	14143.6	28465.5
2008-07-04	59365.4	1262.9	5412.8	4266	6272.21	13237.9	1577.94	5082.1	13454	2187.65	2669.89	28780.3	34300.4	2314.75	9467.68	403.36	6772.74	11765.9	14010.4	28338.1
2008-07-07	59088.2	1252.31	5512.7	4342.59	6395.75	13360	1579.72	5002.5	13526	2189.03	2792.4	29107.1	35010	2303.82	9517.32	411.12	6815.73	11982.2	13712.8	28383.5
2008-07-08	59535.9	1273.7	5440.5	4275.61	6304.41	13033.1	1533.47	4932.9	13349.6	2175.02	2814.95	28523.9	34894.7	2278.97	9293.45	402.79	6788.13	11794.7	13809.8	28551.2
2008-07-09	59535.9	1244.69	5529.6	4339.66	6386.46	13052.1	1519.38	5011.9	13964.3	2178.9	2920.55	29013.8	35603.3	2286.03	8998.28	410.83	6921.44	11999.8	13610.8	28095.8
2008-07-10	60252.7	1253.39	5406.8	4231.56	6305	13067.2	1537.43	4937.4	13926.2	2186.35	2875.45	28698.5	35574.6	2276.23	8998.28	401.93	6803.07	11739.5	13743.9	27877.3
2008-07-11	60148.3	1239.49	5261.6	4100.64	6153.3	13039.7	1567.51	4979.9	13469.9	2167.18	2856.63	27881	35006.5	2276.85	8998.28	391.98	6638.89	11383.5	13709.1	27614.5
2008-07-14	60720.9	1228.3	5300.4	4142.53	6200.25	13010.2	1558.62	4921	13330.5	2208.06	2878.26	27912.6	35826.3	2259.54	9099.2	395.35	6675.26	11443	13741.3	27517.1
2008-07-15	61015.1	1214.91	5171.9	4061.15	6081.7	12754.6	1509.33	4815.7	12676.2	2174.22	2779.45	27149.5	35255	2214.85	8706.77	383.66	6561.98	11151.6	13357.6	27435.8
2008-07-16	62056.5	1245.36	5150.6	4112.45	6155.37	12760.8	1507.4	4870.6	12575.8	2175.46	2705.87	27413.5	36374.4	2218.12	8861.24	383.99	6583.49	11287.7	13503.8	27968.8
2008-07-17	60108.7	1260.32	5286.3	4225.99	6271.27	12888	1525.56	4901	13111.9	2223.48	2684.78	27946.5	37695.3	2167.71	8861.24	392.66	6739.16	11642.1	13460.2	28215.9
2008-07-18	59988.1	1260.68	5376.4	4299.36	6382.65	12803.7	1509.99	4840.4	13635.4	2135.38	2778.37	28415.7	37946.6	2141.14	8861.24	395.94	6827.31	11895.3	13516	28169.8
2008-07-21	60771.8	1260	5404.3	4327.14	6424.84	12803.7	1562.92	5011.8	13850	2144.18	2861.42	28583.2	38703.8	2195.07	9096.16	400.36	6858.22	11784.6	13689.2	27988.5
2008-07-22	59647.3	1277	5364.1	4327.26	6442.79	13185	1561.23	5005.6	14104.2	2123.66	2846.12	28515.8	37616.2	2212.75	9108.42	400.2	6922.25	11610.1	13643.2	27592.2
2008-07-23	59420.9	1282.19	5449.9	4408.74	6536.09	13312.9	1591.76	5105.3	14942.3	2111.93	2837.85	29197.6	38555.6	2225.84	9080.87	405.38	7058.24	11934.9	13512.7	27644.8
2008-07-24	57434.4	1252.54	5362.3	4347.99	6440.7	13603.3	1626.14	5144.1	14777	2066.7	2910.29	29060.7	38944.4	2257.05	9080.87	396.65	7056.93	11675.1	13206.1	26878.2
2008-07-25	57199.1	1257.76	5352.6	4377.18	6436.71	13334.8	1597.93	4970.5	14274.9	1951.29	2865.1	29048	37556.9	2245.34	9080.87	395.77	7015.03	11589.9	13378.8	27084.8
2008-07-28	56869	1234.37	5312.6	4324.45	6351.15	13353.8	1598.29	4922.1	14349.1	1928.74	2903.01	28711.2	38120.9	2275.68	8805.45	392.98	6968.93	11484.6	13304	26732.8
2008-07-29	58042.9	1263.2	5319.2	4320.49	6398.8	13159.5	1567.2	4847.4	13791.5	1896.28	2850.31	28597.3	39153.7	2278.68	8773.05	395.1	6993.3	11683.8	13342.5	27318.6
2008-07-30	59997.6	1284.26	5420.7	4400.55	6460.12	13367.8	1577.7	4936.68	14287.2	1949.03	2836.67	28780.4	41342.3	2278.68	8740.74	404.39	7108.91	11817.9	13683.2	27474
2008-07-31	59505.2	1267.38	5411.9	4392.36	6479.56	13376.8	1594.67	4977.4	14355.8	1966.68	2775.72	28753.5	42200.8	2304.51	8740.74	399.95	7141.21	11881.3	13592.9	27501
2008-08-01	57630.4	1260.31	5354.7	4314.34	6396.46	13094.6	1573.77	4904	14656.7	1941.73	2801.82	28581.2	42984.7	2248.75	8740.74	394.53	7141.21	11569.5	13496.5	26959.2
2008-08-04	55609.1	1249.01	5320.2	4280.63	6349.81	12933.2	1543.05	4887.7	14577.9	1895.86	2741.74	28288.3	43259.4	2227.68	8469.77	392.48	7078.22	11447.6	13496.5	26487.8
2008-08-05	56470.6	1284.88	5454.5	4386.35	6518.7	12914.7	1535.54	4820.4	14961.1	1812	2690.75	29289	42237.8	2185.62	8502.2	403.46	7190.78	11751.4	13242.2	26990.2
2008-08-06	57542.5	1289.19	5486.1	4448.33	6561.39	13254.9	1578.71	4969.1	15073.5	1814.6	2719.37	29548.1	42075.8	2187.2	8451.06	410.51	7209.34	11774.4	13453.5	27342.4
2008-08-07	57017.6	1266.07	5477.5	4457.43	6543.49	13125	1564	4983.3	15117.2	1842.58	2727.58	29641.5	41627.7	2199.01	8451.06	405.69	7182.07	11717.5	13385.2	26987
2008-08-08	56584.4	1296.32	5489.2	4491.85	6561.65	13168.4	1568.72	4986.2	15167.8	1722.71	2605.72	29681	40949.9	2195.93	8451.06	408.52	7262.1	11799.9	13341.7	27132.8
2008-08-11	54720.2	1305.32	5541.8	4538.49	6609.63	13430.9	1581.09	5026.1	15503.9	1742.96	2470.07	30131.4	41733.3	2133.92	8067.62	412.13	7337.73	12047.7	13203.2	26943.7
2008-08-12	54503	1289.59	5534.5	4518.48	6585.87	13303.6	1577.12	5053.6	15212.1	1803.82	2457.2	29986.5	41461.8	2057.58	8165.42	415.56	7301.84	11996.1	13167	26636.5
2008-08-13	54573.2	1285.83	5448.6	4402.97	6422.19	13023	1562.72	4951.6	15093.1	1776.06	2446.3	29310.8	41253.8	2063.52	8188.3	410.33	7193.5	11695.4	13377.2	26877.1
2008-08-14	55138.4	1292.93	5497.4	4420.91	6442.21	12956.8	1572.19	4981.1	14724.2	1795.23	2437.08	29299.7	41710.5	2106.64	8188.3	409.41	7206.46	11606.8	13358.9	27247.5
2008-08-15	54244	1298.2	5454.8	4453.62	6446.02	13019.4	1572.19	4981.7	14724.2	1785.36	2450.61	29299.7	42194.4	2085.15	8188.3	409.86	7235.93	11686.1	13096.7	27340.8
2008-08-18	53326.5	1278.6	5450.2	4448.84	6432.88	13165.5	1567.71	4985	14645.7	1778.29	2319.87	29401.8	41946.9	2085.15	8411.4	410.51	7231.4	11677.5	13119.4	26777.5
2008-08-19	53638.7	1266.69	5320.4	4332.79	6282.43	12865	1541.41	4866.4	14543.7	1685.6	2344.47	28750.1	40488.1	2042.5	8418.96	398.75	7115.18	11335.3	13063.9	26732.1
2008-08-20	55377.1	1274.54	5371.8	4365.87	6317.8	12851.7	1540.71	4929.5	14678.2	1713.5	2523.28	28546.7	39801.3	2069.7	8463.71	402.59	7100.01	11379.9	13350.1	26865
2008-08-21	55934.7	1277.72	5370.2	4304.61	6236.96	12752.2	1512.59	4875.2	14243.7	1722.41	2431.72	28156.3	39569.6	2088.25	8463.71	400.23	7000.53	11217.4	13539.2	26535
2008-08-22	55850.1	1292.2	5505.6	4400.45	6342.42	12666	1496.91	4931.4	14401.5	1701.61	2405.23	28533.6	40894.3	2120.49	8463.71	408.19	7094.12	11497.3	13447.3	26875.5
2008-08-25	54477.2	1266.84	5505.6	4355.87	6296.95	12878.7	1502.11	5014.9	14450.4	1647.67	2413.37	28337.4	40691.5	2127.22	8933.79	402.7	7062.58	11327.1	13289	26416.6
2008-08-26	54358.7	1271.51	5470.7	4368.55	6340.52	12778.7	1490.25	5007.5	14482.2	1579.12	2350.08	28425.8	40097.5	2107.55	8981.99	403.24	7093.72	11419.9	13299.1	26071.5
2008-08-27	55519.2	1281.66	5528.1	4373.08	6321.03	12753	1493.92	5011.2	14296.8	1589.05	2342.15	28377	39576	2131.06	8898.97	406.12	7086.64	11479.6	13530.6	26131.3
2008-08-28	56382.2	1300.68	5601.2	4461.49	6420.54	12768.2	1474.15	5066.5	14048.3	1653.99	2350.14	29090.2	40150	2144.85	8898.97	411.13	7190.4	11662.6	13750.5	26444.1
2008-08-29	55680.4	1282.83	5636.6	4482.6	6422.3	13072.9	1474.24	5135.6	14564.5	1646.14	2397.37	29289.7	39844.5	2165.94	8898.97	412.84	7238.74	11707.3	13771.2	26291
2008-09-01	55162.1	1282.83	5602.8	4472.13	6421.8	12834.2	1414.43	5118.3	14498.5	1666.52	2325.14	29328.8	39456.8	2164.62	8751.87	412.09	7227.75	11693.8	13771.2	26424.7
2008-09-02	54404.4	1277.58	5620.7	4539.07	6518.47	12609.5	1407.14	5116	15049.9	1659.65	2304.89	29830	40437.1	2159.05	8590.37	414.7	7298.59	11903.9	13299.5	26522.8
2008-09-03	53527	1274.98	5499.7	4447.13	6467.49	12689.6	1426.89	5060	15049.9	1589.19	2276.67	29691.9	40328.5	2116	8504.72	406.32	7256.63	11849.1	13137.7	26467.8
2008-09-04	51408.5	1236.83	5362.1	4304.01	6279.57	12557.7	1426.43	4979.5	14899.1	1526.57	2277.41	28835.6	39556.4	2075.23	8504.72	397.17	7084.65	11480.1	12814.1	26151.6
2008-09-05	51939.6	1242.31	5240.7	4196.66	6127.44	12212.2	1404.38	4877.1	14483.8	1469.15	2202.45	28225.9	39115.6	2022.56	8504.72	389.22	6976.59	11139.7	12816.4	25904.2
2008-09-08	50718	1267.79	5446.3	4340.18	6263.74	12624.5	1476.65	5067.5	14945	1508.41	2143.42	29053.3	40517.1	2038	8245.21	398.79	7177.42	11554.2	12634.6	26232.6
2008-09-09	48435.3	1224.51	5415.6	4293.34	6233.41	12400.6	1454.5	4980.1	14900.8	1395.11	2145.78	28914.7	40124.6	1958.75	8030.69	395.73	7189.45	11350	12146.8	25629.8
2008-09-10	49633.2	1232.04	5366.2	4283.66	6210.32	12346.6	1464.98	4905.5	14662.6	1334.33	2150.76	28713.4	39295	1885.04	8128.1	393.9	7121.43	11180.8	12497.1	25622.9
2008-09-11	51270.4	1249.05	5318.4	4249.07	6178.9	12102.5	1443.24	4814.3	14324.3	1298.08	2078.98	28538.2	37388.1	1870.13	8128.1	392.56	7071.25	11136.5	12612.8	25552.5
2008-09-12	52392.9	1251.7	5416.7	4332.66	6234.89	12214.8	1477.92	4903.8	14000.8	1341.75	2079.67	28939	37033.9	1804.06	8128.1	399.57	7215.5	11412	12769.6	25588.4
2008-09-16	49228.9	1213.59	5025.6	4087.4	5965.17	11609.7	1387.75	4750.8	13518.8	1131.12	1986.64	27256.7	33736.3	1735.64	7216.71	371.2	6732.93	10911.5	12227	24618.2
2008-09-17	45908.5	1156.39	4912.4	4000.11	5860.98	11749.8	1425.26	4722.2	13262.9	1058.84	1929.05	26489.4	32727.6	1769.89	7387.25	356.98	6654.33	10661.4	11877.7	23456.8
2008-09-18	48422.8	1206.51	4880	3957.86	5863.42	11489.3	1392.42	4607.3	13315.6	1058.84	1895.84	26245.8	32216.4	1787.67	7387.25	351.66	6623.25	10631.6	12064.6	24577.9
2008-09-19	53055.4	1255.08	5311.3	4324.87	6189.53	11920.9	1455.78	4804.1	14042.3	1295.91	2075.09	28316.8	36370.2	1891.73	7387.25	381.83	7025.17	11557.9	12913	25701
2008-09-22	51540.6	1207.09	5236.26	4223.51	6107.75	12090.6	1460.34	5020.5	13995	1309.5	2236.41	27943	36183.6	1897.34	7461.14	375.19	6887.39	11328.5	12638.1	25131.9
2008-09-23	49593.2	1188.22	5136.12	4139.82	6068.53	12090.6	1481.37	4923.5	13570.3	1272.13	2201.51	27510.4	35454.2	1873.1	7461.14	367.64	6805.53	11176.5	12532.6	24969.2
2008-09-24	49843	1185.87	5095.57	4114.54	6052.87	12115	1495.98	4981.9	13692.5	1315.43	2216.81	27319.3	35177.1	1883.55	7133.47	360.62	6780.34	11112.9	12513.4	24944.2
2008-09-25	51828.5	1209.18	5197.02	4226.81	6173.03	12006.5	1501.63	4927.4	13547.2	1304.99	2297.5	27930.7	36361.8	1870.06	7133.47	369.35	6945.49	11438.6	12546.5	25645.5
2008-09-26	50783	1213.01	5088.47	4163.38	6063.5	11893.2	1476.33	4904.8	13102.2	1285.47	2293.78	27509.1	36556.6	1846.09	7133.47	354.58	6815.52	11387.9	12126	25593.8
2008-10-06	42100.8	1056.89	4589.19	3711.98	5387.01	10473.1	1358.75	4540.4	11801.7	866.39	2173.74	23903.1	31574.7	1648.74	6726.6	312.56	6458.72	10726	10230.4	21749.1
2008-10-07	40139.9	996.23	4605.22	3732.22	5326.63	10155.9	1366.1	4618.7	11695.2	858.16	2157.84	23721.4	31561.9	1619.72	6253.72	309.44	6427.76	10862	9829.55	20884.7
2008-10-08	38593.5	984.94	4366.69	3496.89	5013.62	9203.32	1286.69	4388.1	11328.4	761.63	2092.22	22314.2	30772.6	1451.67	6160.52	285.66	6073.45	10297.6	10056.3	20679
2008-10-09	37080.3	909.92	4313.8	3442.7	4887	9157.49	1294.89	4320.9	11328.4	844.75	2074.58	21961.4	30878.7	1451.67	6160.52	281.97	5798.84	9902.9	9600.18	20310.2
2008-10-10	35609.5	899.22	3932.06	3176.49	4544.31	8276.43	1241.47	3960.7	10527.9	844.75	2000.57	20460.8	28495.9	1451.67	6160.52	258.05	5347.22	8997.7	9065.16	19905.3
2008-10-13	40829.1	1003.35	4256.9	3531.5	5062.45	8276.43	1288.53	4180.7	11309.1	791.2	2073.57	22762.3	28961.9	1461.87	6365.23	285.27	5956.32	9955.7	9065.16	22095.9
2008-10-14	41569	998.01	4394.21	3628.52	5199.19	9447.57	1367.69	4335.2	11483.4	869.51	2017.32	23600.4	30536.2	1555.97	6828.96	284.51	6260.22	10224.5	9955.66	22244.6
2008-10-15	36833	907.84	4079.59	3381.07	4861.63	9547.47	1340.28	4300	10809.1	788.98	1994.67	22398.3	29443.7	1520.41	6863.15	263	5911.17	9706.8	9323.85	21135.4
2008-10-16	36441.7	946.43	3861.39	3181	4622.81	8458.45	1213.78	4013.4	10581.5	713.9	1909.94	20957.6	27600.7	1463.25	6863.15	248.04	5718.53	9308.2	9269.97	20457.9
2008-10-17	36399.1	940.55	4063.01	3329.92	4781.33	8693.82	1180.67	3970.8	9975.35	667.62	1930.65	21879	25870.2	1399.42	6863.15	252.26	6099.62	9655.2	9562.49	20312.8
2008-10-20	39441.1	985.4	4282.67	3448.51	4835.01	9005.59	1207.63	4142.3	10223.1	700.41	1974.01	22406.3	26763.5	1426.94	6345.75	269.41	6216.46	9944.3	10251.4	20786.2
2008-10-21	39043.4	955.05	4229.73	3475.4	4784.41	9306.25	1196.1	4302.5	10223.1	717.18	1958.53	22169.8	26723.3	1440.15	6397.14	269.36	6185.48	9795	9795.8	20203.3
2008-10-22	35069.7	896.78	4040.89	3298.18	4571.07	8674.69	1134.59	4156.1	10169.9	665.78	1895.82	21411.2	25624.3	1379.74	6160.8	255.08	5925.46	8995.3	9236.88	18787.3
2008-10-23	33818.5	908.11	4087.83	3310.87	4519.7	8460.98	1049.71	3974.4	9771.7	636.54	1875.56	21353.9	25040.8	1337.2	6160.8	257.85	5893.73	8811.2	9331.35	17799
2008-10-24	31481.6	876.77	3883.36	3193.79	4295.67	7649.08	938.75	3869.4	8701.07	549.43	1839.62	20198.2	24176.7	1244.86	6160.8	245.92	5675.09	8353.2	9294.09	16978.8
2008-10-27	29435.1	848.92	3852.59	3067.35	4334.64	7162.9	946.45	3809.2	8509.56	549.43	1723.35	19431.7	24336.7	1166.41	5338.68	237.1	5500.94	8009.9	8537.34	16868.7
2008-10-28	33386.6	940.51	3926.38	3114.92	4823.45	7621.92	999.16	3794.6	8509.56	575.64	1771.82	19020.9	24895.2	1111.39	5621.99	237.96	5538.54	7905.4	9151.63	18632.5
2008-10-29	34845.2	930.09	4242.54	3402.57	4808.69	8211.9	968.97	3845.6	9044.51	644	1719.81	20810.3	24895.2	1113.62	5537.82	259.58	5880.57	8650.1	9501.56	19157.3
2008-10-30	37448.8	954.09	4291.65	3407.82	4869.3	9029.76	1084.72	4001.1	9044.51	758.71	1763.61	21125.1	26733.5	1173.86	5537.82	257.65	5842.34	8822.9	9856.21	20207
2008-10-31	37256.8	968.75	4377.34	3487.07	4987.97	8576.98	1113.06	4018	9788.06	773.37	1728.79	21714.1	27832.9	1256.7	5537.82	267.69	6153.21	9116	9762.76	20445.3
2008-11-03	38249.4	966.3	4443.28	3527.97	5026.84	8576.98	1129.08	4221.5	10337.7	802.39	1719.77	21997.1	27987.7	1352.72	5889.34	273.01	6233.88	9231.8	9721.26	20612.7
2008-11-04	40254.8	1005.75	4639.5	3691.09	5278.04	9114.6	1153.35	4215.1	10631.1	802.39	1706.7	23404.9	29343.3	1369.79	6045.13	291.13	6399.98	9726.8	10116.6	21535.3
2008-11-05	37785.7	952.77	4530.73	3618.11	5166.87	9521.24	1181.5	4336.6	10120	829.8	1760.61	23079.8	27855.9	1366.28	6083.87	279.44	6177.15	9744.7	9887.2	20446.8
2008-11-06	36361.9	904.88	4272.41	3387.25	4813.57	8899.14	1092.22	4149.7	9734.22	777.52	1717.72	21969.4	27373.7	1307.9	6083.87	260.61	5924.9	9133.9	9555.41	19650.9
2008-11-07	36665.1	930.99	4364.96	3469.12	4938.46	8583	1134.49	4051.3	9964.29	760.62	1747.71	22265.7	26648.2	1338.36	6083.87	265.72	6008.16	9343.5	9596.21	19865.2
2008-11-10	36776.3	919.21	4403.92	3505.75	5025.53	9081.43	1152.46	4107.8	10536.2	812.58	1874.8	22448.7	26797.9	1340.68	5766.16	267.13	6090.62	9293.8	9688.8	20020.5
2008-11-11	37261.9	898.95	4246.69	3336.41	4761.58	8809.3	1128.73	3960.9	9839.69	725.89	1843.61	21129	25889.2	1336.56	5465.85	257.13	5880.79	8911.9	9424	19795.2
2008-11-12	34374	852.3	4182.02	3233.96	4620.8	8695.51	1123.86	3927.3	9536.33	634.94	1859.11	20635.4	25342.5	1326.62	5485.19	249.25	5702.86	8646.8	8922.57	18805
2008-11-13	35993.3	911.29	4169.21	3269.46	4649.52	8238.64	1088.44	3697.3	9536.33	619.91	1927.61	20808.1	25100	1259.71	5485.19	249.96	5740.04	8740.6	9352.78	19710.1
2008-11-14	35789.1	873.29	4232.97	3291.47	4710.24	8462.39	1088.26	3748.1	9385.42	644.02	1986.44	21212	25425.3	1264.38	5485.19	252.47	5834.75	8832.2	9055.96	19562.1
2008-11-17	35717.2	850.75	4132.16	3182.03	4557.27	8522.58	1078.32	3653	9291.01	605.56	2030.48	20477.8	24046.5	1236.93	5173.12	246.33	5646.43	8498.8	8795.45	19562.1
2008-11-18	34094.7	859.12	4208.55	3217.4	4579.47	8328.41	1036.16	3523.2	8937.2	601.76	1902.43	20530.5	23495	1189.86	4969.96	250.62	5675.58	8530.8	8835.73	19036.2
2008-11-19	33404.6	806.58	4005.68	3087.89	4354.09	8273.22	1016.82	3499.6	8773.78	605.84	2017.47	19969.5	21929.3	1180.36	4880.44	238.12	5524.06	8211.5	8490.56	18578.4
2008-11-20	33404.6	752.44	3874.99	2980.42	4220.2	7703.04	948.69	3352.9	8451.01	561.14	1983.76	19519.4	21228.3	1154.97	4880.44	227.82	5306.1	7988.4	7724.76	18190.7
2008-11-21	31250.6	800.03	3780.96	2881.26	4127.41	7910.79	1003.73	3416.5	8915.21	580.12	1969.39	18947.6	21966	1146.28	4880.44	222.93	5144.02	7974.4	8155.39	18251.4
2008-11-24	34188.8	851.81	4152.96	3172.11	4554.33	7910.79	970.14	3425.1	8903.12	624.91	1897.06	20294.7	24137	1141.4	4529.19	245.86	5466.4	8622.6	8440.87	19529.2
2008-11-25	34812.9	857.39	4171.25	3209.56	4560.42	8323.93	983.32	3623.4	8695.53	692.51	1888.71	20199.5	24424.6	1154.14	4490.46	245.84	5478.39	8696.6	8442.86	19297.6
2008-11-26	36469.6	887.68	4152.69	3169.85	4560.5	8213.22	1029.78	3540	9026.72	658.63	1897.88	20318.3	24408.6	1193.15	4424.23	245.16	5498.56	8654.1	8643.52	20025.8
2008-11-27	36212.6	887.68	4226.1	3250.39	4665.27	8373.39	1063.48	3588	9026.72	674.14	1917.86	20547.5	25383.4	1202.07	4424.23	253.26	5640.8	8849.3	8753.77	20201.8
2008-11-28	36595.9	896.24	4288.01	3262.68	4669.44	8512.27	1076.07	3742.5	9092.72	658.14	1871.16	20352.4	25715	1241.54	4424.23	252.55	5816.6	8910.6	9270.62	20534.7
2008-12-01	34740.5	816.21	4065.49	3080.43	4394.79	8397.22	1058.62	3681.2	8839.87	631.84	1894.62	19158	24331.8	1223.12	4795.76	235.5	5527.58	8510.5	8406.21	19533.1
2008-12-02	35000.8	848.81	4122.86	3152.9	4531.79	7863.69	1023.2	3528.2	8739.24	618.26	1889.64	19499.5	24425.5	1191.36	4588.26	241.34	5537.59	8834.7	8327.81	19802.3
2008-12-03	35296.7	870.74	4169.96	3166.65	4567.24	8004.1	1022.67	3533.8	8747.43	603.33	1965.41	19499.5	23936.7	1192.53	4654.88	242.04	5604.23	8879.9	8296.96	20147
2008-12-04	35127.8	845.22	4163.61	3161.16	4564.23	7924.24	1006.54	3532.4	9229.75	599.96	2001.5	19318.1	24671	1205.32	4654.88	240.8	5649.14	8836.1	8057.82	19916.2
2008-12-05	35347.4	876.07	4049.37	2988.01	4381.47	7917.51	1028.13	3489.9	8965.2	589.79	2018.66	18379.7	24034.7	1202.34	4654.88	229.44	5530.84	8491.2	8117.03	20081.8
2008-12-08	38284.9	909.7	4300.06	3247.48	4715.88	8329.05	1105.05	3631.6	9162.62	632.21	2090.77	19708.5	24034.7	1202.34	4654.88	248.12	5818.82	9036.5	8567.12	21168.7
2008-12-09	37968.1	888.67	4381.26	3297.8	4779.11	8395.87	1105.84	3604.3	9162.62	641.92	2037.74	19987.1	24034.7	1266.12	4654.88	253.39	5845.56	9063.1	8397.56	21439.7
2008-12-10	39004.4	899.24	4367.28	3320.31	4804.88	8660.24	1145.87	3640.7	9654.9	656.13	2079.12	20202	24034.7	1315.89	4654.88	256.15	5751.91	9152.4	8634	21689.8
2008-12-11	38519.1	873.59	4388.69	3306.13	4767.2	8720.55	1154.43	3598	9645.46	670.28	2031.68	20075	24034.7	1316.69	4654.88	254.77	5729.85	9182.6	8391.9	21408.3
2008-12-12	39373.9	879.73	4280.35	3213.6	4663.37	8235.87	1103.82	3510.4	9690.07	652.21	1954.21	19589.9	24936.9	1262.97	4654.88	247.75	5636.17	8975.5	8515.45	21408.3
2008-12-15	38320.2	868.57	4277.56	3185.66	4654.82	8664.66	1158.19	3591.4	9832.39	689.17	1964.37	19486.8	25598.5	1359.28	4842.74	247.11	5526.54	9023.9	8461.83	21050.5
2008-12-16	39993.5	913.18	4309.08	3251.66	4729.91	8568.02	1161.56	3556.2	9976.98	687.94	1975.01	19721.6	26395.8	1342.84	4841.92	248.26	5567.14	9167.7	8724.11	22032.5
2008-12-17	39947.4	904.42	4324.19	3241.92	4708.38	8612.52	1169.75	3570.6	9715.29	699.86	1976.82	19767.2	26765.1	1363.98	4903.81	247.76	5548.2	9196.9	8724.11	22572.5
2008-12-18	39536.3	885.28	4330.66	3234.15	4756.4	8667.23	1175.91	3581.2	10076.4	668.31	2015.69	19944.5	26395.5	1351.76	4903.81	249.88	5515.05	9257.8	8425.35	22347.2
2008-12-19	39131.2	887.88	4286.93	3225.9	4696.7	8588.52	1180.97	3615.7	10099.9	634.22	2018.46	20000	26205.4	1348.29	4903.81	249.54	5459.86	9268.4	8552	22221.6
2008-12-22	37618.5	871.63	4249.16	3151.36	4639.02	8723.78	1179.61	3557.4	9928.35	657.15	1987.76	19606.5	26199	1345.31	4748.04	243.44	5419.52	9098.9	8249.53	22059.2
2008-12-23	36470.8	863.16	4255.98	3128.41	4629.38	8723.78	1144.31	3531.4	9686.75	682.37	1897.22	19506.8	26294.2	1343.72	4743.89	244.5	5399.58	9068.5	8311.91	22174.3
2008-12-24	36470.8	868.15	4216.59	3116.21	4629.38	8517.1	1128.51	3582.2	9568.72	667.71	1863.8	19506.8	26055	1336.61	4669.05	241.9	5399.58	9068.5	8310.55	22340.7
2008-12-25	36470.8	868.15	4216.59	3116.21	4629.38	8599.5	1128.51	3582.2	9568.72	655.91	1852.42	19506.8	26059.1	1336.61	4669.05	241.9	5399.58	9068.5	8310.55	22340.7
2008-12-26	36864.1	872.8	4216.59	3116.21	4629.38	8739.52	1117.86	3582.2	9328.92	644.47	1851.52	19506.8	26499	1340.89	4669.05	241.9	5399.58	9068.5	8310.55	22515.3
2008-12-29	37060.2	869.42	4319.35	3130.72	4704.86	8747.17	1117.59	3621.1	9533.52	642.83	1850.48	19549.9	26423.6	1340.89	4710.77	240.81	5464.96	9017.7	8637.29	22392.4
2008-12-30	37550.3	890.64	4392.68	3217.13	4810.2	8859.56	1124.47	3654.2	9716.16	625.42	1832.91	19844.7	26411.1	1355.41	4791.27	246.58	5534.53	9195.8	8830.72	22420
2008-12-31	37550.3	903.25	4434.17	3217.97	4810.2	8859.56	1124.47	3722.3	9647.31	631.89	1820.81	19844.7	26864.1	1355.41	4802.99	245.94	5534.53	9195.8	8987.7	22380.3
2009-01-05	41518.7	927.45	4579.64	3359.92	4983.99	9043.12	1173.57	3687	10275.6	631.89	1880.72	20591.4	27988.7	1437.34	5180.35	261.78	5756.09	9644.1	9285.51	23238.9
2009-01-06	42312.3	934.7	4638.92	3396.22	5026.31	9080.84	1194.28	3742.7	10335.9	631.89	1937.14	21028.2	28709.4	1435.54	5289.73	269.27	5799.31	9724	9472.09	23005.4
2009-01-07	40820.2	906.65	4507.51	3346.09	4937.47	9239.24	1228.17	3779.7	9586.88	631.89	1924.01	20863.9	27892.7	1421.47	5322.22	265.04	5761.69	9570	9121.32	22117.5
2009-01-08	41990.6	909.73	4505.37	3324.33	4879.91	8876.42	1205.7	3694.3	9586.88	631.89	1878.18	20899.3	26210.4	1402.66	5322.22	264.59	5751.07	9469.5	9221.58	21955.4
2009-01-09	41582.9	890.35	4448.54	3299.5	4783.89	8836.8	1180.96	3735.7	9406.47	631.89	1904.86	20429.6	26470.1	1416.67	5322.22	266.18	5697.24	9378.5	9085.18	21741.3
2009-01-12	39403.5	870.26	4426.19	3246.12	4719.62	8836.8	1156.75	3683.3	9110.05	629.49	1900.35	20232	25708.6	1406.55	5152.54	261.8	5591.79	9199.9	8793.33	21162.3
2009-01-13	39544.2	871.79	4399.15	3197.89	4636.94	8413.91	1167.71	3654.6	9071.36	621	1863.37	19799.9	26108.7	1399.73	5079.7	260.74	5534.33	9057.3	8961.55	21047.3
2009-01-14	37981.8	842.62	4180.64	3052	4422.35	8438.45	1182.68	3687	9370.49	591.34	1928.87	19121.2	25055.7	1386.91	4935.33	247.32	5378.81	8692.7	8688.36	20369.2
2009-01-15	39151.1	843.74	4121.11	2995.88	4336.73	8023.31	1111.34	3529.5	9046.74	569.12	1920.21	18793.7	25072.3	1343.49	4935.33	243.6	5382.44	8611.1	8879.61	20280.5
2009-01-16	39341.5	850.12	4147.06	3016.75	4366.28	8230.15	1135.2	3550.9	9323.59	566.77	1954.44	19097.5	25631	1363.88	4935.33	248.55	5435.54	8620.1	8920.4	20325.4
2009-01-19	38828.3	850.12	4108.47	2989.69	4316.14	8256.85	1150.65	3589.3	9329.57	531.66	1986.67	18802.3	25055.9	1350.69	4656.48	245.22	5381.37	8494.8	8841.48	20393.4
2009-01-20	37272.1	805.22	4091.4	2925.28	4239.85	8065.79	1126.81	3476.6	9100.55	514.29	1994.11	18509	24714.7	1344.15	4544.29	240.11	5321	8276.5	8504.93	19213
2009-01-21	38542.9	840.24	4059.88	2905.57	4261.15	7901.64	1103.61	3442.8	8779.17	530.09	1985.02	18178.9	24736.1	1321.45	4556.8	237.71	5304.17	8230.7	8757.89	19497.1
2009-01-22	37894.3	827.5	4052.23	2869.62	4219.42	8051.74	1116.23	3486.8	8813.84	515.51	2004.95	17887.4	24641.9	1327.32	4556.8	235.46	5329.44	8159.3	8486.56	19306.7
2009-01-23	38132.4	831.95	4052.47	2849.14	4178.94	7745.25	1093.4	3342.7	8674.35	498.2	1990.66	17792.3	24781.8	1315.59	4556.8	234.14	5306.91	8172.8	8627.97	19348.8
2009-02-02	38666.4	825.44	4077.78	2930.05	4271.04	7873.98	1146.95	3497.4	9066.7	508.25	2011.68	17934.1	25270.8	1310.64	4730.51	245.96	5166.96	8233.4	8624.83	19565.1
2009-02-03	39746.8	838.51	4164.46	2982.39	4374.96	7825.51	1163.2	3508.7	9149.3	512.34	2060.81	18156.2	25659.9	1304.33	4790.01	250.83	5217.61	8361.9	8628.63	19630.5
2009-02-04	40129	832.23	4228.6	3068.99	4492.79	8038.94	1195.37	3437.9	9201.85	514.89	2107.75	18500.8	26141.1	1320.36	4794.56	254.79	5225.46	8495.4	8693.09	19622.6
2009-02-05	41108.6	845.85	4228.93	3066.29	4510.49	7949.65	1177.88	3428.6	9090.88	513.12	2098.02	18511.5	25774.2	1328.08	4794.56	252.51	5106.85	8440.2	8860.98	19737
2009-02-06	42755.5	868.6	4291.87	3122.79	4644.63	8076.62	1210.26	3469.9	9300.86	520.91	2181.24	18912.2	26735.2	1350.64	4794.56	261.35	5123.09	8544.7	9008.02	20438.1
2009-02-09	42100.1	869.89	4307.61	3134.87	4666.82	7969.03	1202.69	3508.6	9583.89	569.14	2224.71	19136.5	27040.5	1342.23	4934.63	262.72	5158.5	8584.8	9047.28	20537.1
2009-02-10	41207.4	827.16	4213.08	3020.75	4505.54	7945.94	1198.87	3488.7	9647.47	602.86	2265.16	18731.7	25966.1	1332.13	4901.52	251.37	5144.69	8397.3	8817.89	19825.7
2009-02-11	40845.6	833.74	4234.26	3027.72	4530.09	7945.94	1190.18	3474.4	9618.54	620.58	2260.82	18571.5	25398.4	1324.82	4847.62	253.28	5123.77	8355.8	8737.89	19446.7
2009-02-12	40500.8	835.19	4202.24	2964.34	4407.56	7705.36	1179.84	3514.3	9465.83	611.45	2248.09	18190.3	25023.1	1325.42	4847.62	248.27	5106.67	8200.9	8778.78	19358.2
2009-02-13	41673.6	826.84	4189.59	2997.86	4413.39	7779.4	1192.44	3559.1	9634.74	624.21	2320.79	18282.7	25199.5	1338.74	4847.62	251.12	5126.84	8265.5	8678.1	19368.1
2009-02-16	41841.3	826.84	4134.75	2962.22	4366.64	7750.17	1175.47	3516.9	9305.45	609.31	2389.39	18012.8	24911.5	1342	4894.2	247.15	5077.62	8075	8678.1	19520.9
2009-02-17	39847	789.17	4034.13	2875.23	4216.6	7645.51	1127.19	3464.3	9035	552.03	2319.44	17367.5	23907.5	1318.04	4688.89	238.17	4941.31	7843.2	8378.7	18853.9
2009-02-18	39674.4	788.42	4006.83	2874.07	4204.96	7534.44	1113.19	3413.2	9015.18	524.26	2209.86	17224.6	23844.7	1330.61	4773.78	238.3	4955.47	7861.4	8175.95	18741.3
2009-02-19	39730.3	778.94	4018.37	2872.6	4215.21	7557.65	1107.1	3448.9	9042.63	549.21	2227.12	17163.4	24439.9	1323.7	4773.78	237.67	4990.52	7875.9	8185.35	18682.5
2009-02-20	38714.6	770.05	3889.06	2750.55	4014.66	7416.38	1065.95	3402.4	8843.21	517.22	2261.48	16253.9	23579.5	1296.94	4773.78	229.13	4851.21	7603.6	7949.99	18324.2
2009-02-23	38714.6	743.33	3850.73	2727.87	3936.45	7376.16	1099.55	3351.2	8843.21	517.22	2305.78	16083.5	23991	1312.44	4751.45	223.98	4797.12	7540.4	7647.67	17956.4
2009-02-24	38714.6	773.14	3816.44	2708.05	3895.75	7268.56	1063.88	3331.6	8822.06	524.69	2200.65	16085.2	24032.5	1295.87	4531.52	222.55	4723.02	7483.4	7859.33	18296.1
2009-02-25	38231.6	764.9	3848.98	2696.92	3846.21	7461.22	1067.08	3327.5	8902.56	538.11	2206.57	15897.7	24152.3	1300.11	4542.11	220.69	4702.5	7512.1	7932.3	18200.7
2009-02-26	38180.2	752.83	3915.64	2744.84	3942.62	7457.93	1054.79	3345.5	8954.86	547.55	2121.25	16309.6	24168.6	1290.32	4542.11	223.67	4770.78	7811.7	8186.82	18047.2
2009-02-27	38183.3	735.09	3830.09	2702.48	3843.74	7568.42	1063.03	3344.5	8891.61	544.58	2082.85	15968.4	24026.6	1285.48	4542.11	219.81	4690.67	7620.9	8123.02	17752.2
2009-03-02	36234.7	700.82	3625.83	2581.46	3710.07	7280.15	1018.81	3250.1	8607.08	539.37	2093.45	15029.6	23699.9	1256.11	4331.74	208.84	4438.27	7270.5	7687.51	16929.8
2009-03-03	36467.6	696.33	3512.09	2554.55	3690.72	7229.72	1025.57	3219.2	8427.29	540.74	2071.43	14661.7	23752	1264.82	4318.51	202.57	4358	7219.4	7631.62	17093.2
2009-03-04	38402.2	712.87	3645.87	2675.68	3890.94	7290.96	1059.26	3166.4	8446.49	562.87	2198.11	14993	23940.7	1289.38	4348.26	211.58	4463.67	7357.5	7814.75	17825
2009-03-05	37368.9	682.55	3529.86	2569.63	3695.49	7433.49	1058.18	3188.5	8197.92	559.09	2221.08	14151.8	23036	1288.07	4348.26	200.58	4390.18	7025.9	7629.17	17365
2009-03-06	37105.1	683.38	3530.73	2534.45	3666.41	7173.1	1055.03	3145.5	8325.82	576.39	2193.01	13524.1	23220	1286.69	4348.26	199.5	4311.61	6936.9	7591.47	17043.4
2009-03-09	36741.4	676.53	3542.4	2519.29	3692.03	7086.03	1071.73	3154.5	8160.4	576.39	2118.75	13270.5	23055	1286.69	4130.01	199.25	4307.67	6817.4	7566.94	16964.4
2009-03-10	38794.6	719.6	3715.23	2663.68	3886.98	7054.98	1092.2	3184.5	8160.4	634.92	2158.57	14139.1	23315.4	1300.21	4143.23	210.44	4512.55	7153.3	7880.41	17543.5
2009-03-11	38804.8	721.36	3693.81	2674.2	3914.1	7376.12	1127.51	3244.4	8160.4	627.6	2139.03	14158.5	23282.6	1314.52	4130.15	210.33	4576.97	7204.7	8011.02	17790.7
2009-03-12	39151.9	750.74	3712.06	2694.25	3956.22	7198.25	1128.39	3235.5	8343.75	618.93	2133.88	14497.3	23539.5	1310.41	4130.15	211.31	4645.78	7340.5	8282.27	18864.9
2009-03-13	39015.4	756.55	3753.68	2705.63	3953.6	7569.28	1126.03	3345.2	8756.61	652.53	2128.85	14422.4	23615.2	1327.44	4130.15	211.74	4726.74	7427.8	8303.39	19437
2009-03-16	38607.2	753.89	3863.99	2791.66	4044.54	7704.15	1125.46	3348.4	8943.54	647.55	2153.29	14765.5	23620.3	1324.85	4364.89	215.79	4816.43	7636.9	8386.71	19437
2009-03-17	39510.7	778.12	3857.1	2767.28	3987.77	7949.13	1163.88	3451.9	8863.82	665.58	2218.33	14686.9	23452.8	1312.09	4339.55	210.87	4813.78	7645.3	8559.6	19325
2009-03-18	40142.3	794.35	3804.99	2760.34	3996.32	7972.17	1169.95	3446.3	8976.68	650.62	2223.72	15012.4	23497.2	1322.84	4400.21	209.34	4783.32	7661.6	8629.1	19620.5
2009-03-19	40453.4	784.04	3816.93	2776.99	4043.46	7945.96	1161.81	3480.2	9001.75	694.69	2265.76	15319.2	23968.8	1341.6	4400.21	210.38	4794.63	7701.6	8690.49	19596.5
2009-03-20	40076.4	768.54	3842.85	2791.14	4068.74	7945.96	1170.94	3465.8	8966.68	696.93	2281.09	15494.2	24038.9	1360.89	4400.21	212.71	4787.17	7710	8506.35	19363.3
2009-03-23	42438.6	822.92	3952.81	2869.57	4176.37	8215.53	1199.5	3550.3	9424.02	737.19	2325.48	16294.1	24919.3	1406.65	4528.57	220.9	4931.07	7952.3	8958.51	20346.4
2009-03-24	41475.8	806.12	3911.46	2874.39	4187.36	8488.3	1221.7	3580	9471.04	721.64	2338.42	16328.2	25001.6	1436.12	4584.21	221.47	4923.66	7989.5	8849.39	20242.6
2009-03-25	41799.3	813.88	3900.25	2893.45	4223.29	8479.99	1229.02	3609.3	9667.9	740.94	2291.55	16778.4	25536.4	1419.97	4642.99	225.55	4970.38	8072.4	8797.44	20272.8
2009-03-26	42588.7	832.86	3925.2	2892.07	4259.37	8636.33	1243.8	3646.6	10003.1	752.63	2361.7	16971.7	25409.8	1419.97	4642.99	224.8	4966.74	8076.2	8995.5	20542.2
2009-03-27	41907.3	815.94	3898.85	2840.62	4203.55	8626.97	1237.51	3672.3	10048.5	721.16	2374.44	16828.6	25697.2	1462.74	4642.99	221.73	4872.33	7927.6	8821.06	20315.2
2009-03-30	40653.1	787.53	3762.91	2719.34	3989.23	8236.08	1197.46	3604.4	9568.14	682.91	2358.04	15867.5	25143.6	1419.09	4632.51	211.11	4745.76	7601.1	8596.22	19530.2
2009-03-31	40925.9	797.87	3926.14	2807.34	4084.76	8109.53	1206.26	3582.1	9708.5	689.63	2373.21	16441.1	25764.8	1434.07	4703.75	216.98	4927.43	7815	8720.39	19626.8
2009-04-01	41976.3	811.08	3955.61	2839.61	4131.07	8351.91	1233.36	3579.7	9901.99	685.51	2408.02	16634.2	25943.6	1461.75	4717.38	220.7	5014.9	7961	8941.82	19880.4
2009-04-02	43736.4	834.38	4124.97	2992.06	4381.92	8719.78	1276.97	3680.2	10348.8	733.93	2425.29	17388.5	26771.2	1499.73	4717.38	232.05	5178.53	8334.7	9073.14	20562.6
2009-04-03	44391	842.5	4029.67	2958.74	4384.99	8749.84	1283.75	3735.6	10348.8	746.03	2419.78	17434.2	26631.1	1500.36	4717.38	230.76	5042.99	8319.9	9065.76	20933.8
2009-04-07	43824.5	815.55	3930.52	2902.31	4322.5	8832.85	1300.1	3706.3	10534.9	740.47	2439.18	17128.2	26377.6	1490.86	5052.55	227.39	4974.2	8346	8824.75	20623.4
2009-04-08	44182	825.16	3925.52	2921.06	4357.92	8595.01	1262.07	3619.5	10742.3	760.58	2347.39	17471.6	27653.6	1465.75	5039.03	228.24	4999.8	8404.7	8969.28	20530.6
2009-04-09	45538.7	856.56	3983.71	2974.18	4491.12	8916.06	1316.35	3671.6	10803.9	810.9	2379.88	17881	28546.5	1465.75	5039.03	232.84	5070.6	8704.8	9187.12	20530.6
2009-04-10	45538.7	856.56	3983.71	2974.18	4491.12	8964.11	1336.04	3671.6	10803.9	817.41	2444.23	17881	28838.3	1465.75	5039.03	232.84	5070.6	8704.8	9187.12	20530.6
2009-04-13	45991.9	858.73	3983.71	2974.18	4491.12	8924.43	1338.26	3671.6	10967.2	814.67	2513.7	17881	28447	1540.4	5308.42	232.84	5070.6	8704.8	9285.62	21839
2009-04-14	45418.2	841.5	3988.99	3000.22	4557.01	8842.68	1342.63	3752.9	10967.2	807.61	2527.18	18197.9	28160.8	1570.26	5444.09	235.45	5099.32	8834.8	9231.62	21918.6
2009-04-15	45272.6	852.06	3968.4	2985.74	4549.79	8742.96	1333.09	3747.5	11284.7	805.85	2536.06	18206.7	28324.3	1593.66	5377.24	235.9	5065.43	8711.9	9246.11	21861.4
2009-04-16	46024.8	865.3	4052.98	3038.18	4609.46	8755.26	1336.72	3775.7	10947.4	819.57	2534.13	18538.7	29523.2	1625.09	5377.24	238.49	5163.95	8874.5	9343.37	22189.2
2009-04-17	45778.3	869.6	4092.8	3091.96	4676.84	8907.58	1329	3776.7	11023.1	834.59	2503.93	18869.8	29446	1634.79	5377.24	243.81	5192.63	9030.9	9437.65	22234.8
2009-04-20	44433.1	832.39	3990.86	2969.4	4486.3	8924.75	1336.39	3769	10979.5	800.22	2557.46	18116	28548.4	1661.85	5218.69	233.77	5065.18	8718.2	9126.15	21587.5
2009-04-21	44433.1	850.08	3987.46	2973.94	4501.63	8711.33	1336.81	3677.4	10898.1	775.24	2535.83	18091.3	28678.6	1628.85	5055.93	234.72	5076.72	8615.8	9247.17	21216.9
2009-04-22	44888.2	843.55	4030.66	3025.24	4594.42	8727.3	1356.02	3668.2	10817.5	785.13	2461.35	18495	28956.8	1615.23	5216.84	236.88	5063.7	8834.1	9279.15	21480
2009-04-23	45801.2	851.92	4018.23	3008.62	4538.21	8847.01	1368.8	3743	11135	820.7	2463.95	18562.4	28956.8	1592.7	5216.84	235.3	5023.9	8769.2	9409.5	21829.3
2009-04-24	46771.8	866.23	4155.99	3102.85	4674.32	8707.99	1354.1	3712.3	11329	831.41	2448.59	19097.6	29675.5	1591.34	5216.84	239.34	5113.05	8888.2	9549.48	22582.2
2009-04-27	45819.7	857.51	4167.01	3102.43	4694.07	8726.34	1339.83	3731.6	11371.9	803.17	2405.35	19221.8	29552.3	1576.08	5420.79	238.14	5175.97	8777	9394.8	21827.1
2009-04-28	45821.4	855.16	4096.4	3051.02	4607.42	8493.77	1300.24	3708.4	11001.8	784.01	2401.44	18939.5	29189	1595.91	5471.9	234.83	5109.09	8656.3	9348.03	21662.5
2009-04-29	47226.8	873.64	4189.59	3116.94	4704.56	8493.77	1338.42	3695.3	11403.2	814.78	2468.19	19347.2	30746.4	1644.18	5625.51	238.07	5152.72	8891.3	9416.31	22079.3
2009-04-30	47289.5	872.81	4243.71	3159.85	4769.45	8828.26	1369.36	3780.5	11403.2	832.87	2477.57	19589.4	31651.8	1722.77	5625.51	240.76	5225.92	9038	9324.83	21898.8
2009-05-04	50404.5	907.24	4243.22	3237.97	4902.45	8977.37	1397.92	3883	12134.8	855.67	2559.91	20181.2	32170.7	1788.15	5738.29	251.47	5318.34	9074.7	9870.37	23014
2009-05-05	50669.8	903.8	4336.94	3225	4853.03	8977.37	1397.92	3890.4	12131.1	871.58	2567.34	20075.4	33014.2	1772.07	5800.29	252.16	5280.93	9136.7	9880.72	23430.2
2009-05-06	51499.5	919.53	4396.49	3283.51	4880.71	8977.37	1393.45	3867.1	11952.8	897.1	2592.52	20466.3	33716.9	1798.34	5802.14	255.28	5319.26	9229	10143.4	23906.1
2009-05-07	50058.1	907.39	4398.68	3251.52	4804.1	9385.7	1401.08	3938.7	12116.9	942.31	2597.45	20212.5	32842.6	1828.85	5802.14	256.69	5325.63	9228.9	9967.05	23589.4
2009-05-08	51396	929.23	4462.09	3312.59	4913.9	9432.83	1412.13	3941.7	11876.4	938.27	2625.64	20849.2	32805.7	1862.53	5802.14	261.35	5391.01	9408.1	10238	24085.6
2009-05-11	50976.4	909.24	4435.5	3248.67	4866.91	9451.98	1415.16	3926	11683	938.27	2579.75	20534.2	32203.1	1830.74	5947.94	256.47	5358.94	9316.8	10094.1	23943
2009-05-12	50325.8	908.35	4425.54	3231.1	4854.11	9298.61	1403.51	3877.2	12158	979.82	2618.17	20698	33043.3	1842.02	6017.66	255.33	5346.03	9269	10077.7	23696.5
2009-05-13	48679.2	883.92	4331.37	3152.9	4727.61	9340.49	1414.52	3856.1	12019.6	947.53	2663.77	19834.3	32828.9	1851.33	6044.78	250.19	5277.37	9000.6	9709.51	23155
2009-05-14	49446	893.07	4362.58	3156.29	4738.47	9093.73	1380.95	3723.4	11872.9	932.11	2639.89	19743.5	33094.9	1785	6044.78	249.02	5360	8984.2	9849.2	23405.9
2009-05-15	49007.2	882.88	4348.11	3169.05	4737.5	9265.02	1391.73	3773.2	12173.4	936.27	2645.26	19997.2	33484.5	1750.91	6044.78	252.92	5350.67	8978.6	9762.85	23341.7
2009-05-18	51463	909.71	4446.45	3245.39	4851.96	9038.69	1386.68	3735.6	14284.2	939.65	2652.78	20479	33666.1	1803.57	5980.36	259.17	5435.12	9159.3	9762.85	23935.5
2009-05-19	51346.6	908.13	4482.25	3274.96	4959.62	9290.29	1428.21	3817.3	14302	968.88	2676.68	20671.7	33666.1	1886.02	6063.12	262.23	5498.8	9341.6	10101	24344.6
2009-05-20	51245.1	903.47	4468.41	3303.37	5038.94	9344.64	1435.7	3824.6	14060.7	1023.98	2651.41	21054.9	35139.7	1885.72	6052.63	266.3	5509.27	9389.4	10232.4	24399.6
2009-05-21	50087.3	888.33	4345.47	3217.41	4900.67	9264.15	1421.65	3813.9	13736.5	1001.36	2610.62	20451.9	34720.6	1885.72	6052.63	259.02	5509.27	9225.3	9949.59	23821.3
2009-05-22	50568.5	887	4365.29	3227.97	4918.75	9225.81	1403.75	3761.6	13887.1	1013.37	2597.6	20585.3	35014.5	1881.71	6052.63	260.14	5409.26	9308.6	9993.42	24093.2
2009-05-25	50816.2	887	4365.29	3236.16	4918.45	9347	1400.9	3737.9	13913.2	1017.92	2610.01	20541.6	35407.7	1890.97	5914.23	260.66	5446.24	9347.4	10069.5	24199
2009-05-26	51840.8	910.33	4411.72	3270.09	4985.6	9310.81	1372.04	3788.4	13589.2	990.26	2588.57	20875.9	34860.6	1857.59	5770.95	263.43	5431.27	9405.7	10285.9	24640.1
2009-05-27	51791.6	893.06	4416.23	3294.86	5000.77	9438.77	1362.02	3801.1	14109.6	1030.79	2632.93	20888.6	35168.7	1892.84	5789.43	264.2	5419.42	9510.8	10142.2	24507.8
2009-06-01	54486.3	942.87	4506.19	3379.49	5142.56	9677.75	1415.1	3894.4	14840.6	1167.42	2721.28	21096.7	36001.7	1998.58	6003.25	268.42	5349.74	9630.9	10604.1	25105.6
2009-06-02	53999.5	944.74	4477.02	3378.04	5144.06	9704.31	1412.85	3955.3	14874.9	1180.56	2724.3	21129	35722.2	1998.64	6031.46	268.99	5432.22	9664.8	10588.8	25183.8
2009-06-03	52086.6	931.76	4383.42	3309.65	5054.53	9741.67	1414.89	4017.2	14870.9	1127.57	2778.59	20730	34932.2	2010.91	6048.87	264.37	5384.71	9464.8	10290.1	24651.3
2009-06-04	53463.9	942.46	4386.94	3312.03	5064.8	9668.96	1378.14	3934.6	15008.7	1108.73	2767.24	20733	34268.9	2032.72	6048.87	263.8	5422.21	9454.6	10477.2	24748
2009-06-05	53341	940.09	4438.56	3339.05	5077.03	9768.01	1394.71	3971.2	15103.5	1149.95	2753.89	20778.8	34750.2	2078.93	6048.87	266.93	5398.9	9519	10569.3	24913
2009-06-08	53630.4	939.14	4405.22	3289.66	5004.72	9865.63	1393.3	3971.2	14665.9	1096.68	2768.34	20497.2	33655.6	2056.65	5877.99	262.39	5391.72	9396.2	10549.1	24932.9
2009-06-09	53157.1	942.43	4404.79	3296.73	4997.86	9786.82	1371.84	3934.9	15127	1105.3	2787.89	20684.8	33806.7	2093.29	5881.74	263.03	5388.67	9497.7	10547.9	25107.4
2009-06-10	53410.9	939.15	4436.75	3315.27	5051.18	9991.49	1414.88	4024.4	15466.8	1121.79	2816.25	20911.2	34389.3	2108.81	5941.2	266.96	5436.39	9627.6	10598	25183.7
2009-06-11	53410.9	944.89	4461.87	3334.94	5107.26	9981.33	1419.39	4047.2	15411.5	1127.23	2797.32	21208.7	34723.8	2089.59	5941.2	268.11	5483.85	9708.4	10714.1	25372.8
2009-06-12	53558.2	946.21	4441.95	3326.14	5069.24	10135.8	1428.59	4062.2	15237.9	1127.23	2743.76	21007.5	34816.7	2090.94	5941.2	265.48	5521.84	9714.4	10645	25460
2009-06-15	52033.8	923.72	4326.01	3219.58	4889.94	10039.7	1412.42	4031.7	14875.5	1077.17	2789.55	20462.5	34690.8	2069.88	6049.77	258.26	5400.15	9518.7	10394.8	24899.7
2009-06-16	51205.8	911.97	4328.57	3213.95	4890.72	9752.88	1399.15	3962.5	14957.9	1082.19	2776.02	20304.2	34537	2030.37	6062.35	257.01	5377.1	9497.9	10307.4	24224.8
2009-06-17	51045.8	910.71	4278.46	3161.14	4799.98	9840.85	1391.17	3904.1	14522.8	1038.41	2810.12	19732.2	34595.4	2024.96	5990.3	251.23	5302.29	9283.2	10066.1	24150.9
2009-06-18	50903	918.37	4280.86	3194.06	4837.48	9703.72	1375.76	3892.1	14265.5	997.68	2853.9	19920.5	35715.6	1950.99	5990.3	253.52	5376.84	9384	10121.5	24340.7
2009-06-19	51373.8	921.23	4345.93	3221.27	4839.46	9786.26	1383.34	3899.6	14521.9	1011.38	2880.49	20058.8	35819.9	1990.47	5990.3	257.16	5421.59	9580.9	10288	24274.7
2009-06-22	49494.8	893.04	4234.05	3123.25	4693.4	9826.27	1399.71	3918.2	14326.2	961.04	2896.3	19251.3	35407.2	1975.03	5708.67	249.09	5310.37	9338.5	9834.18	23314.7
2009-06-23	49813.6	895.1	4230.02	3116.82	4707.15	9549.61	1360.54	3796.9	14324	932.74	2892.7	19152.8	34909.1	1914.38	5578.95	248.69	5321.31	9348.7	9896.72	23496.4
2009-06-24	49672.1	900.94	4279.98	3184.76	4836.01	9590.32	1363.79	3807	14422.7	959.18	2922.3	19728.9	35758.7	1995.67	5609.02	254.63	5443.42	9617.6	10100.9	23711.2
2009-06-25	51514.8	920.26	4252.57	3163.1	4800.56	9796.08	1392.73	3856	14345.6	947.52	2925.05	19638.9	36327.7	2044.17	5609.02	254.12	5361.3	9667.2	10355.9	24245.7
2009-06-26	51485.6	918.9	4241.01	3129.73	4776.47	9877.39	1394.53	3903.8	14764.6	955.45	2928.21	19561	36755.9	2040.19	5609.02	254.43	5375.99	9686.9	10389.8	24458.2
2009-06-29	52137.6	927.23	4294.03	3193.68	4885.09	9783.47	1388.45	3886.9	14785.7	951.46	2975.31	19821	36841.1	2033.72	5553.08	258.24	5443.45	9845.7	10476.8	24473.5
2009-06-30	51465.5	919.32	4249.21	3140.44	4808.64	9958.44	1390.07	3954.9	14493.8	987.02	2959.36	19785.3	36949.2	2026.78	5596.46	254.71	5403.97	9787.8	10374.9	24368.4
2009-07-01	51543.8	923.33	4340.71	3217	4905.44	9939.93	1411.66	3874	14645.5	977.94	3008.15	20165.2	37245.9	2059.88	5599.38	260.29	5472.94	9903.7	10374.9	24524
2009-07-02	51024.9	896.42	4234.27	3116.41	4718.49	9876.15	1411.48	3877.3	14658.5	960.46	3060.25	19678.7	37038.2	2065.75	5599.38	252.69	5355.23	9643.5	10245.9	24051.5
2009-07-03	50934.7	896.42	4236.28	3119.51	4708.21	9816.07	1420.04	3828.2	14913	950.24	3088.37	19667.9	36797.6	2075.3	5599.38	253.7	5338.51	9707.8	10283.1	24045.4
2009-07-06	50622.5	898.72	4194.91	3082.16	4651.82	9680.87	1428.94	3783.7	14043.4	921.44	3124.67	19265.5	36758.8	2035.01	5407.31	249.64	5354.15	9569	10027.4	23742.5
2009-07-07	49456.7	881.03	4187	3048.57	4598.19	9647.79	1434.2	3766.9	14170.5	924.11	3089.45	19028	37212.5	2083.25	5457.71	249.04	5329.2	9520	9844.35	23359.9
2009-07-08	49177.6	879.56	4140.23	3009.71	4572.65	9420.75	1431.02	3767.9	13769.1	889.77	3080.77	18660.6	37155.9	2083.25	5413.23	244.63	5289.39	9360.6	9653.45	23469
2009-07-09	49177.6	882.68	4158.66	3025.94	4630.07	9291.06	1430.89	3763.3	13757.5	884.94	3123.03	18850.2	36987.7	2083.97	5413.23	247.11	5305.39	9443.1	9773.92	23634.3
2009-07-10	49220.8	879.13	4127.17	2983.1	4576.31	9287.28	1428.62	3794.1	13504.2	835.23	3113.93	18533.3	36780.5	2063.09	5413.23	243.2	5237.81	9344.9	9747.13	23656.3
2009-07-13	49186.9	901.05	4202.13	3052.08	4722.34	9050.33	1378.12	3737.5	13400.3	835.61	3080.56	18895	37004.6	2020.14	5448.07	249.79	5315.29	9567.4	9891.93	23952
2009-07-14	48872.6	905.84	4237.68	3081.87	4781.69	9261.81	1385.56	3867.1	13853.7	866.55	3145.16	19109	36701.2	2056.58	5576.62	251.91	5365.05	9634	9986.15	24340.7
2009-07-15	51296.7	932.68	4346.46	3171.27	4928.44	9269.25	1420.86	3924.5	14253.2	887.85	3188.55	19781.2	37914	2123.28	5631.78	260.82	5473.33	9905.3	10215.5	25336.3
2009-07-16	51918.2	940.74	4361.84	3199.68	4957.19	9344.16	1432.22	3995.6	14250.2	903.23	3183.74	19894.6	38156.3	2117.95	5631.78	263.48	5538.57	9997.6	10304.4	25735.6
2009-07-17	52072.5	940.38	4388.75	3218.46	4978.4	9395.32	1440.1	4000.8	14744.9	925	3189.74	19959.1	37726.7	2106.35	5631.78	266.4	5594.14	10041.9	10369.4	25742
2009-07-20	53154.9	951.13	4443.62	3270.94	5030.15	9395.32	1478.51	4050.3	15191	972.31	3266.92	20207.9	38250.2	2106.35	5717.65	269.48	5627.93	10142.8	10540.7	26284.1
2009-07-21	53233.6	954.58	4481.17	3302.89	5093.97	9652.02	1488.99	4050.7	15062.5	987.69	3213.21	20518.8	38007.8	2146.55	5748.82	270.68	5636.19	10122.2	10515.3	26004
2009-07-22	53072.6	954.07	4493.73	3305.07	5121.56	9723.16	1494.04	4068.5	14843.1	963.06	3296.61	20596	38189.1	2125.61	5670.52	271.19	5637.02	10153.4	10432.4	26288.2
2009-07-23	54249.4	976.29	4559.8	3373.72	5247.28	9792.94	1496.49	4064.1	15231	975.96	3328.49	20900.5	38902	2160.72	5670.52	276.15	5765.51	10369.8	10675.7	26805.4
2009-07-24	54457.3	979.26	4576.61	3366.45	5229.36	9944.55	1502.59	4089.8	15379	1012.62	3372.6	20811.6	39395.4	2185.65	5670.52	276.15	5760.9	10438.6	10687.9	26646.4
2009-07-27	54549	982.18	4586.13	3372.36	5251.55	10088.7	1524.05	4139.6	15375	1037.61	3435.21	21020.7	39840.5	2209.1	5839.41	278.14	5774.89	10591.7	10757.4	26815.3
2009-07-28	54471.5	979.62	4528.84	3330.97	5174.74	10087.3	1526.03	4169.5	15331.9	1001.8	3438.37	20681.5	40001.7	2237.11	5778.91	274.24	5762.8	10664	10570.5	26850.8
2009-07-29	53734.5	975.15	4547.53	3365.62	5270.32	10113.2	1524.32	4142.8	15173.5	973.78	3266.43	20927.7	40376.6	2225.81	5778.14	277.32	5787.19	10661.6	10455.3	26516.5
2009-07-30	54478.4	986.75	4631.61	3435.49	5360.66	10165.2	1534.74	4190.4	15388	1001.3	3321.56	21446.5	42182.1	2298.14	5778.14	283.82	5932.62	10874.4	10676.7	26810.3
2009-07-31	54765.7	987.48	4608.36	3426.27	5332.14	10356.8	1557.29	4244	15670.3	1017.47	3412.06	21146.5	42641.3	2323.24	5778.14	283.17	5950.69	10855.1	10787.1	27043.5
2009-08-03	55997.8	1002.63	4682.46	3477.8	5426.85	10352.5	1564.98	4263.4	15924.2	1067.98	3462.59	21483.5	44613.7	2338.8	5818.37	287.49	5967.43	10901	10787.1	27692.5
2009-08-04	56038.1	1005.65	4671.37	3476.37	5417.02	10375	1566.37	4309.3	15831	1074.49	3471.44	21501.3	44696.5	2360.09	5779.33	286.91	5939.78	10876.8	11018.1	27869.9
2009-08-05	56384.1	1002.72	4647.13	3458.53	5353.01	10252.5	1559.47	4264.5	15903.8	1094.26	3428.5	21485	43899.4	2317.06	5769.99	285.24	5911.91	10704.4	11046.9	28082.6
2009-08-06	55754.9	997.08	4690.53	3477.83	5369.98	10388.1	1565.04	4326.3	15514	1083.79	3356.33	21634.7	43836	2359.98	5769.99	288.11	5968.08	10776	10793.4	27802.4
2009-08-07	56329.5	1010.48	4731.56	3521.14	5458.96	10412.1	1576	4299.4	15160.2	1080.08	3260.69	21878.3	44767.6	2349.13	5769.99	290.5	6026.4	10947.6	10885.3	28179.5
2009-08-10	56830	1007.1	4722.2	3504.54	5418.12	10524.3	1576.11	4304.1	15009.8	1065.14	3249.76	22034	44685.6	2389.56	5887.19	288.61	6007.55	10923	10793.7	28305.3
2009-08-11	55761.2	994.35	4671.34	3456.18	5285.81	10585.5	1579.21	4332	15074.6	1033.72	3264.73	21716.6	43679	2399.28	5869.73	284.17	5949.98	10831.9	10629.5	27800.8
2009-08-12	56588.3	1005.81	4716.76	3507.24	5350.09	10435	1565.35	4343.1	15020.2	1025.12	3112.72	21990.3	43889.8	2347.36	5845.68	288.95	5962.49	10933.8	10659.9	28096
2009-08-13	57048	1012.73	4755.46	3524.39	5401.11	10517.2	1564.64	4435.9	15518.5	1054.57	3140.56	22252.1	44484.2	2396.49	5845.68	290.02	5986.72	11046.8	10825.6	28155.5
2009-08-14	56638	1004.09	4713.97	3495.27	5309.11	10597.3	1591.41	4461	15411.6	1059.92	3046.97	22013.2	44302.9	2386.86	5845.68	288.02	5985.3	10901.9	10848	27855.4
2009-08-17	55218.4	979.73	4645.01	3419.69	5201.61	10268.6	1547.06	4388.4	14784.9	1005.77	2870.63	21433.3	44290.9	2386.86	5711.49	282.01	5883.7	10598.5	10531.6	27299.6
2009-08-18	55748.9	989.67	4685.78	3450.69	5250.74	10285	1550.24	4381.6	15035.3	1001.52	2910.88	21719.3	44233.4	2336.99	5759.58	284.46	5953.75	10708.3	10673.8	27544.3
2009-08-19	56156.3	996.46	4689.67	3450.34	5231.98	10204	1545.96	4373.8	14809.6	993.57	2785.58	21626.4	45645	2277.75	5623.06	284.05	5980.79	10695.5	10686.8	27598.4
2009-08-20	56831.5	1007.37	4756.58	3505.32	5311.06	10383.4	1576.39	4377.5	15012.3	1018.5	2911.58	21886.4	46555.8	2328.64	5623.06	288.12	6032.05	10892.5	10700.5	27944.2
2009-08-21	57728.6	1026.13	4850.89	3615.81	5462.74	10238.2	1580.98	4290.6	15240.8	1050.44	2960.77	22378.3	47170.1	2333.9	5623.06	294.49	6139.8	11161	10831.2	28309
2009-08-24	57775.4	1025.57	4896.23	3652.17	5519.75	10581	1612.22	4426.1	15628.8	1094	2993.43	22814.6	47771.8	2375.87	5789.78	297.88	6194.39	11303.8	10790	28004.3
2009-08-25	57421.4	1028	4916.8	3680.61	5557.09	10497.4	1601.38	4405.8	15688.5	1103.3	2915.8	22928.7	48073.3	2380.52	5785.3	300.03	6200.85	11427.8	10920.5	28005.5
2009-08-26	57765.7	1028.12	4890.58	3668.34	5521.97	10639.7	1614.12	4454.5	15769.9	1072.05	2967.59	22987.5	46959.8	2380.09	5762.75	298.64	6176.97	11376.4	10912.2	28212.8
2009-08-27	57703.9	1030.98	4869.35	3648.53	5470.33	10474	1599.33	4450.8	15781.1	1070.49	2946.39	22890.4	47383.8	2356.06	5762.75	296.9	6169.19	11356.9	10934	28437.3
2009-08-28	57700.6	1028.93	4908.9	3693.14	5517.35	10534.1	1607.94	4489.6	15922.3	1089.46	2860.69	23077.3	47559.7	2377.25	5762.75	300.2	6211.58	11442.7	10978	28599.9
2009-08-31	56489	1020.62	4908.9	3653.54	5464.61	10492.5	1591.85	4479.1	15666.6	1066.53	2667.74	22841.3	46551.2	2341.54	5660.9	296.27	6217.12	11365.1	10868.2	28130
2009-09-01	55815	998.04	4819.7	3583.44	5327.29	10530.1	1623.06	4514.6	15551.2	1073.62	2683.72	22405.2	46935.6	2326.91	5633.79	291	6128.17	11173	10689.8	27749.2
2009-09-02	55385.7	994.75	4817.55	3573.13	5319.84	10280.5	1613.16	4438.2	15467.5	1053.17	2714.97	22219.7	45761	2285.93	5617.31	289.05	6089.24	10999.7	10701.3	27953.3
2009-09-03	55707.2	1003.24	4796.75	3553.51	5301.42	10214.6	1613.53	4429.6	15398.3	1074.05	2845.02	22394	46146	2322.25	5617.31	289.01	6073.72	11018.1	10921.5	28150.1
2009-09-04	56652.3	1016.4	4851.7	3598.76	5384.43	10187.1	1608.9	4435.5	15689.1	1063.57	2861.61	22656.7	45160.5	2322.74	5617.31	293.16	6119.07	11222.7	11017.5	28309.5
2009-09-07	56652.3	1016.4	4933.18	3652.83	5463.51	10320.9	1608.57	4454.4	16016.3	1093.04	2881.12	22994	45274	2340.39	5691.56	298.41	6181.97	11388.6	11017.5	28585.2
2009-09-08	57854.8	1025.39	4947.34	3660.96	5481.73	10393.2	1619.69	4523.8	16123.7	1135.94	2930.47	23003.8	44846	2371.3	5754.86	300.81	6194.72	11366.6	11105.3	29190.8
2009-09-09	57909.9	1033.37	5004.3	3707.69	5574.26	10312.1	1607.77	4522.2	16183.5	1159.8	2946.26	23271.3	44585.1	2383.34	5712.95	304.25	6202.04	11462	11000.2	29100
2009-09-10	58535.8	1044.14	4987.68	3705.87	5594.77	10513.7	1644.68	4570.8	16216.9	1163.76	2924.88	23328.9	44924.1	2411.86	5712.95	305.97	6208.43	11340.8	11155	29318.4
2009-09-11	58366.4	1042.73	5011.47	3734.89	5624.02	10444.3	1651.7	4596.1	16264.3	1196.55	2989.79	23503.7	46583.5	2415.95	5712.95	308	6232.99	11452.6	11253.2	29448.8
2009-09-14	58867.6	1049.34	5018.85	3730.61	5620.24	10202.1	1634.91	4531.1	16214.2	1194.21	3026.74	23501.4	46490.7	2382.7	5821.08	306.9	6225.64	11492.6	11332	29383.2
2009-09-15	59263.9	1052.63	5042.13	3752.21	5628.98	10217.6	1653.4	4540.3	16454.5	1224.33	3033.73	23599.3	45911.5	2420.11	5856.99	308.37	6213.19	11593.3	11495.8	29625
2009-09-16	60410.7	1068.76	5124.13	3813.79	5700.26	10270.8	1683.33	4650.4	16677	1246.81	2999.71	23950.6	46680.7	2439.36	5947.77	312.76	6299.91	11746.9	11555.6	29625
2009-09-17	60236	1065.49	5163.95	3835.27	5731.14	10443.8	1695.47	4714.9	16711.1	1231.41	3060.26	24055.6	46965.6	2456.99	5947.77	313.88	6317.72	11771	11528.2	30017.7
2009-09-18	60703	1068.3	5172.89	3827.84	5703.83	10370.5	1699.71	4693.2	16741.3	1245.56	2962.67	23964.2	47161.2	2456.99	5947.77	313.63	6325.15	11777.3	11446	29942
2009-09-21	60928	1064.66	5134.36	3812.16	5668.65	10370.5	1695.5	4677.4	16741.3	1210.57	2967.01	23517.3	47161.2	2456.99	5947.77	311.34	6306.23	11727.4	11424.6	29607.2
2009-09-22	61493.4	1071.66	5142.6	3823.52	5709.38	10370.5	1718.88	4663.7	16886.4	1249.14	2897.55	23555.4	47161.2	2456.99	5947.77	312.72	6340.72	11816.7	11585.7	29513.7
2009-09-23	60496.2	1060.87	5139.37	3821.79	5702.05	10370.5	1711.47	4734.1	16719.5	1254.31	2842.72	23704.9	47549.3	2456.99	5947.77	313.36	6349.83	11853.3	11517.5	28959.7
2009-09-24	60046.3	1050.78	5079.27	3758.36	5605.21	10544.2	1693.88	4701.2	16781.4	1242.23	2853.55	23440.5	47980.3	2468.9	5947.77	308.52	6275.44	11695.9	11285.8	28465.1
2009-09-25	60355.7	1044.38	5082.2	3739.14	5581.41	10266	1691.48	4713.3	16693	1225.29	2838.84	23586.6	47625	2444.58	5947.77	305.63	6236.91	11643.8	11212.4	28760
2009-09-28	61316.6	1062.98	5165.7	3825	5736.31	10009.5	1675.55	4677.4	16693	1248.73	2763.53	23940	47815.9	2397.83	6227.07	311.9	6289.27	11891.2	11338.7	29402
2009-09-29	61235.3	1060.61	5159.72	3814.1	5713.52	10100.2	1690.05	4753.1	16852.9	1260.56	2754.54	24018.5	48364.8	2443.83	6279.47	312.12	6316.72	11853.7	11395	29432
2009-09-30	61517.9	1057.08	5133.9	3795.41	5675.16	10133.2	1673.14	4743.6	17126.8	1254.52	2779.43	23939.7	47910.3	2467.59	6322.04	311.35	6323.18	11756.1	11395	29232.2
2009-10-09	64071	1071.49	5161.87	3799.61	5711.88	10016.4	1646.79	4752.9	16642.7	1372.11	2911.72	24232.1	50217.5	2474.4	6314.78	315.55	6291.64	11743.2	11436.9	30039.7
2009-10-12	64071	1076.19	5210.17	3845.8	5783.23	10016.4	1639.81	4739.8	17026.7	1428.06	2894.48	24638.5	51003	2456.69	6400.39	320.71	6377.78	11748.8	11436.9	30475.4
2009-10-13	64645.6	1073.19	5154.15	3801.39	5714.31	10076.6	1628.93	4785.7	17026.7	1400.02	2936.19	24472.4	50071.6	2471.99	6351.38	319.53	6321.26	11608.3	11413.5	30611.1
2009-10-14	66201.1	1092.02	5256.1	3882.67	5854.14	10060.2	1649.09	4831.1	17231.1	1441.24	2970.53	24970.1	51026.1	2511.72	6449.81	325.47	6405.92	11870.9	11532.8	30881.1
2009-10-15	66703.3	1096.56	5222.95	3883.83	5830.77	10238.6	1658.99	4859.9	17195.2	1434.35	2979.79	24902.8	51017.9	2515.38	6449.81	325.19	6383.19	11849.7	11504.5	31017.7
2009-10-16	66200.5	1087.68	5190.24	3827.6	5743.39	10257.6	1640.36	4836.4	17322.8	1408.68	2976.63	24724.7	49790.7	2515.81	6449.81	322.31	6345.26	11676.4	11504.8	30726.3
2009-10-19	67239.5	1097.91	5281.54	3892.36	5852.56	10236.5	1649.07	4792.8	17326	1433.37	3038.27	24981.5	50286.9	2520.92	6535.09	327.03	6436.37	11885.3	11538.4	30927.1
2009-10-20	65303.1	1091.06	5243.4	3871.45	5811.77	10336.8	1659.15	4846.2	17223	1446.14	3084.45	24787.3	51050.9	2502.22	6541.48	324.92	6427.29	11790.2	11538.1	31000.9
2009-10-21	65485.6	1081.4	5257.85	3873.22	5833.49	10333.4	1653.86	4838.6	17009.2	1446.64	3070.59	24698.3	51295.2	2476.8	6515.81	325.5	6434.66	11875.2	11442	30889
2009-10-22	66135	1092.91	5207.36	3820.85	5762.93	10267.2	1630.33	4812.8	16789.7	1448.34	3051.41	24323.5	51016.8	2433.18	6515.81	320.69	6405.91	11828.6	11533.4	30761.8
2009-10-23	65058.8	1079.6	5242.57	3808.24	5740.25	10283	1640.17	4859.4	16810.8	1461.3	3107.85	23924.5	51380.7	2467.95	6515.81	320.14	6378.06	11739.8	11382.1	30617.7
2009-10-26	65085.6	1066.95	5191.74	3744.45	5642.16	10362.6	1657.11	4830.3	16740.5	1476.06	3109.57	23509	51230.1	2467.71	6563.5	312.65	6303.35	11622.6	11234.9	30280.1
2009-10-27	63161	1063.41	5200.97	3743.95	5635.02	10212.5	1649.53	4753.5	16353.4	1421.29	3021.46	23321.2	50400.6	2425.2	6532.92	311.13	6367.97	11634	11053.5	29312.8
2009-10-28	60162.3	1042.63	5080.42	3663.78	5496.27	10075	1609.71	4685.1	16283.5	1368.77	3031.33	22761.1	50400.6	2355.31	6441.6	303.29	6279.94	11429.8	10805.3	28670.9
2009-10-29	63720.6	1066.11	5137.72	3714.02	5587.45	9891.1	1585.85	4574.7	16052.7	1377.16	2960.47	23239.9	50400.6	2344.03	6441.6	309.65	6351.27	11683.4	11075.2	29247.8
2009-10-30	61545.5	1036.19	5044.55	3607.69	5414.96	10034.7	1580.69	4643.2	15896.3	1348.54	2995.85	22528.2	47184.7	2367.7	6441.6	302.36	6285.76	11414.8	10910.8	28646
2009-11-02	61545.5	1042.88	5104.5	3639.46	5430.82	9802.95	1559.09	4540.4	15896.3	1357.06	3076.65	22756.7	47456.1	2371.64	6371.97	302.82	6291.22	11465.8	10878.4	28646
2009-11-03	62643.2	1045.41	5037.21	3584.25	5353.35	9802.95	1549.92	4531.5	15404.9	1305.11	3114.23	22400.7	46335.1	2334.11	6283.31	300.11	6213.35	11242.4	11025.9	28886.5
2009-11-04	63912.6	1046.5	5107.89	3670.33	5444.23	9844.31	1579.93	4540.1	15912.1	1305.11	3128.54	22864	47281.4	2371.86	6343.12	305.88	6267.11	11387.7	11071.2	29430.5
2009-11-05	64815.7	1066.63	5125.64	3708.73	5480.92	9717.44	1552.24	4508	16063.9	1348.82	3155.05	23061.8	47298	2367.21	6343.12	307.83	6285.2	11548.9	11180.7	29735.3
2009-11-06	64466.1	1069.3	5142.72	3707.29	5488.25	9789.35	1572.46	4594	16158.3	1337.54	3164.04	23025.2	46969.9	2395.11	6343.12	307.14	6293.61	11580.6	11250.4	29868.6
2009-11-09	66214.4	1093.08	5235.18	3785.49	5619.72	9808.99	1576.79	4674.9	16498.7	1407.71	3175.59	23530.5	47774.5	2406.43	6275.96	314.46	6385.14	11816.8	11486.9	30646.2
2009-11-10	66303.5	1093.01	5230.55	3785.59	5613.2	9870.73	1582.3	4733.6	16440.6	1436.97	3178.61	23449.9	48135.1	2381.95	6238.81	313.26	6369.1	11814	11426.7	30788.2
2009-11-11	66431.2	1098.51	5266.75	3814.39	5668.35	9871.68	1594.82	4757	16849.6	1434.45	3175.19	23687.1	48864	2403.88	6253.95	317.97	6374.7	11801.4	11439.8	31097.6
2009-11-12	64447.9	1087.24	5276.5	3808.07	5663.96	9804.49	1572.73	4747.9	16696	1425.34	3172.95	23637.1	48746	2420.28	6253.95	317.06	6355.76	11834.5	11360.8	30759.8
2009-11-13	65325.6	1093.48	5296.38	3806.01	5686.83	9770.31	1571.99	4706.4	16848.8	1419.49	3187.65	23710	48441.9	2426.8	6253.95	317.37	6351.08	11867	11407.7	31002.1
2009-11-16	66627.1	1109.3	5382.67	3863.16	5804.82	9791.18	1592.47	4755.2	17032.5	1481.82	3275.05	24024.9	48775.3	2468.68	6315.45	322.16	6422.81	11986.9	11512.3	31002.1
2009-11-17	67406	1110.32	5345.93	3829.06	5778.43	9729.93	1585.98	4729.4	17050.7	1472.76	3282.89	23807.4	47243.2	2473.79	6332.7	321.08	6376.4	11959.4	11630	31400.2
2009-11-18	66515.7	1109.8	5342.13	3828.16	5787.61	9676.8	1603.97	4739	16998.8	1486.62	3303.23	23754.4	46419.9	2484.23	6318.68	319.42	6368.97	12034.4	11652.7	31056.6
2009-11-19	66327.3	1094.9	5267.7	3760.22	5702.18	9549.47	1620.54	4749.2	16785.7	1451.2	3320.61	23259.2	46114.6	2468.79	6318.68	313.31	6286.81	11846.2	11600.3	30817.7
2009-11-20	66327.3	1091.38	5251.41	3729.36	5663.15	9497.68	1620.6	4685.8	17021.8	1436.44	3308.35	22954.4	45230.9	2487.36	6318.68	310.03	6277.46	11719.3	11579.3	30666.5
2009-11-23	66809.4	1106.24	5355.5	3813.17	5801.48	9497.68	1619.05	4717	17180.2	1466.77	3338.66	23393.9	45801.4	2481.42	6291.27	317.04	6410.24	11940.5	11624	31126.2
2009-11-24	67317	1105.65	5323.96	3784.62	5769.31	9401.58	1606.42	4685	17131.1	1447.23	3223.53	23145.8	45513.5	2471.88	6303.81	315.86	6397.53	11905.2	11539.6	30962
2009-11-25	67917.1	1110.63	5364.81	3809.16	5803.02	9441.64	1611.88	4722.2	17199	1427.55	3290.16	23174.9	45538.7	2461.53	6355.82	318.24	6422.2	11965.8	11636.9	31364
2009-11-26	66391.8	1110.63	5194.13	3679.23	5614.17	9383.24	1599.52	4708.6	16854.9	1366.85	3170.98	22361.3	45538.7	2393.52	6355.82	306.72	6283.38	11657.5	11436.8	30447.8
2009-11-27	67082.1	1091.49	5245.73	3721.45	5685.61	9081.52	1524.5	4572.1	16632	1369.6	3096.26	22648.6	45538.7	2393.52	6355.82	309.52	6336.66	11776.8	11464.4	30775.5
2009-11-30	67044.4	1095.63	5190.68	3680.15	5625.95	9345.55	1555.6	4701.3	16926.2	1374.93	3195.3	22374.3	45538.7	2415.84	6355.82	305.9	6260.95	11644.7	11447.2	30957.1
2009-12-01	68408.4	1108.86	5312.17	3775.74	5776.61	9572.2	1569.72	4719	17198.3	1416.3	3235.36	22995.8	46083.9	2452.5	6355.82	315.44	6372.08	11862.1	11707.3	31750.6
2009-12-02	68614.8	1109.24	5327.39	3795.92	5781.68	9608.94	1591.63	4762.4	17169.9	1415.98	3269.75	23008.5	47898.2	2471.56	6355.82	316.44	6386.54	11868.8	11779.7	32111.8
2009-12-03	68314.8	1099.92	5313	3799.11	5770.35	9977.67	1615	4774.6	17185.7	1409.32	3264.63	23045.5	49677.2	2500.04	6355.82	317.61	6444.08	11905.3	11636.5	31967.4
2009-12-04	67603.5	1105.98	5322.36	3846.62	5817.65	10022.6	1624.76	4702.2	17101.5	1427.13	3317.04	23333.5	50102	2511.55	6355.82	321.13	6501.16	12032.2	11510.8	32105.4
2009-12-07	68512.2	1103.25	5310.66	3840.05	5784.75	10167.6	1632.65	4676.5	16983.1	1389.64	3331.9	23207	49915.8	2483.76	6246.49	320.25	6470.61	12011.8	11489.6	32085.2
2009-12-08	67728.5	1091.94	5223.13	3785.3	5688.58	10140.5	1627.78	4670.6	17227.7	1353.23	3296.66	22832.6	49591.4	2483.89	6102.62	315.43	6399.74	11808.9	11368.9	31710.4
2009-12-09	68012	1095.95	5203.89	3757.39	5647.84	10004.7	1634.17	4637.9	17125.2	1348.92	3239.57	22650.2	49184.9	2481.3	5954.14	312.88	6351.71	11541.2	11379.2	31670.2
2009-12-10	68728.3	1102.35	5244.37	3798.38	5709.02	9862.82	1652.73	4606.7	17189.3	1351.98	3254.26	22795.6	49594.5	2486.44	5954.14	317.69	6410.64	11594.7	11464.6	31916.6
2009-12-11	69267.5	1106.41	5261.57	3803.72	5756.29	10107.9	1656.9	4635.2	17119	1366.36	3247.32	22824.7	49386.4	2519.1	5954.14	320.14	6411.58	11616	11423.9	31901.7
2009-12-14	69349.4	1114.11	5315.34	3830.44	5802.26	10105.7	1664.77	4654	17097.5	1381.91	3302.9	23057.6	50198.4	2506.39	6155.03	322.51	6433.09	11705.9	11545.7	32009.9
2009-12-15	69310.8	1107.93	5285.77	3834.09	5811.34	10083.5	1665.85	4673.5	16877.2	1396.32	3274.46	23026	50449.5	2494.74	6109.79	325.19	6439.4	11735.5	11541	31902.6
2009-12-16	68622.4	1109.18	5320.26	3875.82	5903.43	10177.4	1664.24	4661.9	16912.8	1449.02	3255.21	23288.3	50817.2	2522.55	6153.85	328.61	6532.32	11863.2	11637	31956.2
2009-12-17	67068	1096.08	5217.61	3830.82	5844.44	10163.8	1647.84	4670.3	16894.2	1400.91	3179.08	23085.3	49963.2	2509.58	6153.85	326.68	6489.23	11696.9	11473.1	31948.4
2009-12-18	66794.2	1102.47	5196.81	3794.44	5831.21	10142	1647.04	4650.5	16719.8	1410.22	3113.89	22885.4	50138.4	2509.58	6153.85	324.63	6464.32	11645	11463.4	31834.1
2009-12-21	65925.2	1114.05	5293.99	3872.06	5930.53	10183.5	1644.23	4635.1	16601.2	1425.45	3122.97	23149.8	51280.9	2431.39	6252.21	330.51	6504.44	11830.8	11554.7	31799.2
2009-12-22	67417.9	1118.02	5328.66	3898.38	5945.69	10378	1655.54	4704.2	16692	1417.22	3050.52	23367.7	51532.5	2467.64	6229.17	332.48	6582.9	11890.8	11628	32240.3
2009-12-23	67588.9	1120.59	5372.38	3910.75	5957.44	10378	1661.35	4739.3	17231.1	1434.6	3073.78	23486.2	51162.2	2474.88	6243.93	332.83	6579.98	11967.5	11658.7	32450.2
2009-12-24	67588.9	1126.48	5402.41	3912.73	5957.44	10536.9	1682.34	4790.9	17360.6	1443.61	3153.41	23486.2	51460.7	2474.88	6243.93	333.6	6579.98	11967.5	11754.6	32548.5
2009-12-25	67588.9	1126.48	5402.41	3912.73	5957.44	10494.7	1682.34	4790.9	17360.6	1450.25	3141.35	23486.2	51661.3	2474.88	6243.93	333.6	6579.98	11967.5	11754.6	32548.5
2009-12-28	67901.7	1127.78	5402.41	3947.15	6002.92	10634.2	1685.59	4790.9	17360.6	1451.6	3188.78	23682.4	51619.4	2509.69	6177.75	336.11	6591.01	12023.2	11754.6	32610.5
2009-12-29	68296	1126.2	5437.61	3959.98	6011.55	10638.1	1672.48	4845.1	17401.6	1445.17	3211.76	23759.3	51786	2518.99	6121.78	337.28	6608.52	12035.1	11701.8	32626.3
2009-12-30	68588.4	1126.42	5397.86	3935.5	5957.43	10546.4	1682.77	4833.3	17343.8	1426.93	3262.6	23652.9	51668.4	2534.36	6121.76	335.14	6545.91	11940	11717.5	32448.7
2009-12-31	68588.4	1115.1	5412.88	3936.33	5957.43	10546.4	1682.77	4870.6	17464.8	1444.61	3277.14	23652.9	52825	2534.36	6121.76	335.33	6545.91	11940	11746.1	32120.5
2010-01-04	70045.1	1132.99	5500.34	4013.97	6048.3	10654.8	1696.14	4876.3	17558.7	1444.61	3243.76	23957.5	53368.2	2575.41	6201.76	343.03	6631.44	12145.1	11866.9	32758.5
2010-01-05	70239.8	1136.52	5522.5	4012.91	6031.86	10681.8	1690.62	4924.3	17686.2	1444.61	3282.18	23997.4	54115.1	2605.28	6239.1	342.02	6579.26	12204.4	11888.1	32732.8
2010-01-06	70729.3	1137.14	5530.04	4017.67	6034.33	10731.5	1705.32	4921.4	17701.1	1444.61	3254.22	24061.2	54547.4	2603.3	6260.9	341.48	6559.41	12222.5	11944.5	32830.2
2010-01-07	70451.1	1141.69	5526.72	4024.8	6019.36	10681.7	1683.45	4899.4	17615.7	1444.61	3192.78	24146.2	54972.9	2586.89	6260.9	340.55	6555.36	12166.3	11887.5	33064.6
2010-01-08	70262.7	1144.98	5534.24	4045.14	6037.61	10798.3	1695.26	4912.1	17540.3	1444.61	3196	24231.6	54797.9	2614.37	6260.9	341.94	6617.88	12163	11953.8	32892
2010-01-11	70433.5	1146.98	5538.07	4043.09	6040.5	10798.3	1694.12	4950.7	17526.7	1553.06	3212.75	24192.5	53921.1	2632.2	6291.39	340.52	6592.26	12074.5	11947.1	32935.4
2010-01-12	70075.8	1136.22	5498.71	4000.05	5943	10879.1	1698.64	4899.5	17422.5	1535.78	3273.97	23993.3	53676.3	2659.55	6266.26	336.77	6541.9	11966.1	11820.2	32792.7
2010-01-13	70385.5	1145.68	5473.48	4000.86	5963.14	10735	1671.41	4868.1	17509.8	1538.43	3172.66	24059.6	54627.2	2632.87	6262.83	338.18	6554.55	11958.3	11853.6	32836.1
2010-01-14	69801.4	1148.46	5498.2	4015.77	5988.88	10907.7	1685.77	4898	17584.9	1561.91	3215.55	24208.6	54740.6	2645.18	6262.83	340.61	6627.42	11999.8	11804.4	32729.6
2010-01-15	68978.3	1136.03	5455.37	3954.38	5875.97	10982.1	1701.8	4899.6	17554.3	1559.25	3224.15	23902.4	54005.7	2647.09	6262.83	337.99	6576.02	11845	11685.4	32262.3
2010-01-18	69400.9	1136.03	5494.39	3977.46	5918.55	10855.1	1711.78	4911.1	17641.1	1581.09	3237.1	23953.5	54550.8	2642.55	6409.04	339.03	6603.78	11870.7	11750.5	32482.7
2010-01-19	69908.6	1150.23	5513.14	4009.67	5976.48	10764.9	1710.22	4861.2	17486.1	1580.67	3246.87	24139.7	55159.6	2666.07	6368.8	341.61	6633.86	12022.6	11763.4	32473
2010-01-20	68200.1	1138.04	5420.8	3928.95	5851.53	10737.5	1714.38	4868.2	17474.5	1556.97	3151.85	23582.3	55469.2	2667.27	6382.04	336.3	6586.53	11709	11679.3	32025.3
2010-01-21	66270.1	1116.48	5335.1	3862.16	5746.97	10868.4	1722.01	4827.2	17051.1	1530.29	3158.86	23340.4	55301.2	2638.38	6382.04	332.17	6578.95	11444	11469.1	31205.3
2010-01-22	66220	1091.76	5302.99	3820.78	5695.32	10590.5	1684.35	4750.6	16859.7	1489.46	3128.59	23038.3	53997.5	2610.34	6382.04	329.48	6493.96	11373.4	11343.4	30830.9
2010-01-25	66220	1096.78	5260.31	3781.85	5631.37	10512.7	1670.2	4717.9	16780.5	1485.92	3094.41	22867	54281	2597.86	6315.76	328.51	6451.3	11249.3	11354.5	30465.1
2010-01-26	65523.7	1092.17	5276.85	3807.04	5668.93	10325.3	1637.34	4717.9	16780.5	1444.33	3019.39	22897.4	54317.5	2578.41	6256.16	329.65	6484.23	11347.3	11361.2	30651.6
2010-01-27	65069.8	1097.5	5217.47	3759.8	5643.2	10252.1	1625.48	4644.6	16289.8	1446.36	2986.61	22516.7	54071	2564.55	6252.71	327.26	6473.03	11042.2	11344.1	30610.8
2010-01-28	65587.8	1084.53	5145.74	3688.79	5540.33	10414.3	1642.43	4673.3	16306.9	1460.98	2994.14	22156.9	54770.5	2619.57	6252.71	323.95	6442.41	10829.3	11274.2	30811.3
2010-01-29	65401.8	1073.87	5188.52	3739.46	5608.79	10198	1602.43	4569.6	16358	1473.81	2989.29	22432.3	54650.6	2610.8	6252.71	327.9	6440.72	10947.7	11094.3	30391.6
2010-02-01	66571.7	1089.19	5247.41	3762.01	5654.48	10205	1606.44	4524.1	16356	1470.79	2941.36	22545.9	55526	2587.55	6243.02	331.31	6496.33	10995.2	11317.5	30391.6
2010-02-02	67163.2	1103.32	5283.31	3812.13	5709.66	10371.1	1595.81	4605.3	16163.4	1498.75	2934.71	22942.3	55147.6	2580.25	6256.48	334.04	6550.12	11140.9	11408.3	30876.7
2010-02-03	67108.6	1097.28	5253.15	3793.47	5672.09	10404.3	1615.02	4647.9	16496	1507.15	3003.84	22697	55068.7	2604.55	6281.6	333.03	6553.8	10888.4	11390.5	31287
2010-02-04	63934	1063.11	5139.31	3689.25	5533.24	10356	1616.42	4621.6	16225	1463.01	2995.31	21938.1	53463.9	2593.22	6281.6	323.23	6396.51	10241.7	11128.8	30603.7
2010-02-05	62762.7	1066.19	5060.92	3563.76	5434.34	10057.1	1567.12	4514.1	15790.9	1411.14	2939.4	21335.1	51454.9	2518.98	6281.6	315.04	6264.33	10103.3	11223.1	30630.7
2010-02-08	63153.1	1056.74	5092.33	3607.27	5484.85	9951.82	1552.79	4521.4	15935.6	1375.34	2935.17	21425.5	49933.4	2475.57	6222.03	316.5	6347.14	10206.3	11115.3	30649.4
2010-02-09	64718.2	1070.52	5111.84	3612.76	5498.26	9932.9	1570.49	4505.1	16042.2	1390.32	2948.84	21342	50826.4	2489.49	6200.69	317.06	6314.75	10275.4	11274.2	30818.5
2010-02-10	65051.4	1068.13	5131.99	3635.61	5536.37	9963.99	1570.12	4513.4	15922.2	1387.11	2982.5	21746.1	50567.5	2483.44	6225.48	316.1	6333.99	10455	11286.3	30746
2010-02-11	66128.9	1078.47	5161.48	3616.75	5503.93	9963.99	1597.81	4554.3	16152.6	1391.94	2985.5	21591.7	51381	2507.75	6225.48	316.8	6403.42	10281.7	11435.5	30845.6
2010-02-12	65855	1075.51	5142.45	3599.07	5500.39	10092.2	1593.66	4562.1	16152.6	1363.83	3018.13	21549	51063.8	2534.14	6225.48	315.74	6416.2	10224.9	11469.8	31005.7
2010-02-22	67184.2	1108.01	5352.07	3756.7	5688.44	10400.5	1627.1	4717.5	16237	1423.13	3003.4	22199.7	52592.9	2564.26	6487.19	325.12	6687.41	10570.5	11634.8	32034.3
2010-02-23	66108.3	1094.6	5315.09	3707.06	5604.07	10352.1	1628.9	4718.3	16286.3	1423.13	2982.57	21738.2	51416.6	2583.65	6471.84	320.99	6649.09	10312.9	11526.7	31850.2
2010-02-24	65794.8	1105.24	5342.92	3715.68	5615.51	10198.8	1612.83	4648.5	16256	1401.48	3022.18	21842.3	49659.6	2579.42	6465.69	320.92	6687.95	10254	11521.8	31788.5
2010-02-25	66121	1102.94	5278.22	3640.77	5532.33	10102	1587.51	4594.1	16254.2	1373.11	3060.62	21347.8	48739.4	2549.03	6465.69	314.85	6643.96	10126.2	11631.4	31649.1
2010-02-26	66503.3	1104.49	5354.52	3708.8	5598.46	10126	1594.58	4637.7	16429.5	1390.25	3051.94	21583.2	49705.5	2549.03	6465.69	317.74	6710.99	10333.6	11629.6	31634.5
2010-03-01	67227.9	1115.71	5405.94	3769.54	5713.51	10172.1	1594.58	4686.5	16429.5	1429.77	3087.84	21840.2	51183.7	2554.67	6424.24	324.37	6791.48	10434.9	11728.1	31765.1
2010-03-02	67779.2	1118.31	5484.06	3811.92	5776.56	10221.8	1615.12	4701.9	16772.6	1445.62	3073.11	21965.8	51476.1	2576.59	6444.69	328.24	6820.04	10521.5	11828.3	32055
2010-03-03	67641.3	1118.79	5533.21	3842.52	5817.88	10253.1	1622.44	4735.7	17000	1460.2	3097.01	22268.4	51699.1	2567.09	6478.58	331.86	6813.16	10664.5	11852.9	32353.5
2010-03-04	67814.7	1122.97	5527.16	3828.41	5795.32	10145.7	1618.2	4750.5	16971.7	1470.41	3023.37	22359.7	51440.7	2565.64	6478.58	332.45	6804.87	10745.3	11825	32202
2010-03-05	68846.5	1138.7	5599.76	3910.42	5877.36	10369	1634.57	4767.2	16994.5	1508.21	3031.07	22769.7	52625.6	2578.77	6478.58	338.68	6847.78	11019.8	11975.1	32436.5
2010-03-08	68575.5	1138.5	5606.72	3903.54	5875.91	10585.9	1660.04	4807.9	17102.6	1508.21	3053.23	22884.9	53296.5	2626.45	6553.99	338.17	6851.2	11078.3	11963.8	32520.3
2010-03-09	69576.4	1140.45	5602.3	3910.01	5885.89	10567.6	1660.83	4820.1	17052.5	1502.7	3069.14	22850.9	52960	2657.17	6530.1	339.09	6868.32	11002.8	11918.7	32514.2
2010-03-10	69979.3	1145.61	5640.57	3943.55	5936.72	10563.9	1662.24	4820	17098.3	1501.4	3048.93	23128.8	52753	2670.22	6565.95	340.97	6873.59	11121	11961.1	32505.8
2010-03-11	69884.6	1150.24	5617.26	3928.95	5928.63	10665	1656.62	4814.2	17168	1504.04	3051.28	23040.5	52376.6	2676.52	6565.95	339.02	6851.73	11045.4	11979.7	32602.9
2010-03-12	69341.4	1149.99	5625.65	3927.4	5945.11	10751.3	1662.74	4818.1	17166.6	1534.68	3013.41	23053	52233	2666.51	6565.95	339.57	6836.6	11077	12013.8	32578
2010-03-15	69023.8	1150.51	5593.85	3890.91	5903.56	10752	1649.5	4784.1	17165	1514.4	2976.94	22870.4	51971.4	2669.61	6578.1	335.11	6825.1	10957.8	12008.8	32578
2010-03-16	69942.2	1159.46	5620.43	3938.95	5970.99	10721.7	1648.01	4797.2	17383.2	1536.79	2992.84	23112.4	53233.3	2669.61	6613.56	339.26	6874.43	11059.3	12089.4	32723.9
2010-03-17	69723.2	1166.21	5644.63	3957.89	6024.28	10847	1682.86	4853.2	17490.1	1563.46	3050.48	23361.4	54303.7	2756.26	6674.41	343.06	6892.01	11166.8	12100.7	32798.3
2010-03-18	69697.3	1165.83	5642.62	3938.18	6012.31	10744	1675.17	4863.1	17519.3	1558.8	3046.09	23246.5	53534.4	2737.24	6674.41	341.95	6897.74	11073.5	12040	32969.8
2010-03-19	68829	1159.9	5650.12	3925.44	5982.43	10824.7	1686.11	4872.2	17578.2	1544.71	3067.75	23179.2	53437	2742.97	6674.41	338.65	6880.76	10990.8	11948	33022.8
2010-03-22	69041.7	1165.81	5644.54	3928	5987.5	10824.7	1672.67	4830.2	17410.6	1525.59	3074.58	23122	53892.4	2702.4	6692.61	338.13	6866.43	10861.9	11967.2	33142
2010-03-23	69386.7	1174.17	5673.63	3952.55	6017.27	10774.1	1681.82	4874.8	17451	1524.96	3053.12	23281.3	54351.7	2720.86	6738.83	341.51	6877.16	10996.2	12044.5	33361.3
2010-03-24	68913.4	1167.72	5677.88	3949.81	6039	10815	1681.01	4891.5	17451	1514.58	3056.81	23309.4	55136.6	2774.85	6756.98	341.74	6879.95	10866.3	11963	33161
2010-03-25	68441.7	1165.73	5727.65	4000.48	6132.95	10828.9	1688.39	4885.4	17558.8	1515.04	3019.18	23539.6	57044.7	2799.15	6756.98	345.61	6894.17	11091.4	11958.1	33164.3
2010-03-26	68682.7	1166.59	5703.02	3988.93	6120.05	10996.4	1697.72	4896.9	17644.8	1519.87	3059.72	23563.1	56610.7	2813.08	6756.98	343.81	6838.95	11071.1	11957.4	33147.8
2010-03-29	69939.1	1173.22	5710.66	4000.66	6156.85	10986.5	1691.99	4897.3	17711.3	1551.57	3123.8	23607.8	56668.2	2794.77	6770.05	343.96	6850.58	11091	12029.7	33416.1
2010-03-30	69959.6	1173.27	5672.32	3987.41	6142.45	11097.1	1700.19	4916.8	17590.2	1562.29	3128.47	23514	56754.4	2798.27	6814.99	343.6	6871.42	10980.7	12044.2	33399.5
2010-03-31	70371.5	1169.43	5679.64	3974.01	6153.55	11089.9	1692.85	4875.5	17527.8	1572.48	3109.11	23368.4	56538.4	2777.3	6801.01	344.22	6873.37	10871.3	12037.7	33266.4
2010-04-01	71136.3	1178.1	5744.89	4034.23	6235.56	11244.4	1719.17	4907.7	17692.6	1608.39	3147.42	23718.9	57708.2	2830	6801.01	351.44	6888.92	11067.9	12151.1	33266.4
2010-04-02	71136.3	1178.1	5744.89	4034.23	6235.56	11286.1	1723.49	4907.7	17692.6	1614.45	3157.96	23718.9	58059.9	2830	6801.01	351.44	6888.92	11067.9	12151.1	33266.4
2010-04-06	71095.6	1189.44	5780.35	4053.94	6252.21	11282.3	1726.09	4953.7	17941.4	1633.32	3158.68	23847.3	58406.4	2880.97	6759.47	355.61	6886.21	11160.6	12156.7	33801.2
2010-04-07	70792.9	1182.45	5762.06	4026.97	6222.41	11292.8	1726.6	4960.9	17970	1613.88	3148.22	23665.5	58645.6	2898.58	6774.98	353.89	6843.49	11191.3	12110.9	33632.3
2010-04-08	71784.8	1186.44	5712.7	3978.46	6171.83	11168.2	1733.78	4937.9	17714.4	1600.84	3118.71	23355.7	58412.1	2850.83	6774.98	350.89	6791.01	11076.3	12113.5	33567.3
2010-04-09	71417.3	1194.37	5770.98	4050.54	6249.7	11204.3	1724.47	4948.1	17933.1	1631.81	3145.35	23634	59185.3	2845.01	6774.98	355.89	6888.97	11394.2	12176.8	33840.8
2010-04-12	70614.4	1196.48	5777.65	4050.5	6250.69	11251.9	1710.3	4984.3	17853	1648.43	3129.26	23804.1	58821.6	2881.33	6883.14	355.34	6910.96	11460.8	12148.7	33852.4
2010-04-13	70792.4	1197.3	5761.66	4031.99	6230.83	11161.2	1710.59	4951.6	17822	1643.98	3161.25	23709.4	58075.4	2884.7	6883.81	354.43	6885.86	11461	12101.5	33819
2010-04-14	71034.9	1210.65	5796.25	4057.7	6278.4	11204.9	1735.33	4994.7	17822	1673.41	3166.18	23983	59330.3	2885.01	6890.74	356.67	6916.59	11503.7	12204.4	34113.9
2010-04-15	70524.4	1211.67	5825.01	4065.65	6291.45	11273.8	1743.91	5001.9	17639.3	1676.27	3164.97	24049.6	59055.1	2900.53	6890.74	355.57	6967.56	11523.5	12211.5	34134.2
2010-04-16	69421.4	1192.13	5743.96	3986.63	6180.9	11102.2	1734.49	4984.7	17591.2	1642.57	3130.3	23550.5	58223.5	2878.67	6890.74	349.75	6893.69	11259.7	12070.7	33621.4
2010-04-19	69097.6	1197.52	5727.91	3970.47	6162.44	10908.8	1705.3	4915.1	17400.7	1601.67	2980.3	23318	58153	2840.43	6852.4	348.57	6803.68	11199.5	12103	33439.8
2010-04-20	69318.4	1207.17	5783.69	4026.65	6264.23	10900.7	1718.03	4925.8	17460.6	1619.43	2979.53	23796.7	58886.1	2891.27	6714.59	354.86	6841.91	11305.6	12113.5	33813.2
2010-04-21	69318.4	1205.94	5723.43	3977.67	6230.38	11090	1747.58	4954.3	17472.6	1610.23	3033.28	23586.9	58450.8	2912.83	6730.12	353.66	6814.71	11064.7	12134.6	33517.2
2010-04-22	69386.4	1208.67	5665.33	3924.65	6168.72	10949.1	1739.52	4907.4	17574	1583.54	2999.48	23155.8	58338.4	2926.53	6730.12	351.31	6720.09	10821.9	12160.9	33658.4
2010-04-23	69509.5	1217.28	5723.65	3951.3	6259.53	10914.5	1737.03	4881.5	17694.2	1602.99	2983.54	23282.3	58338.4	2924.73	6730.12	353.38	6767.97	10918.2	12239.6	33853.7
2010-04-26	68871.9	1212.05	5753.85	3997.39	6332.1	11165.8	1752.2	4881.5	17745.3	1626.1	2969.5	23325.1	59043.2	2944.71	6929.4	357.43	6803.74	10939.3	12281	33771.6
2010-04-27	66511.1	1183.71	5603.52	3844.6	6159.51	11212.7	1749.55	4880	17690.6	1603.59	2907.93	22602.4	58217.4	2939.3	6912.17	349.12	6667.47	10480.9	12146.7	32679.4
2010-04-28	66655.7	1191.36	5586.61	3787	6084.34	10924.8	1733.91	4822.8	17380.1	1563.1	2900.33	22080	57933.1	2903.32	6867.97	344.55	6576.39	10167	12076.9	32952.9
2010-04-29	67978	1206.78	5617.84	3840.62	6144.91	10924.8	1728.42	4785.6	17503.5	1588.75	2868.43	22300.5	58702.8	2926.86	6867.97	348.46	6665.84	10441	12200.3	32861
2010-04-30	67529.7	1186.69	5553.29	3816.99	6135.7	11057.4	1741.56	4807.4	17558.7	1572.84	2870.61	22182.8	58959.1	2971.25	6867.97	345.91	6616.82	10492.2	12210.7	32687.3
2010-05-04	64869.3	1173.6	5411.11	3689.29	6006.86	11057.4	1718.75	4737.1	17137.1	1517.83	2835.28	21255	57341	2959.01	6886.08	335.86	6488.42	9859.1	12030.9	32120.7
2010-05-05	64914.2	1165.9	5341.93	3636.03	5958.45	11057.4	1718.75	4674	17088	1482.67	2857.15	20983.5	56441.1	2846.24	6817.86	330.78	6448.49	9635.2	11875.1	31995.3
2010-05-06	63414.2	1128.15	5260.99	3556.11	5908.26	10695.7	1684.71	4573.2	16987.5	1450.47	2739.7	20137.8	55763.6	2810.62	6817.86	326.19	6387.52	9352.6	11842.4	31399
2010-05-07	62870.9	1110.88	5123.02	3392.59	5715.09	10364.6	1647.5	4480.7	16769.1	1369.91	2688.38	19500.8	52687	2739.33	6817.86	312.35	6205.63	9046.1	11692.4	31488.8
2010-05-10	65452.7	1159.73	5387.42	3720.29	6017.91	10530.7	1677.63	4599.8	17330.5	1369.91	2698.76	21547.3	56448	2850.43	6760.72	335.24	6481.95	10351.9	11947.9	32276.9
2010-05-11	64424.9	1155.79	5334.21	3693.2	6037.71	10411.1	1670.24	4548	17141.5	1420.54	2647.57	21446	56461.7	2812.89	6689.81	333.48	6509	10008.6	12000.6	32119.1
2010-05-12	65223.6	1171.67	5383.45	3733.87	6183.49	10394	1663.03	4573	17195.8	1485.36	2655.71	21626.4	57976.5	2847.62	6691.69	336.9	6575.05	10089.8	12196	32379.6
2010-05-13	64788.2	1157.44	5433.73	3731.54	6251.97	10620.5	1694.58	4652.8	17265.9	1476.03	2710.51	21483.7	57929.7	2847.62	6691.69	337.8	6575.05	9977.5	12116.6	32342.4
2010-05-14	63412.5	1135.68	5262.85	3560.36	6056.71	10462.5	1695.63	4611.1	16994.6	1441.68	2696.63	20398	55747.9	2858.39	6691.69	327.24	6428.68	9314.7	12015	31812.7
2010-05-17	62866.3	1136.94	5262.54	3543.55	6066.92	10235.8	1651.51	4467.2	16835.6	1422.72	2559.93	20415.8	56071.1	2819.47	6494.08	326.57	6428.86	9286.1	11813	31580.6
2010-05-18	60841.1	1120.8	5307.34	3617.32	6155.93	10242.6	1643.24	4470.7	16875.8	1438.94	2594.78	20890	56978.2	2834.19	6557.09	331	6470.84	9627.6	11764.5	31136.3
2010-05-19	59689.3	1115.05	5158.08	3511.67	5988.67	10186.8	1630.08	4387.1	16408.5	1379.88	2587.81	20200.7	56978.2	2729.48	6401.06	321.45	6374.43	9376.5	11665.8	30992.8
2010-05-20	58192.1	1071.59	5073.13	3432.52	5867.88	10030.3	1600.18	4316.5	16519.7	1303.24	2555.94	19867.6	54449.9	2694.25	6401.06	314.86	6262.42	9270.5	11406	30368.1
2010-05-21	60259.3	1087.69	5062.93	3430.74	5829.25	9784.54	1600.18	4305.4	16445.6	1297.91	2583.52	20103.9	54111.6	2623.22	6401.06	313.41	6206.59	9407.3	11521.4	30629.2
2010-05-24	59915.1	1073.65	5069.61	3430.93	5805.68	9758.4	1604.93	4395.4	16469.5	1311.7	2673.42	19614.8	54558.2	2609.61	6177.25	313.57	6206.59	9287.9	11521.4	30759.5
2010-05-25	59184.1	1074.03	4940.68	3331.29	5670.04	9459.89	1560.83	4265.3	16022.5	1226.57	2622.63	18965	52257.1	2514.12	5760.33	305.03	6091.55	9004.4	11518.1	30634.2
2010-05-26	60190.4	1067.95	5038.08	3408.59	5758.02	9522.66	1582.12	4307.2	16387.8	1305.25	2625.79	19382.7	54103.5	2696.78	5862.31	312	6167.53	9042.6	11543.9	31328.5
2010-05-27	62091.8	1103.06	5195.17	3525.31	5937.14	9639.72	1607.5	4379.2	16666.4	1358.6	2655.92	20216.2	54497.9	2713.92	5862.31	321.16	6305.18	9334.9	11749.1	32056.2
2010-05-28	61947	1089.41	5188.43	3515.06	5946.18	9762.98	1622.78	4457.5	16863.1	1366.9	2655.77	20080.7	55233.7	2713.92	5862.31	320.64	6321.92	9425.5	11671.4	31547.5
2010-05-31	63046.5	1089.41	5188.43	3507.56	5964.33	9768.7	1641.25	4429.7	16944.6	1384.59	2592.15	20150.3	54384.9	2796.96	6120.52	320.7	6312.6	9359.4	11763	32038.5
2010-06-01	61841	1070.71	5163.3	3503.08	5981.27	9711.83	1630.4	4413.1	16572	1373.87	2568.28	19906.8	54460.4	2724.61	5966.02	321.21	6316.6	9299.7	11572	31245.8
2010-06-02	62942.9	1098.38	5151.32	3501.5	5981.2	9603.24	1630.4	4381	16741.8	1383.87	2571.42	19817.9	55212.5	2733.68	6001.38	322.56	6368.81	9268	11780.7	31411.9
2010-06-03	62942.9	1102.83	5211.18	3557.34	6054.63	9914.19	1661.84	4486	17022.3	1393.12	2552.66	20109	55407.2	2810.98	6001.38	327.03	6418.82	9276.2	11811.9	31331.9
2010-06-04	61675.8	1064.88	5126	3455.61	5938.88	9901.19	1664.13	4449.4	17117.7	1360.74	2553.59	19384.2	54612.9	2823.25	6001.38	321.22	6298.97	8923.4	11569.6	30992.7
2010-06-07	61182.9	1050.47	5069.06	3413.72	5904.95	9520.8	1637.97	4325.9	16781.1	1340.82	2511.73	19262.5	54306.6	2750.23	5988.18	317.54	6291.04	8795.3	11504.7	30739
2010-06-08	61793.6	1062	5028.15	3380.36	5868.55	9537.94	1651.48	4381.2	16617.1	1315.61	2513.95	19154.3	53664.4	2779.98	5999.91	314.83	6246.22	8669.8	11517.2	31059.8
2010-06-09	61478.6	1055.69	5085.86	3446.77	5984.75	9439.13	1647.22	4385.3	16657.9	1334.55	2583.87	19521	54304.9	2785.79	6110.98	320.63	6319.18	8868.7	11450.6	31209.3
2010-06-10	63048.8	1086.84	5132.5	3516.64	6056.59	9542.65	1651.7	4435.3	16922.1	1358.94	2562.58	19989.3	54861.8	2770.79	6110.98	325.42	6376.66	9198.2	11635.9	31910.2
2010-06-11	63605.4	1091.6	5163.68	3555.52	6047.83	9705.25	1675.34	4505.5	17065	1356.79	2569.94	20255.2	55131.6	2801.9	6110.98	325.56	6426.74	9561.7	11666.9	32124.3
2010-06-17	64540.9	1116.04	5253.89	3683.08	6223.54	9999.4	1707.92	4527.3	17616.7	1400.66	2560.24	21122.2	56891	2891.1	6346.44	335.26	6475.25	9755.1	11946	32775.3
2010-06-18	64437.6	1117.51	5250.84	3687.21	6216.98	9995.02	1711.95	4551.9	17570.8	1409.43	2513.22	21295.5	57034.5	2929.59	6346.44	336.06	6447.06	9971.8	11927.6	32814.6
2010-06-21	64829	1113.2	5299.11	3736.15	6292.97	10238	1739.68	4612.6	17876.5	1457.95	2586.21	21344.1	57277.2	2941.9	6450.68	341.04	6519.57	10071.9	11936.1	32882
2010-06-22	64810.6	1095.31	5246.98	3705.32	6269.04	10112.9	1731.48	4558.3	17749.7	1434.93	2588.7	21160.5	57007	2934.59	6363.55	339.8	6463.46	10016.1	11797.9	32470.7
2010-06-23	65160.3	1092.04	5178.52	3641.79	6204.52	9923.7	1725.82	4486.1	17755.9	1418.42	2569.87	20904.8	55906.4	2924.79	6343.47	335.11	6381.85	9886	11807.5	32663.3
2010-06-24	63936.7	1073.69	5100.23	3555.36	6115.48	9928.34	1739.87	4479.7	17730.2	1402.97	2566.74	20485.6	55915.7	2914.09	6343.47	329.22	6320.62	9586.5	11670.2	32312.8
2010-06-25	64823.8	1076.76	5046.47	3519.73	6070.6	9737.48	1729.84	4413	17574.5	1387.66	2552.82	20483.8	55864.2	2947.02	6343.47	325.99	6275.35	9535	11707.9	32607.1
2010-06-28	64225.2	1074.57	5071.68	3576.45	6157.22	9693.94	1732.03	4384.5	17774.3	1403.42	2535.28	20664	56433.1	2955.73	6302.58	330.46	6311.15	9688.5	11607	32568.2
2010-06-29	61977.9	1041.24	4914.22	3432.99	5952.03	9570.67	1707.76	4345.7	17534.1	1356.05	2427.05	19793.7	55215.3	2893.37	6135.86	319.03	6144.45	9160.4	11263.8	31473.2
2010-06-30	60935.9	1030.71	4916.87	3442.89	5965.52	9382.64	1698.29	4301.5	17700.9	1339.35	2398.37	19869.4	54839.5	2913.68	6093.76	316.81	6128.06	9263.4	11294.4	31157
2010-07-01	61236.2	1027.37	4805.75	3339.9	5857.43	9191.6	1686.24	4237.5	17509.3	1288.72	2373.79	19489.4	54534.3	2874.25	6093.76	307.87	5981.66	9178.2	11294.4	31197
2010-07-02	61429.8	1022.58	4838.09	3348.37	5834.15	9203.71	1671.82	4238.7	17461	1316.65	2382.9	19628.5	55636.4	2871.55	6093.76	308.2	5974.3	9250.8	11196.1	31379.7
2010-07-05	60865.3	1022.58	4823.53	3332.46	5816.2	9266.78	1675.37	4222.1	17441.4	1318	2363.95	19419.2	55715.5	2877.3	6030.32	306.27	5942.25	9281.5	11092.5	31391.5
2010-07-06	62064.8	1028.06	4965	3423.36	5940.98	9338.04	1684.94	4276.1	17614.5	1353.66	2409.42	19928.6	56787.8	2910.65	6125.73	314.43	6063.12	9615	11200.2	31533.6
2010-07-07	63283.8	1060.27	5014.82	3483.44	5992.86	9279.65	1675.65	4254.6	17471	1352.71	2421.12	20555.3	56798.6	2902.04	6056.41	317.56	6099.2	9987.4	11397.3	32035.2
2010-07-08	63476.3	1070.25	5105.45	3538.25	6035.66	9535.74	1698.64	4356.7	17651.7	1356.09	2415.15	20769.5	57345.6	2915.91	6056.41	322.62	6155.72	10080.5	11433.4	31960.6
2010-07-09	63476.3	1077.96	5132.94	3554.48	6065.24	9585.32	1723.01	4396.3	17833.5	1359.45	2470.92	20984.8	57150.9	2943.9	6056.41	324.42	6210.49	10127.3	11570.5	32004.3
2010-07-12	62960.1	1078.75	5167.02	3567.66	6077.19	9548.11	1734.05	4409.9	17937.2	1386.42	2490.72	21021.9	57569.8	2958.79	6216.7	326.56	6228.31	10058.2	11565.8	31870.5
2010-07-13	63685.6	1095.34	5271.02	3637.76	6191.13	9537.23	1735.08	4380.3	17985.9	1409.61	2450.29	21351.7	58278.7	2961.51	6216.67	333.76	6298.59	10259.5	11672.8	32185.2
2010-07-14	63479.5	1095.17	5253.52	3632.98	6209.76	9795.24	1758.01	4462.4	17938.2	1412.14	2470.44	21303.2	58301.3	2981.06	6174.74	335.03	6332.28	10278.5	11620.2	32305.7
2010-07-15	63489.4	1096.48	5211.29	3581.82	6149.36	9685.53	1751.29	4442.6	17909.5	1403.33	2424.3	20991.7	57689.9	2980.6	6174.74	329.76	6291.07	10160.2	11741.8	32381.1
2010-07-16	62339.3	1064.88	5158.85	3500.16	6040.27	9408.36	1738.45	4422.7	17955.8	1389.92	2424.27	20662.7	57729.4	2992.45	6174.74	323.99	6184.37	9991.7	11569.6	31783.4
2010-07-19	63297	1071.25	5148.28	3486.33	6009.11	9408.36	1731.95	4358.3	17928.4	1394.92	2475.42	20617.6	58114.4	2975.57	6131.3	322	6156.64	9929.8	11543.5	31845.9
2010-07-20	64462.5	1083.48	5139.46	3468.02	5967.49	9300.46	1736.77	4403.6	17878.1	1388.43	2528.73	20475.5	58227.8	2995.44	6068.65	320.46	6123.42	10061.3	11629.9	32024.3
2010-07-21	64476.8	1069.59	5214.64	3493.92	5990.38	9278.83	1748.78	4412.7	17977.2	1417.49	2535.39	20629.6	59494.7	3013.4	6089.95	326.36	6132.66	10040.8	11513.3	32109
2010-07-22	65748.1	1093.67	5313.81	3600.57	6142.15	9220.88	1735.53	4374.7	18113.2	1442.91	2562.41	21162.4	59919.5	3009.92	6089.95	335.2	6194.18	10302.9	11667.8	32720.8
2010-07-23	66323	1102.66	5312.62	3607.05	6166.34	9430.96	1758.06	4458.4	18131	1449.19	2572.03	21079.4	59299.5	3042.02	6089.95	337.14	6201.25	10388.2	11714.2	32806
2010-07-26	66443.3	1115.01	5351.12	3636.18	6194.21	9503.66	1769.07	4486.1	18020	1467.68	2588.68	21285.1	59507.7	3023.7	6217.23	337.82	6199.46	10506.7	11746.1	32958.9
2010-07-27	66674.4	1113.84	5365.67	3666.4	6207.31	9496.85	1768.31	4497.4	18077.6	1481.32	2575.37	21601.3	60328.9	3041.68	6274.95	338.08	6275.19	10645	11716.7	32695.3
2010-07-28	66808.2	1106.13	5319.68	3670.36	6178.94	9753.27	1773.47	4529.9	17957.4	1474.96	2633.66	21531.7	60404.3	3057.47	6266.81	335.03	6277.49	10643.9	11696.6	32665.6
2010-07-29	66953.8	1101.53	5313.95	3651.91	6134.7	9696.02	1770.88	4524.1	17992	1503.68	2648.12	21551.1	60737.3	3096.82	6266.81	332.13	6220.65	10659.5	11728.6	32463.7
2010-07-30	67515.4	1101.6	5258.02	3643.14	6147.97	9537.3	1759.33	4493.5	17868.3	1479.73	2637.5	21463.2	59866.8	3069.28	6266.81	330.64	6200.78	10499.8	11713.4	32308.7
2010-08-02	68517.5	1125.86	5397.11	3752.03	6292.13	9570.31	1782.27	4541.6	18081.2	1523.16	2672.52	21975.8	60693.2	3058.98	6332.45	339.66	6321.64	10835.4	11713.4	32816.5
2010-08-03	67997.4	1120.46	5396.48	3747.51	6307.91	9694.01	1790.6	4571.6	18114.8	1517.65	2627	21928.6	60078.5	2973.66	6301.35	339	6337.72	10871.4	11782.6	32768.1
2010-08-04	68272	1127.24	5386.16	3760.72	6331.33	9489.34	1789.26	4542.1	18217.4	1523.8	2638.52	21914.1	59880.7	2983.25	6300.44	339.2	6380.3	10843.3	11845	32900.5
2010-08-05	68411.7	1125.81	5365.78	3764.19	6333.58	9653.92	1783.86	4566.5	18172.8	1517.87	2620.76	21762.6	59603.1	3044.94	6300.44	336.57	6374.89	10840	11774.8	32907.2
2010-08-06	68094.8	1121.64	5332.39	3716.05	6259.63	9642.12	1783.83	4566.1	18144	1509.85	2658.39	21567.4	59753	3060.59	6300.44	331.19	6321.36	10651.1	11800	32917.9
2010-08-09	67862.3	1127.79	5410.52	3777.37	6351.6	9572.49	1790.17	4594.9	18287.5	1520.56	2672.53	21817.5	59885.7	3082.6	6317.67	335.89	6391.74	10812.6	11863.6	32837.6
2010-08-10	67223.2	1121.06	5376.41	3730.58	6286.25	9551.05	1781.13	4540.7	18220	1492.9	2595.27	21726.4	59169.6	3057.16	6264.01	333.14	6395.02	10718.5	11838.3	32685.5
2010-08-11	65790.3	1089.47	5245.21	3628.29	6154.07	9292.85	1758.19	4455.5	18070.2	1460.67	2607.5	21066.5	58154.7	3035.32	6187.97	324.99	6265.84	10374.8	11582.2	32058.6
2010-08-12	65966.2	1083.61	5266.06	3621.07	6135.17	9212.59	1721.75	4400.9	18073.9	1447.68	2575.47	21022.2	58383.7	3025.64	6187.97	324.12	6279.35	10342.4	11523.6	32041.1
2010-08-13	66264.4	1079.25	5275.44	3610.91	6110.41	9253.46	1746.24	4459.6	18167	1445.37	2606.7	20969.5	58479.9	3053.01	6187.97	323.92	6294.34	10275.8	11528.2	32099.8
2010-08-16	66701.9	1079.38	5276.1	3597.6	6110.57	9196.67	1743.31	4438.5	18050.8	1445.94	2661.71	20915.8	58822.8	3052.6	6158.04	323.14	6285.66	10258.3	11552.8	32119.9
2010-08-17	67583.8	1092.54	5350.55	3663.13	6206.4	9161.68	1755.03	4477	18048.8	1464.49	2671.89	21174.3	59462.9	3052.6	6161.76	328.45	6359.74	10369.5	11728.6	32286.1
2010-08-18	67638.4	1094.16	5302.87	3647.93	6186.31	9240.54	1761.99	4474.9	18257.1	1458.36	2666.3	21040.8	59443.4	3072.09	6121.06	327.67	6362.88	10391	11781.1	32408.3
2010-08-19	66887.1	1075.63	5211.29	3572.4	6075.13	9362.68	1779.64	4479	18454.9	1445.72	2687.98	20637.1	58849.4	3105.35	6121.06	322.37	6281.35	10238	11710.2	32153.6
2010-08-20	66677.2	1071.69	5195.28	3526.12	6005.16	9179.38	1775.54	4430.9	18401.8	1425.03	2642.31	20398.6	58749.9	3117.72	6121.06	318.02	6185.82	10094.3	11722.1	32291.7
2010-08-23	65981.9	1067.36	5234.84	3553.23	6010.91	9116.69	1767.71	4429	18409.3	1425.91	2639.37	20543	58890.5	3128.73	6106.75	318.54	6209.45	10221.2	11718.6	32142.7
2010-08-24	65156.4	1051.87	5155.95	3491.11	5935.44	8995.14	1760.53	4381.3	18311.6	1396.86	2650.31	20218.5	58623.2	3114.94	6018.27	313.39	6144.14	10052.3	11557.4	31364.9
2010-08-25	64803.4	1055.33	5109.4	3450.19	5899.5	8845.39	1734.79	4320.1	18179.6	1385.81	2596.58	20007.5	58285.7	3138.91	6001.24	311.72	6098.59	9894	11648.1	31453.7
2010-08-26	63867.5	1047.22	5155.84	3475.03	5912.58	8906.48	1729.76	4356	18226.3	1409.51	2603.48	20273.5	59058.1	3145.14	6001.24	314.22	6131.76	10004.4	11653.2	31218
2010-08-27	65585.1	1064.59	5201.56	3507.44	5951.17	8991.06	1729.56	4370.1	17998.4	1421.47	2610.74	20375.6	59345.9	3104.73	6001.24	317.04	6183.14	10148.2	11879.7	31755.3
2010-08-30	64260.8	1048.92	5201.56	3487.01	5912.41	9149.26	1760.13	4452.7	18032.1	1427.11	2652.66	20281.9	59345.9	3099.57	6071.72	315.55	6205.24	10136	11895.5	31382.7
2010-08-31	65145.4	1049.33	5225.22	3490.79	5925.22	8824.06	1742.75	4404.2	17971.1	1421.21	2638.8	20317.1	59972.6	3081.88	6106.42	316.47	6180.89	10187	11913.9	31679.8
2010-09-01	67072.5	1080.29	5366.41	3623.84	6083.9	8927.02	1764.69	4495.7	18205.9	1449.99	2622.88	20938	60685.5	3135.32	6158.99	325.52	6332.43	10544.8	12003.8	32339.2
2010-09-02	66808.1	1090.1	5371.04	3631.43	6083.85	9062.84	1775.73	4532.7	18238.3	1455.64	2655.78	20974.1	60865.7	3122.15	6158.99	326.57	6333.65	10537.6	12111.1	32417.3
2010-09-03	66678.6	1104.51	5428.15	3672.2	6134.62	9114.13	1780.02	4541.2	18221.4	1467.62	2655.39	21181.6	60998.8	3164.28	6158.99	329.35	6400.71	10599.4	12144.9	32592.9
2010-09-06	66747.3	1104.51	5439.19	3684.73	6155.04	9301.32	1792.42	4575.5	18560	1469.75	2696.25	21204.6	61101	3217.15	6306.33	330.53	6418.25	10622.7	12144.9	32746.7
2010-09-07	66747.3	1091.84	5407.82	3643.81	6117.89	9226	1787.74	4573.2	18645.1	1453.47	2698.36	20946.2	60746.8	3230.89	6306.33	327.76	6360.2	10479.1	12102	32448.4
2010-09-08	66407.3	1098.87	5429.74	3677.21	6164.44	9024.6	1779.22	4537.2	18666.7	1468.11	2695.29	21132.7	60608.1	3230.89	6306.33	331.43	6386.95	10586.2	12042.3	32409.6
2010-09-09	66624.1	1104.18	5494.16	3722.15	6221.52	9098.39	1784.36	4582.2	18799.7	1492	2656.35	21399.1	60608.1	3230.89	6306.33	334.59	6425.26	10712.9	12033.5	32519
2010-09-10	66806.8	1109.55	5501.64	3725.82	6214.77	9239.17	1802.58	4560.3	18799.7	1487.09	2663.21	21377.7	60608.1	3230.89	6306.33	334.96	6467.69	10689.6	12097.1	32626.9
2010-09-13	68030.6	1121.9	5565.53	3767.15	6261.68	9321.82	1818.86	4614.9	19208.3	1503.22	2688.32	21539.5	62260.1	3230.89	6306.33	337.27	6471.77	10765.2	12149.9	32921.6
2010-09-14	67691.9	1121.1	5567.41	3774.4	6275.41	9299.31	1815.25	4626.5	19347	1493.21	2688.52	21544.9	62479	3230.89	6373.61	336.73	6466.32	10806.6	12193	33058
2010-09-15	68106.9	1125.07	5555.56	3755.64	6261.87	9516.56	1823.88	4661.5	19502.1	1484.5	2652.5	21415.8	63397.7	3357.03	6354.18	335.86	6434.01	10751.8	12144.8	33046.7
2010-09-16	67663	1124.66	5540.14	3736.3	6249.65	9509.5	1811.85	4605.3	19417.5	1463.88	2602.47	21242.1	63732.8	3341.63	6354.18	334.67	6424.16	10716.8	12173.4	33046.7
2010-09-17	67089.1	1125.59	5508.45	3722.02	6209.76	9626.09	1827.35	4638.9	19594.8	1464.18	2598.69	21090.5	63862	3384.65	6354.18	334.54	6389.02	10588.6	12164.6	33046.7
2010-09-20	68190.5	1142.71	5602.54	3788.01	6294.58	9626.09	1832.63	4631.3	19906.1	1467.11	2588.71	21313.1	64289.6	3370.98	6418.8	339.81	6461.98	10743.1	12234.5	33273.5
2010-09-21	67719.1	1139.78	5576.19	3784.4	6275.98	9602.11	1832.63	4617.5	20001.5	1478.21	2591.55	21302.7	64124.7	3365.04	6434.9	338.94	6420.4	10762.5	12170.6	33296.7
2010-09-27	68816	1142.16	5573.42	3766.16	6278.89	9603.14	1860.83	4675.4	20117.4	1487.86	2627.97	21171	64627.3	3468.04	6451.44	337.17	6338.89	10613	12190.6	33122.4
2010-09-28	69227.6	1147.7	5578.44	3762.35	6276.09	9495.76	1855.97	4669.8	20104.9	1483.68	2611.35	21128.8	65589.9	3472.71	6403.93	338.17	6334.38	10590.7	12278.9	33258.5
2010-09-29	69228.2	1144.73	5569.27	3737.12	6246.92	9559.38	1866.45	4645	19956.3	1494.93	2610.68	20982.4	65551.4	3495.46	6392.39	335.85	6311.57	10486.8	12382.8	33186.8
2010-09-30	69429.8	1141.2	5548.62	3715.18	6229.02	9369.35	1872.81	4582.9	20069.1	1507.66	2655.66	21098.4	65774.4	3501.3	6392.39	334.39	6296.33	10514.5	12368.6	33330.3
2010-10-08	70808.8	1165.15	5657.61	3763.18	6291.67	9588.88	1897.07	4681.4	20250.3	1566.85	2738.74	21357.9	67217.2	3546.95	6417.68	336.53	6363.16	10720.8	12535.6	34464.8
2010-10-11	70946.5	1165.32	5672.4	3768.49	6309.51	9588.88	1889.91	4697.5	20339.9	1588.29	2806.94	21450.9	69000	3548.75	6367.84	337.04	6386.18	10700.8	12535.6	34465.4
2010-10-12	70946.5	1169.77	5661.59	3748.86	6304.57	9388.64	1868.04	4618.2	20203.3	1574.2	2841.41	21349.3	69675.1	3547.25	6343.86	335.09	6375.26	10648.2	12575.6	34437.4
2010-10-13	71674.9	1178.1	5747.35	3828.34	6434.52	9403.51	1876.15	4619.9	20687.9	1588.83	2861.36	21734.5	70166.9	3611.98	6302.52	341.72	6455.13	10866.1	12673.3	34798.7
2010-10-14	71692.3	1173.81	5727.21	3819.17	6455.27	9583.51	1899.76	4699.1	20497.6	1586.94	2879.64	21695.7	69225.7	3618.48	6302.52	341.33	6440.97	10849.7	12619.7	34836.5
2010-10-15	71830.2	1176.19	5703.37	3827.37	6492.3	9500.25	1902.29	4689	20125	1581.9	2971.16	21654.7	70101.2	3597.03	6302.52	341.45	6443.01	10868.2	12609.1	34741.5
2010-10-18	71735.5	1184.71	5742.52	3834.5	6516.63	9498.49	1875.42	4651.9	20168.9	1583.04	2955.23	21835.9	70458	3566.92	6285.24	341.72	6470.26	10897.7	12668	34919.3
2010-10-19	69863.6	1165.9	5703.89	3807.17	6490.69	9539.45	1857.32	4655.7	19983.1	1570.59	3001.85	21797.6	69838.8	3592.79	6263.61	339.15	6471.96	10895.3	12570.5	34452.2
2010-10-20	70404.7	1178.17	5728.93	3828.15	6524.55	9381.6	1870.44	4624.9	19872.2	1556.74	3003.95	21975	69364.5	3578.95	6230.15	339.71	6477.2	10896.9	12649.9	34880.5
2010-10-21	69652.1	1180.26	5757.86	3878.27	6611.01	9376.48	1874.69	4622.9	20260.6	1604.86	2983.53	22165.8	70450.3	3588.01	6230.15	341.92	6512.19	10892.3	12599.2	34965.2
2010-10-22	69529.7	1183.08	5741.37	3868.54	6605.84	9426.71	1897.31	4648.2	20165.9	1608.71	2975.04	22086.1	71006.8	3597.74	6230.15	341.07	6477.13	10924.8	12601.2	35120.9
2010-10-25	69580.3	1185.62	5751.98	3870	6639.21	9401.16	1915.71	4710	20303.1	1620.49	3051.42	22017.8	70923.8	3643.49	6329.89	342.53	6513.63	10870.3	12663.6	35262.9
2010-10-26	70740.4	1185.64	5707.3	3852.66	6613.8	9377.38	1919.41	4687.8	20221.4	1609.79	3041.54	21945.9	70746.7	3654.1	6332.79	340.76	6476.61	10797.8	12684.7	35373.4
2010-10-27	70568.9	1182.45	5646.02	3815.77	6568	9387.03	1909.54	4648.1	20005.4	1583.17	2997.05	21828.9	68588.5	3624.47	6309.92	337.99	6479.21	10700.1	12567.2	35262.9
2010-10-28	70320.1	1183.78	5677.89	3834.84	6595.28	9366.03	1907.87	4684.9	19941	1583.44	2992.58	22087.7	68760.5	3638.83	6309.92	338.1	6484.71	10753.5	12564.1	35376.7
2010-10-29	70673.3	1183.26	5675.16	3833.5	6601.37	9202.45	1882.95	4661.6	20032.3	1587.14	2978.84	22048.4	68760.5	3635.32	6309.92	337.23	6472.23	10812.9	12676.2	35568.2
2010-11-01	71560.9	1184.38	5694.62	3841.11	6604.86	9154.72	1914.74	4698.5	20355.6	1600.36	3054.02	21809.8	69074.3	3645.15	6363.99	339.35	6504.72	10649.5	12664.8	35722.7
2010-11-02	71560.9	1193.57	5757.43	3865.72	6654.31	9159.98	1918.04	4701.4	20345.7	1604.14	3045.43	22000.2	68522.2	3625.49	6372.71	342.02	6541.5	10762.1	12681.4	35722.7
2010-11-03	71904.8	1197.96	5748.97	3842.94	6617.8	9159.98	1935.97	4722.6	20465.7	1602.53	3030.99	21800.4	68604.6	3605.67	6344.02	339.05	6512.99	10569.5	12671.1	35843.8
2010-11-04	72995.7	1221.06	5862.79	3916.78	6734.69	9358.78	1942.5	4745.3	20893.6	1602.53	3086.94	22073	70905.4	3629.05	6344.02	345.15	6595.64	10602.8	12878.8	36198.6
2010-11-05	72606.6	1225.85	5875.35	3916.73	6754.2	9625.99	1938.96	4800.6	21005	1602.53	3129.5	21816.1	70779.1	3655.3	6344.02	346.9	6587.72	10428.1	12925.1	36317.5
2010-11-08	72657.4	1223.25	5849.96	3913.7	6750.5	9732.92	1942.41	4778.4	20852.4	1628.42	3159.51	21812.9	70941.1	3699.26	6431.18	346.69	6600.36	10291.8	13052.5	36543.4
2010-11-09	71679.5	1213.4	5875.19	3945.71	6787.81	9694.49	1947.46	4740.7	20932.5	1659.45	3135	22148.4	71543.3	3737.48	6452.49	347.74	6581.88	10409.8	12916.6	36198
2010-11-10	71638.4	1218.71	5816.94	3888.45	6719.84	9830.52	1967.85	4699.8	20875.7	1637.02	3115.36	21671.6	70561	3756.97	6443.61	346.09	6539.82	10235.4	12942.6	36417.5
2010-11-11	71195.2	1213.54	5815.23	3867.35	6723.41	9861.46	1914.73	4728.6	20589.1	1629.37	3147.74	21468.2	70084.9	3744.62	6443.61	344.83	6516.99	10149.5	12934.7	36304.5
2010-11-12	70367.1	1199.21	5796.87	3831.12	6734.61	9724.81	1913.12	4692.7	20156.9	1610.97	2985.43	21430.6	69553.1	3665.85	6443.61	343.2	6505.29	10226.8	12749.2	36057.4
2010-11-15	70367.1	1197.75	5820.41	3864.24	6790.17	9827.51	1913.81	4688	20309.7	1609.43	3014.41	21597.7	69998.1	3656.46	6443.61	345.53	6562.15	10349.7	12735.4	36057.4
2010-11-16	69192.4	1178.34	5681.9	3762.47	6663.24	9797.1	1899.13	4700.3	19865.1	1568.13	2894.54	21145.4	69998.1	3674.03	6443.61	339.21	6476.53	10095.4	12602.2	35648.2
2010-11-17	69708.6	1178.59	5692.56	3792.35	6700.07	9811.66	1897.11	4624.3	19865.1	1570.66	2838.86	21240.2	69998.1	3674.03	6443.61	341.5	6494.99	10189.3	12657.8	35842.5
2010-11-18	70781.4	1196.69	5768.71	3867.97	6832.11	10013.6	1927.86	4640.2	19930.6	1598.63	2865.45	21481.4	69998.1	3677.9	6443.61	346.27	6613.37	10325.3	12870	36322.1
2010-11-19	70897.9	1199.73	5732.83	3860.16	6843.55	10022.4	1940.96	4629.2	19585.4	1600.98	2888.57	21385.5	69998.1	3725.05	6443.61	344.58	6590.84	10271.7	12956.3	36601.4
2010-11-22	69632.5	1197.84	5680.83	3818.89	6822.05	10115.2	1944.34	4643.5	19957.6	1600.3	2884.37	21015.1	67926.5	3741.23	6363.2	342.42	6532.64	9996.4	12929	36710.5
2010-11-23	67952.5	1180.73	5581.28	3724.42	6705	10115.2	1928.94	4589.1	19691.8	1573.46	2828.28	20590.9	66335.4	3678.19	6295.49	334.82	6393.79	9691.8	12793.8	36271.8
2010-11-24	69629.4	1198.35	5657.1	3747.61	6823.8	10030.1	1925.98	4584.7	19459.8	1600.5	2859.94	20588.1	67230.7	3658.78	6291.3	337.2	6449.8	9742.6	12902	37079.3
2010-11-25	69361.6	1198.35	5698.93	3760.42	6879.66	10079.8	1927.68	4593.4	19318.2	1618.55	2898.26	20599	67148.9	3702.01	6291.3	338.77	6502.14	9721.8	12945.8	36969.2
2010-11-26	68226.1	1189.4	5668.7	3728.65	6848.98	10039.6	1901.8	4598.3	19136.6	1602.48	2871.7	20503.1	66147.7	3642.5	6291.3	336.26	6483.56	9547.2	12892.7	36904.5
2010-11-29	67908.2	1187.76	5550.95	3636.96	6697.97	10126	1895.54	4618.5	19405.1	1589.31	2866.36	19986.4	64072.2	3630.64	6332.43	329.67	6397.5	9324.7	12895.6	36890.6
2010-11-30	67705.4	1180.55	5528.27	3610.44	6688.49	9937.04	1904.63	4584.4	19521.2	1597.35	2820.18	19782.7	65350.8	3531.21	6318.5	327.41	6312.43	9267.2	12952.9	36817.3
2010-12-01	69345.9	1206.07	5642.5	3669.29	6866.63	9988.05	1929.32	4586.6	19850	1633.71	2823.45	20251.2	66156.2	3619.09	6344.88	335.8	6409.7	9678.4	13148.4	37277.6
2010-12-02	69527.1	1221.53	5767.56	3747.04	6957.61	10168.5	1950.26	4676.2	19992.7	1665.72	2843.61	20759.9	66939.1	3694.58	6344.88	341.45	6483.44	9947.6	13163.5	37399.5
2010-12-03	69766.1	1224.71	5745.32	3750.55	6947.72	10178.3	1957.26	4694.2	19966.9	1687.36	2842.43	20819	66860.2	3696.26	6344.88	342.19	6440.9	10014.8	13179	37385.9
2010-12-06	69551.8	1223.12	5770.28	3749.23	6954.38	10167.2	1953.64	4688.6	19981.3	1711.44	2857.18	20644.8	67712.1	3722.35	6400.8	342.34	6412.22	9889.9	13276	37737.1
2010-12-07	69337.6	1223.75	5808.45	3810.5	7001.91	10141.1	1962.52	4726.8	19934.6	1721.91	2875.86	20817.5	67873.5	3722.35	6436.65	346.21	6462.53	9924.7	13250.7	37880.1
2010-12-08	68174.9	1228.28	5794.53	3831.98	6975.87	10232.3	1955.72	4699.9	19696.5	1694.3	2848.55	21093	67704.6	3769.99	6457.18	346.72	6508.13	10078.4	13152	37617.8
2010-12-09	67879.5	1233	5807.96	3858.05	6964.16	10285.9	1988.96	4741.3	19242.4	1711.56	2810.95	21221.7	65913.9	3786.1	6457.18	349.38	6537.63	10185.5	13166.9	37567.4
2010-12-10	68341.8	1240.4	5812.95	3857.35	7006.17	10212	1986.14	4745.9	19508.9	1712.93	2841.04	21188.5	64759	3747.71	6457.18	350.21	6519.14	10121.9	13239.5	37677.8
2010-12-13	69126.3	1240.46	5860.75	3892.44	7029.39	10293.9	1996.59	4757.1	19691.8	1735.5	2922.95	21331.3	66380.4	3692.23	6508.93	351.3	6519.08	10151.2	13295.9	37894.3
2010-12-14	68743	1241.59	5891.21	3902.87	7027.4	10316.8	2009.05	4766.9	19799.2	1745.8	2927.08	21406.3	66509.7	3689.67	6523.01	351.82	6545.84	10162.7	13280.1	37901
2010-12-15	67870.1	1235.23	5882.18	3880.19	7016.37	10309.8	2017.48	4767.8	19647.8	1757.71	2911.41	21123.3	65499.2	3658.31	6499	350.79	6560.43	10009.8	13229.1	37676.6
2010-12-16	67306.4	1242.87	5881.12	3888.36	7024.4	10311.3	2009.24	4784	19864.8	1744.28	2898.14	21084.9	64429.5	3571.74	6499	351.88	6566.17	10010.3	13181.2	37832.9
2010-12-17	67981.2	1243.91	5871.75	3867.35	6982.45	10303.8	2026.3	4763.1	19864.8	1743.87	2893.74	20806.1	63524.2	3581.57	6499	352.05	6538.16	9898.1	13201.5	37997.3
2010-12-20	67263.6	1247.08	5891.61	3885.08	7018.6	10216.4	2020.28	4736.6	19888.9	1739.67	2852.92	21090.6	63501.6	3568.81	6595.27	353.15	6521.25	9996.1	13193.3	37975.5
2010-12-21	68214.9	1254.6	5951.8	3927.49	7077.99	10370.5	2037.09	4771.9	20060.3	1755.79	2904.11	21436.5	64819.6	3637.45	6605.47	356.14	6558.17	10203.4	13365.1	38230.9
2010-12-22	68470.8	1258.84	5983.49	3919.71	7067.92	10346.5	2038.11	4778.4	20015.8	1764.04	2877.9	21449.5	65440.2	3620.68	6609.53	356.17	6553.7	10183.5	13380.7	38172.9
2010-12-23	68486	1256.77	5996.07	3911.32	7057.69	10346.5	2037.53	4799	19982.9	1765.51	2855.22	21487	66219	3611.53	6609.53	356.21	6599.43	10106.9	13371.2	38131.5
2010-12-24	68486	1256.77	6008.92	3900.39	7057.69	10279.2	2029.6	4777.3	20073.7	1769.57	2835.16	21487	66267.3	3611.53	6609.53	355.92	6599.43	10106.9	13383.2	38081.1
2010-12-27	67803.2	1257.54	6008.92	3862.19	6970.73	10356	2022.19	4777.3	20028.9	1764.39	2781.4	21238.4	66356.6	3625.27	6581.74	355.57	6568.21	9899	13383.2	38132.8
2010-12-28	68040.9	1258.51	6008.92	3858.72	6972.1	10292.6	2033.32	4777.3	20025.4	1769.41	2732.99	21184.5	66441.9	3659.99	6616.9	356.69	6569.06	9903.5	13383.2	38147.5
2010-12-29	68952.4	1259.78	5996.36	3890.65	6995.47	10344.5	2043.49	4775.2	20256	1767.82	2751.53	21218.8	66719.7	3699.22	6620.75	358.32	6566.65	9981.5	13449.2	38230.2
2010-12-30	69304.8	1257.88	5971.01	3850.76	6914.19	10228.9	2051	4790.4	20389.1	1770.28	2759.57	20935.6	66822.1	3703.51	6620.75	356.36	6436.04	9859.1	13434.4	38243.1
2010-12-31	69304.8	1257.64	5899.94	3804.78	6914.19	10228.9	2051	4745.2	20509.1	1770.28	2808.08	20935.6	66004.5	3703.51	6620.75	354.57	6436.04	9859.1	13443.2	38550.8
2011-01-04	70317.8	1270.2	6013.87	3916.03	6975.35	10398.1	2085.14	4742.5	20498.7	1770.28	2852.65	21295.6	68221.9	3760.06	6699.96	358.86	6494.31	9888.4	13402.3	38542.2
2011-01-05	71091	1276.56	6043.86	3904.61	6939.82	10380.8	2082.55	4714.9	20301.1	1770.28	2838.59	21306	68829	3783.71	6696.55	357.28	6519.25	9801.4	13396	38696.2
2011-01-06	70578.8	1273.85	6019.51	3904.42	6981.39	10529.8	2077.61	4725	20184.7	1770.28	2824.2	21387.8	69311.2	3736.26	6696.55	356.89	6532.84	9702.7	13311.7	38589.7
2011-01-07	70057.2	1271.5	5984.33	3865.58	6947.84	10541	2086.2	4705	19691.8	1770.28	2838.8	21298.4	68770.3	3631.45	6696.55	356.44	6497.64	9560.7	13272.3	38600.9
2011-01-10	70127	1269.75	5956.3	3802.03	6857.06	10541	2080.81	4712.3	19224.1	1770.28	2791.81	20827.4	67874.7	3478.55	6668.13	354.21	6446.32	9437.8	13245.1	38378.2
2011-01-11	70423.4	1274.48	6014.03	3861.92	6941.57	10510.7	2088.32	4710.7	19196.3	1802.23	2804.05	21108.6	67669	3455.13	6701.28	358.3	6534.84	9582.1	13401	38028.8
2011-01-12	71632.9	1285.96	6050.72	3945.07	7068.78	10512.8	2094.95	4724.2	19534.1	1868.94	2821.3	21821.1	67923.9	3554.77	6717.18	362.41	6613.75	10101.2	13460.2	37963.3
2011-01-13	70721.4	1283.76	6023.88	3974.83	7075.11	10589.8	2089.48	4795.2	19182.8	1878.14	2827.71	22011.3	68575.5	3564.94	6717.18	360.79	6562.47	10370.8	13401.5	38070.2
2011-01-14	70940.2	1293.24	6002.07	3983.28	7075.7	10499	2108.17	4801.5	18860.4	1870.09	2791.34	22145.1	67879.6	3569.14	6717.18	361.32	6556.09	10385.1	13464.1	37994.7
2011-01-17	70609.1	1293.24	5985.7	3975.41	7078.06	10502.9	2099.85	4763.1	18882.2	1901.61	2706.66	22028	66831.4	3535.73	6768.24	361.08	6578.17	10280	13440.1	38096.9
2011-01-18	70919.8	1295.02	6056.43	4012.68	7143.45	10519	2096.48	4801.8	19092	1900.94	2708.98	22260	66428.3	3548.65	6715.64	363.73	6634.93	10583.4	13559.2	38151.3
2011-01-19	70058.1	1281.92	5976.7	3976.71	7082.76	10557.1	2115.69	4834.6	18978.3	1902.75	2758.1	22374.7	66462.9	3534.28	6657.73	357.96	6559.66	10556.5	13439	37810.2
2011-01-20	69561.5	1280.26	5867.91	3964.84	7024.27	10437.3	2106.66	4783.7	19046.5	1868.46	2677.65	22409.6	65288	3454.12	6657.73	356.14	6513.5	10636.9	13331.3	37584.7
2011-01-21	69133.1	1283.35	5896.25	4017.45	7062.42	10274.5	2069.92	4755.7	19007.5	1884.76	2715.29	22712.5	65927.3	3379.54	6657.73	361.05	6567.31	10829.1	13258.6	37321.1
2011-01-24	69426.6	1290.84	5943.85	4033.21	7067.77	10345.1	2082.16	4786	19151.3	1861.66	2695.72	22773	65201.7	3346.06	6722.79	360.99	6603.8	10815.4	13347.6	37667.9
2011-01-25	69426.6	1291.18	5917.71	4019.62	7059.01	10464.4	2086.67	4807.8	18969.5	1863.33	2677.43	22568.8	65152.9	3433.91	6723.83	358.76	6580.33	10664.4	13259.6	37470.8
2011-01-26	68709.2	1296.63	5969.21	4049.07	7127.35	10401.9	2110.46	4807.8	18969.5	1894.92	2708.81	22637.3	65960.9	3501.72	6697.8	362.05	6592.99	10670.7	13465.8	37585.4
2011-01-27	68050.7	1299.54	5965.08	4059.57	7155.58	10478.7	2115.01	4806.1	18684.4	1911.48	2749.15	22917.4	65038.6	3514.62	6697.8	364.33	6562.36	10828.7	13410.2	37447.7
2011-01-28	66697.6	1276.34	5881.37	4002.32	7102.8	10360.3	2107.87	4774.9	18396	1885.53	2752.75	22649	63211.3	3487.61	6697.8	361.16	6528.13	10747	13437.6	36839.7
2011-01-31	66574.9	1286.12	5862.94	4005.5	7077.48	10237.9	2069.73	4753.9	18327.8	1870.31	2790.69	22652.5	63278.1	3409.17	6358.03	360.75	6479.15	10806	13552	36982.2
2011-02-01	67847.3	1307.59	5957.82	4072.62	7184.27	10274.5	2072.03	4752.1	18022.2	1910.01	2798.96	23122.5	64822.6	3442.5	6373.17	367.11	6555.26	10967.9	13712.6	37618.1
2011-02-09	64217.5	1320.88	6052.29	4090.74	7320.9	10617.8	2045.58	4904.8	17592.8	1900.28	2774.07	23314	65569.6	3417.47	6611.6	369.18	6631.64	10935.6	13784.3	36986.9
2011-02-10	64577.8	1321.87	6020.01	4095.14	7340.28	10605.6	2008.5	4914.4	17463	1846.92	2818.16	23218.5	64421.5	3373.64	6611.6	370.61	6612.06	10791.9	13840.6	36652.1
2011-02-11	65755.7	1329.15	6062.9	4101.31	7371.2	10605.6	1977.19	4880.9	17728.6	1881.9	2827.33	23307.6	64730.3	3391.77	6611.6	369.65	6665.22	10803.6	13766.8	37011.5
2011-02-14	66557.5	1332.32	6060.09	4096.62	7396.63	10725.5	2014.59	4935.8	18202.2	1879.56	2899.13	23260.3	64568.9	3416.77	6624.2	370.17	6666.06	10774.7	13910.8	36998.9
2011-02-15	66341.4	1328.01	6037.08	4110.34	7400.04	10746.7	2010.52	4931	18273.8	1865.99	2899.24	23422.5	64802.1	3416.77	6606.05	370.51	6690.9	10826.2	13929.4	36951.2
2011-02-16	67576.6	1336.32	6085.27	4151.26	7414.3	10808.3	1989.11	4930.2	18300.9	1877.44	2923.9	23736.1	65361.8	3416.78	6486.83	371.49	6711.65	11047.8	14059.2	37074.9
2011-02-17	67685	1340.43	6087.38	4152.31	7405.51	10836.6	1977.22	4938.4	18506.8	1871.59	2926.96	23740.8	65973.2	3434.38	6486.83	372.99	6706.47	11113	14136.1	37226.4
2011-02-18	68066.8	1343.01	6082.99	4157.14	7426.81	10842.8	2013.14	4936.7	18211.5	1868.4	2899.79	23640	65985.8	3501.5	6486.83	374.19	6717.25	11068.1	14123.1	37522.3
2011-02-21	67258.7	1343.01	6014.8	4097.41	7321.81	10857.5	2005.3	4900	18438.3	1889.33	2932.25	22817.7	65129	3497.64	6298.85	370.92	6683.87	10810.5	14123.1	37242.1
2011-02-22	66439.8	1315.44	5996.76	4050.27	7318.35	10664.7	1969.92	4856.7	18296.2	1874.76	2855.52	22595.5	64658.8	3451.1	6277.03	368.83	6622.49	10701.9	13963.7	36781.6
2011-02-23	66910.5	1307.4	5923.53	4013.12	7194.6	10579.1	1961.63	4845.9	18178.3	1874.76	2862.63	22525.4	63131.7	3474.12	6263.79	365.24	6622.77	10633.4	13956.2	36464.1
2011-02-24	66949	1306.1	5919.98	4009.64	7130.5	10452.7	1949.88	4809.3	17632.4	1901.14	2878.6	22530.1	60760.8	3439.13	6263.79	363.73	6515.97	10647.6	13867.3	36446.6
2011-02-25	66902.5	1319.88	6001.2	4070.38	7185.17	10526.8	1963.43	4836.5	17700.9	1932.82	2878.57	22935.1	61367.3	3443.53	6263.79	366.77	6537.2	10822.7	14052.1	36880.2
2011-02-28	67383.2	1327.22	5994.01	4110.35	7272.32	10624.1	1939.3	4831.7	17823.4	1969.91	2905.05	23076.5	61283.9	3470.35	5941.63	369.13	6610.44	10850.8	14136.5	37019.7
2011-03-01	66242.6	1306.33	5935.76	4067.15	7223.3	10754	1939.3	4826.4	18446.5	1962.66	2918.92	22863	58709.3	3512.62	5538.72	367.95	6619.36	10761.9	14122.9	36768.1
2011-03-02	67281.5	1308.44	5914.89	4034.32	7181.12	10492.4	1928.24	4803.2	18446.5	1991.29	2913.81	22864.9	58664.2	3486.2	5323.27	364.86	6592.07	10643.8	14144	36863.5
2011-03-03	68145.5	1330.97	6005.09	4060.76	7225.96	10586	1970.66	4806.4	18489.8	2017.82	2902.98	22781.2	60387	3494.54	5323.27	367.6	6599.21	10566.9	14214.7	37133
2011-03-04	68012.1	1321.15	5990.39	4020.21	7178.9	10693.7	2004.68	4864.3	18486.5	2012.68	2942.31	22756.6	61112.8	3542.9	5323.27	367.95	6530.54	10498.7	14252.8	36900.8
2011-03-07	68012.1	1310.13	5973.78	3990.41	7161.93	10505	1980.27	4797.9	18222.7	2025.17	2996.21	22779.1	60217.6	3561.72	5950.74	366.08	6495.52	10495.7	14092.4	36603.3
2011-03-08	68012.1	1321.82	5974.76	4015.91	7164.75	10525.2	1996.32	4808.2	18439.7	2025.17	2999.94	22972.7	61301.7	3580.31	6073.79	366.38	6511.21	10568.7	14013	36688.1
2011-03-09	67263.8	1320.02	5937.3	3993.81	7131.8	10589.5	2001.47	4767.8	18470	2012.22	3002.15	23058.9	62483.8	3598.68	6108.67	366.25	6446.6	10559.5	13884.7	36450.2
2011-03-10	66040.7	1295.11	5845.29	3963.99	7063.09	10434.4	1981.58	4699.7	18328	1949.35	2957.14	22721.7	63169.2	3587.65	6108.67	362.14	6404.62	10435.6	13638.6	35891.4
2011-03-11	66684.6	1304.28	5828.67	3928.68	6981.49	10254.4	1955.54	4644.8	18174.1	1929.59	2933.8	22505.5	63781.7	3542.23	6108.67	359.07	6353.76	10398.4	13674.2	36091.2
2011-03-14	67169.2	1296.39	5775.24	3878.04	6866.63	9620.49	1971.23	4626.4	18439.5	1944.91	2937.63	22424	64530.1	3569.84	6230.7	356.32	6274.47	10415.9	13619.2	36205.8
2011-03-15	67005.2	1281.87	5695.28	3780.85	6647.66	8605.15	1923.92	4528.7	18167.6	1906.83	2896.26	21987.5	64213.9	3524.48	6011.85	348.09	6101.01	10329.7	13547	36012.2
2011-03-16	66002.6	1256.88	5598.23	3696.56	6513.84	9093.72	1957.97	4558.2	18358.7	1915.95	2930.8	21490.5	63280.4	3531.48	6069.94	343.2	6021.55	10092.6	13524.8	35655.3
2011-03-17	66215.9	1273.72	5696.11	3786.21	6656.88	8962.67	1959.03	4555.3	18149.9	1945.74	2897.3	21788.4	63482.2	3484.21	6069.94	349.26	6073.42	10325.6	13746.1	35621.7
2011-03-18	66879.9	1279.2	5718.13	3810.22	6664.4	9206.75	1981.13	4626.4	17878.8	1962.92	2906.89	21859.2	63839.3	3494.07	6069.94	350.41	6098.05	10328.4	13789.6	35418.5
2011-03-21	66689.6	1298.38	5786.09	3904.45	6816.12	9206.75	2003.42	4642.8	17839	1981.98	2909.14	22186.6	64215.7	3518.85	6357.37	356.7	6223.91	10574.4	14013.7	35418.5
2011-03-22	67578.3	1293.77	5762.71	3892.71	6780.97	9608.32	2013.66	4643.4	17988.3	1976.38	2919.14	22209.9	64874.6	3517.72	6344.69	356.38	6227.03	10576.1	14000	35925.3
2011-03-23	67795.5	1297.54	5795.88	3913.73	6804.45	9449.47	2012.18	4652.4	18206.2	1997	2948.48	22347.8	63719.6	3556.23	6362.42	359.74	6256.06	10638	14087.2	36546.6
2011-03-24	67533	1309.66	5880.87	3968.84	6933.58	9435.01	2036.78	4699.6	18350.7	2027.89	2946.71	22667.5	64355.9	3611.64	6362.42	363.39	6319.23	10755.6	14029.4	36872.4
2011-03-25	67765.9	1313.8	5900.76	3972.38	6946.36	9536.13	2054.04	4742.6	18815.6	2041.49	2977.81	22642.7	64247	3607.11	6362.42	364.65	6352.28	10710.4	14039.4	36784.3
2011-03-28	67192.8	1310.19	5904.49	3976.95	6938.63	9478.53	2056.39	4733.6	18943.1	2045.06	2984.01	22669	64261.3	3602.86	6508.28	364.57	6359.02	10751	13892.7	36767.9
2011-03-29	67418.8	1319.44	5932.17	3987.8	6934.44	9459.08	2072.13	4755.8	19120.8	2018.74	2958.08	22462.5	63763.8	3591.51	6519.13	365.91	6355.06	10735	13930.4	36795.9
2011-03-30	67997.1	1328.26	5948.3	4024.44	7057.15	9708.79	2091.38	4822.2	19290.2	2035.92	2955.77	22691.3	64565.6	3640.98	6562.85	367.87	6398.42	10732.3	14083.6	37210.3
2011-03-31	68586.7	1325.83	5908.76	3989.18	7041.31	9755.1	2106.7	4837.9	19445.2	2044.2	2928.11	22453.7	64434.5	3678.67	6562.85	365.62	6357.55	10576.5	14116.1	37440.5
2011-04-01	69268.3	1332.41	6009.92	4054.76	7179.81	9708.39	2121.01	4861.8	19420.4	2076.78	2967.41	22686.9	65714.4	3707.49	6562.85	369.45	6439.91	10729.9	14130.1	37775.1
2011-04-06	69036.9	1335.54	6041.13	4048.16	7215.11	9584.37	2126.71	4912.9	19612.2	2110.9	3001.36	23023.2	68649.2	3727.8	6574.63	369.64	6443.06	10845.1	14202.6	37861.8
2011-04-07	69176.1	1333.51	6007.37	4028.3	7178.78	9590.93	2122.14	4908.1	19591.2	2089.52	3007.91	22941.2	69490.5	3730.58	6574.63	367.39	6465.57	10849.1	14107.8	37471.5
2011-04-08	68718	1328.17	6055.75	4061.91	7217.02	9768.08	2127.97	4940.6	19451.5	2123.56	3030.02	23093.5	68093.3	3741.81	6574.63	366.94	6457.93	10913.2	14208.4	37471.7
2011-04-11	68164.4	1324.46	6053.44	4038.7	7204.86	9719.7	2122.39	4971.2	19262.5	2113.55	3022.75	23065.8	68194.7	3745.84	6611.73	366.47	6440.11	10878.3	13996.9	37590.7
2011-04-12	66896.2	1314.16	5964.47	3976.6	7102.91	9555.26	2089.4	4898.7	19262.5	2062.52	3021.37	22712.9	68006.9	3719.23	6590.65	360.77	6351.6	10784.5	13801.4	37321.8
2011-04-13	66486.5	1314.41	6010.44	4006.23	7177.97	9641.18	2121.92	4911	19696.9	2062.47	3050.4	22798	68203.4	3734.41	6604.16	362.76	6364.3	10786	13833.6	37347.7
2011-04-14	66278.9	1314.52	5963.8	3970.39	7146.56	9653.92	2141.06	4884.2	19696.9	2028.67	3042.64	22556.2	67959.5	3707.98	6604.16	359.48	6357.03	10622.7	13821.8	37070
2011-04-15	66684.2	1319.68	5996.01	3974.48	7178.29	9591.52	2140.5	4852.1	19386.8	2030.32	3050.53	22546	68450.5	3730.51	6604.16	359	6400.26	10558.6	13799.1	36988.4
2011-04-18	65415.5	1305.14	5870.08	3881.24	7026.85	9556.65	2137.72	4861.9	19091.2	1950.15	3057.33	21916.4	66607.6	3727.07	6533.34	352.68	6244.95	10344.9	13702.3	36332.1
2011-04-19	66158.1	1312.62	5896.87	3908.58	7039.31	9441.03	2122.68	4793.3	19121.8	1988.12	2999.04	21988.9	67742.1	3732.65	6525.07	353.17	6326.65	10376.5	13736.8	36440.2
2011-04-20	67058	1330.36	6022.26	4004.62	7249.19	9606.82	2169.91	4859	19476	2030.97	3007.04	22248.2	68054	3794.76	6574.66	359.87	6444.81	10535.4	13897.5	36816.3
2011-04-21	67058	1337.38	6018.3	4021.88	7295.49	9685.77	2198.54	4913.8	19602.2	2040.6	3026.67	22521.7	68565.6	3801.08	6574.66	359.01	6457.16	10584.1	13972	36816.3
2011-04-22	67058	1337.38	6018.3	4021.88	7295.49	9682.21	2197.82	4913.8	19602.2	2049.03	3010.52	22521.7	68691.8	3801.08	6574.66	359.01	6457.16	10584.1	13972	36816.3
2011-04-25	66972.4	1335.25	6018.3	4021.88	7295.49	9671.96	2216	4913.8	19584.3	2030.93	2964.95	22521.7	68870.7	3788.54	6684.7	359.01	6457.16	10584.1	13907.3	36860.7
2011-04-26	67144.3	1347.24	6069.36	4045.29	7356.51	9558.69	2206.3	4913.8	19545.3	2033.32	2938.98	22651.1	68524.4	3774.87	6686.3	359.55	6476.59	10650.6	13909.1	36892.2
2011-04-27	66264.5	1355.66	6068.16	4067.72	7404.95	9691.84	2206.7	4872.9	19448.7	2017.64	2925.41	22936.6	67792.7	3804.93	6724.26	359.71	6472.42	10740.9	13892.6	36826.9
2011-04-28	65673.2	1360.48	6069.9	4104.9	7475.22	9849.74	2208.35	4873	19292	2028.94	2887.04	23081.7	68440.2	3808.93	6724.26	359.49	6516.21	10867.8	13894.4	36722.6
2011-04-29	66132.9	1363.61	6069.9	4106.92	7514.46	9849.74	2192.36	4823.2	19132.3	2026.94	2911.51	23129.7	69250.1	3819.62	6724.26	359.94	6539.7	10878.9	13944.8	36962.6
2011-05-03	64318.2	1356.62	6082.88	4096.84	7500.7	10004.2	2200.73	4784.6	18534.7	1976.74	2932.19	23025.3	70072	3813.87	6694.14	360.42	6510.61	10825.6	13692.4	35873.2
2011-05-04	63615.5	1347.32	5984.07	4043.13	7373.93	10004.2	2180.64	4740.1	18469.4	1949.94	2866.02	22639.1	69437.6	3814.93	6682.61	355.91	6470.35	10712.6	13611.3	35531.2
2011-05-05	63407	1335.1	5919.98	4004.87	7376.96	10004.2	2180.64	4753.7	18210.6	1916.33	2872.4	22465.5	69374.9	3816.27	6682.61	354.82	6450.03	10627.3	13455.4	35325.1
2011-05-06	64417.3	1340.2	5976.77	4058.01	7492.25	9859.2	2147.45	4743	18518.8	1936.29	2863.89	22677.9	68240.9	3798.55	6682.61	359.12	6526.51	10610.5	13566.6	35212.2
2011-05-09	64622	1346.29	5942.69	4007.26	7410.52	9794.38	2139.17	4756.8	18529	1936.29	2872.46	22393.9	67956.5	3785.45	6673.26	355.93	6476.89	10396.3	13677.1	35467
2011-05-10	64876.9	1357.16	6018.89	4052.51	7501.52	9818.76	2139.17	4725.8	18512.8	1927.82	2890.63	22703	67260	3800.52	6712.97	361.05	6526.16	10474.4	13642.1	35678.9
2011-05-11	63775.8	1342.08	5976	4058.08	7495.05	9864.26	2166.63	4780.2	18585	1908.46	2883.42	22741.8	65643.3	3838.14	6722.38	360.55	6562.82	10531.5	13419.7	35380.5
2011-05-12	64003.2	1348.65	5944.96	4023.29	7443.95	9716.65	2122.65	4696.1	18335.8	1864.95	2844.08	22522	66535.1	3808.71	6722.38	357.52	6562.59	10487.6	13389.4	35161.3
2011-05-13	63235.3	1337.77	5925.87	4018.85	7403.31	9648.77	2120.08	4711.4	18531.3	1866.3	2871.03	22491.4	64585.2	3832.02	6722.38	354.86	6563.26	10356.5	13377.2	35045.1
2011-05-16	62829.7	1329.47	5923.69	3989.82	7387.54	9558.3	2104.18	4650	18336.3	1846.32	2849.07	22405.2	65417.9	3799.23	6634.03	352.3	6564.15	10363.9	13391.4	35130.6
2011-05-17	63673.3	1328.98	5861	3941.58	7256.65	9567.02	2102.41	4683.9	18137.3	1828.89	2852.77	22150.7	65385.4	3799.23	6651.37	347.72	6496.56	10306.4	13441.1	34819.6
2011-05-18	62840.6	1340.68	5923.49	3978	7303.53	9662.08	2135.78	4693.7	18086.2	1849.6	2872.77	22190.5	63733.2	3840.21	6686.16	349.1	6535.24	10343.7	13607.2	35364.3
2011-05-19	62367.4	1343.6	5955.99	4027.74	7358.23	9620.82	2095.51	4756.4	18141.4	1859.14	2859.57	22309.4	63733.2	3859.81	6686.16	350.84	6557.95	10376.8	13625.1	35276.5
2011-05-20	62596.5	1333.27	5948.49	3990.85	7266.82	9607.08	2111.5	4732.2	18326.1	1825.34	2858.46	22004.8	63298.6	3872.95	6686.16	348.24	6530.61	10226.6	13652.3	35298.7
2011-05-23	62345.2	1317.37	5835.89	3906.98	7121.52	9460.63	2055.71	4643	17993.3	1765.04	2774.57	21304.7	63209.9	3778.45	6702.76	342.46	6437.82	10082.7	13652.3	35215
2011-05-24	63336.8	1316.28	5858.41	3916.88	7150.66	9477.17	2061.76	4628.8	18012	1800.04	2767.06	21365.7	64561.4	3785.94	6710.71	343.2	6454.29	10115.9	13595.1	35382.6
2011-05-25	63388.4	1320.47	5870.14	3928.99	7170.94	9422.88	2035.87	4584.7	17847.2	1808.13	2741.74	21586.4	63609.3	3780.16	6723.64	344.91	6464.55	10217.4	13751.5	35498.4
2011-05-26	64098.6	1325.69	5880.99	3917.22	7114.09	9562.05	2091.91	4660.2	18044.6	1818.36	2736.53	21443	63755.3	3814.82	6723.64	344.47	6469.16	10203.2	13775.9	35742.2
2011-05-27	64295	1331.1	5938.87	3950.98	7163.47	9521.94	2100.24	4684	18266.1	1858.39	2709.95	21603.5	62407.4	3832.38	6723.64	346.06	6489.32	10261.2	13797.6	35819.2
2011-05-30	63953.9	1331.1	5938.87	3942.53	7160.3	9504.97	2093.79	4667.5	18232.1	1865.74	2706.36	21574.5	61491.7	3826.14	6732.96	346.2	6470.8	10257.6	13829.7	35639.4
2011-05-31	64620.1	1345.2	5989.99	4006.94	7293.69	9693.73	2142.47	4708.3	18503.3	1888.6	2743.47	21880.6	63046	3836.97	6735.98	349.44	6554.71	10476	13802.9	35832.8
2011-06-01	63411.5	1314.55	5928.61	3964.81	7217.43	9719.61	2141.34	4707.3	18608.8	1876.81	2743.57	21659.3	63224.7	3837.76	6741.83	345.95	6496.47	10339.3	13527.9	35410.5
2011-06-02	64218.1	1312.94	5847.92	3889.87	7074.12	9555.04	2114.2	4600.4	18494.2	1883.09	2705.18	21491.4	63112.6	3837.76	6741.83	340.64	6496.47	10261	13519.5	35416.2
2011-06-03	64340.5	1300.16	5855.01	3890.68	7109.03	9492.21	2113.47	4583.1	18376.5	1858.08	2728.02	21576.4	62806.9	3844.02	6741.83	340.24	6407.39	10285.7	13517.9	35123.9
2011-06-07	63217.8	1284.94	5864.65	3871.92	7103.25	9442.95	2099.71	4566.3	18495.6	1904.22	2744.3	21337.1	64463.2	3842.95	6614.13	338.93	6330.65	10168.1	13282.9	34895.8
2011-06-08	63033	1279.56	5808.89	3837.98	7060.23	9449.46	2083.35	4536.8	18394.3	1911.41	2750.29	21026.4	64067.1	3825.82	6540.64	335.65	6256.86	10082.5	13183.8	34879.1
2011-06-09	63468.8	1289	5856.34	3878.65	7159.66	9467.15	2071.42	4549.6	18384.9	1940.98	2703.34	21145.3	63670.1	3806.19	6540.64	338.04	6271.01	10121.7	13255.7	35233.4
2011-06-10	62697.2	1270.98	5765.8	3805.09	7069.9	9514.44	2046.67	4562.1	18268.5	1926.02	2705.14	20876.1	63700.3	3787.65	6540.64	333.83	6197.25	9950.8	13084	34963.8
2011-06-13	62022.9	1271.83	5773.46	3807.61	7085.14	9448.21	2048.74	4562.1	18266	1926.02	2700.38	20840.9	63523.2	3748.76	6584.58	334.03	6197.25	9946.2	12939.7	34998
2011-06-14	62204.8	1287.87	5803.13	3864.58	7204.79	9547.79	2076.83	4585	18308.7	1925.56	2730.04	21113.8	62185.5	3773.27	6568.51	337.52	6255.68	10132.6	13097.8	35445.7
2011-06-15	61603.7	1265.42	5742.55	3806.85	7115.08	9574.32	2086.53	4566.8	18132.2	1919.05	2705.43	20671.6	60938.9	3794.25	6546.06	334.04	6198.17	9933.1	12972	35318.4
2011-06-16	60880.6	1267.64	5698.81	3792.31	7110.2	9411.28	2046.63	4479.2	17985.9	1896.72	2664.28	20595.2	61116.7	3740.47	6546.06	332.35	6157.67	9918.5	12853.1	35221
2011-06-17	61060	1271.5	5714.94	3823.74	7164.05	9351.4	2031.93	4484.9	17870.5	1878.55	2642.82	20836.2	61716.7	3722.3	6546.06	333.11	6145.16	10135.2	12790	35025.7
2011-06-20	61168.2	1278.36	5693.39	3799.66	7150.21	9354.32	2019.65	4451.7	17506.6	1858.34	2621.25	20425.4	61007.7	3729.12	6377.71	331.64	6113.7	10038.1	12857.7	35110
2011-06-21	61423.6	1295.52	5775.31	3877.07	7285.51	9459.66	2048.17	4508.2	17560.3	1872.45	2646.48	20831	62033.2	3794.94	6462.41	336.14	6171.01	10231.9	13063.3	35276.6
2011-06-22	61194.1	1287.14	5772.99	3871.37	7278.19	9629.43	2063.9	4532.6	17550.6	1878.38	2649.32	20728.6	61218	3821.83	6449.49	334.17	6113.44	10226.2	13060.6	35399.4
2011-06-23	61194.1	1283.5	5674.38	3787.79	7149.44	9596.74	2055.86	4500.5	17727.5	1829.97	2688.25	20177.8	61589.9	3823.65	6449.49	328.57	5991.09	9942.6	12979.6	35326.7
2011-06-24	61016.7	1268.45	5697.72	3784.8	7121.38	9678.71	2090.81	4508.1	18240.7	1857.04	2746.21	19881.7	62072.6	3848.56	6449.49	328.74	5998.02	9812.7	12908.9	35347.8
2011-06-27	61217	1280.1	5722.34	3796.55	7107.9	9578.31	2070.29	4461.8	18412.4	1842.2	2758.23	20002.1	61953.3	3813.43	6507.21	328.51	5990.82	9872.2	12966.5	35601.7
2011-06-28	62303.4	1296.67	5766.88	3851.89	7170.43	9648.98	2062.91	4474.3	18492.5	1874.34	2759.2	20154.9	62819.1	3830.27	6531.17	329.9	6002.4	9936.7	13105	36188.9
2011-06-29	62334	1307.41	5855.95	3924.23	7294.14	9797.26	2094.42	4529.5	18693.9	1894.58	2728.48	20594.3	63002.9	3830.27	6576	335.28	6101.55	10143.6	13188.9	36579.6
2011-06-30	62403.6	1320.64	5945.71	3982.21	7376.24	9816.09	2100.69	4608	18845.9	1906.71	2762.08	20913.2	63269.4	3888.57	6576	339.65	6187.07	10359.9	13300.9	36558.1
2011-07-01	63394.3	1339.67	5989.76	4007.35	7419.44	9868.07	2125.74	4591.2	18762.8	1937.57	2759.36	21227.7	63264.5	3927.1	6576	342.82	6237.81	10492	13300.9	36800.7
2011-07-04	63891.3	1339.67	6017.54	4003.11	7442.96	9965.09	2145.3	4610.7	18814.5	1948.48	2812.82	21184.7	64186.7	3953.52	6625.87	343.5	6245.78	10468	13386.5	36847.1
2011-07-05	63038.8	1337.88	6024.03	3978.83	7439.44	9972.46	2161.75	4598.1	18744.6	1953.07	2816.36	20983.6	63866.3	3924.13	6626.95	343.1	6243.01	10330.1	13425.3	36640.9
2011-07-06	62565.5	1339.22	6002.92	3961.34	7431.19	10082.5	2171.19	4605	18727	1939.01	2810.48	20489.6	63240.1	3908.96	6612.46	341.62	6179.35	10204.5	13403.1	36468
2011-07-07	62207.3	1353.22	6054.55	3979.96	7471.44	10071.1	2180.59	4605.5	19078.3	1976.9	2794.27	20467.8	64100.8	3939.47	6612.46	345.16	6211.11	10196.2	13406	36583.3
2011-07-08	61513.2	1343.8	5990.58	3913.55	7402.73	10137.7	2180.35	4654.7	18858	1958.4	2797.77	19794.1	63596.2	4003.69	6612.46	342.48	6152.69	9938.2	13371.7	36499.8
2011-07-11	60223.6	1319.49	5929.16	3807.51	7230.25	10069.5	2157.16	4582.3	18721.4	1919.08	2802.69	19041.5	62909.5	3995.59	6567.14	336.16	6053	9670.6	13179.8	36359.5
2011-07-12	59704.8	1313.64	5868.96	3774.12	7174.14	9925.92	2109.73	4495.4	18411.6	1916.81	2754.58	19248	62689.8	3938.01	6490.23	332.12	6014.84	9603.4	13234.1	36178.6
2011-07-13	60669.9	1317.72	5906.43	3793.27	7267.87	9963.14	2129.64	4514.8	18596	1936.42	2795.48	19567.7	63261.1	3980.84	6508.8	332.98	6025.23	9666.9	13324.9	36254.7
2011-07-14	59679.4	1308.87	5846.95	3751.23	7214.74	9936.12	2130.07	4490.7	18618.2	1939.68	2810.44	19362.3	62743.8	3997.64	6508.8	330.46	5980.97	9598.6	13252.9	36164.6
2011-07-15	59478	1316.14	5843.66	3726.59	7220.12	9974.47	2145.2	4473.5	18561.9	1938.54	2820.17	19177.7	62635.1	4023.2	6508.8	329.49	5938.06	9484.2	13299.5	36155.9
2011-07-18	58837.6	1305.44	5752.81	3650.71	7107.92	9974.47	2130.48	4472	18507	1904.29	2816.69	18627.7	62025	4032.97	6423.29	323.17	5826.26	9347.8	13254.1	35781.4
2011-07-19	59082.1	1326.73	5789.99	3694.95	7192.67	9889.72	2130.21	4468.1	18653.9	1926.23	2796.98	18946	61840.1	4023.42	6440.65	326.17	5896.55	9443.8	13332.9	35752
2011-07-20	59119.7	1325.84	5853.82	3754.6	7221.36	10005.9	2154.95	4549.7	18502.4	1936.54	2794.2	19476.2	61636.8	4050.63	6489.5	330.65	5966.54	9732.8	13340.8	35341.7
2011-07-21	60262.9	1343.8	5899.89	3816.75	7290.14	10010.4	2145.04	4556	18436.2	1972.5	2765.89	20141.8	60882.3	4068.07	6489.5	336.86	6042.06	10017.6	13434.3	35555.8
2011-07-22	60270.5	1345.02	5935.02	3842.7	7326.39	10132.1	2171.23	4602.9	18722.3	1976.82	2770.79	20153.7	59802.3	4106.82	6489.5	338.6	6031.93	10059.3	13494.6	35755.5
2011-07-25	59970.5	1337.43	5925.26	3812.97	7344.54	10050	2150.48	4530.4	18871.3	1979.54	2688.75	19703.6	61047.7	4087.09	6472.03	337.27	6017.49	9866.2	13436	35479.7
2011-07-26	59339.9	1331.94	5929.73	3787.88	7349.45	10097.7	2168.7	4573.3	18518.2	1987.79	2703.03	19729.4	61388.6	4132.78	6476.59	336.74	5990.18	9833.4	13300.6	35341.3
2011-07-27	58288.5	1304.89	5856.58	3734.07	7252.68	10047.2	2174.31	4537.4	18432.2	1976.18	2723.49	19206.5	61181.6	4174.11	6445.17	333.1	5904.47	9643.3	13032.7	35597.6
2011-07-28	58708.2	1300.67	5873.21	3712.66	7190.06	9901.35	2155.85	4463.8	18209.5	1985.11	2708.78	19268.6	62530.9	4145.83	6445.17	332.56	5871.41	9657	13047.8	35917.8
2011-07-29	58823.4	1292.28	5815.19	3672.77	7158.77	9833.03	2133.21	4424.6	18197.2	1965.02	2701.73	19143.2	62295.7	4130.8	6445.17	329.22	5783.35	9630.7	12945.6	35999.3
2011-08-01	58535.7	1286.94	5774.43	3588.05	6953.98	9965.01	2172.31	4497.8	18314.3	1985.78	2703.78	18448.1	61926.6	4193.44	6471.82	324.59	5783.35	9318.2	12945.6	35730.7
2011-08-02	57310.8	1254.05	5718.39	3522.79	6796.75	9844.59	2121.27	4433.6	18109.9	1968.14	2679.26	17985	61758.6	4177.85	6443.16	320	5546.94	9114.9	12752.3	34814.9
2011-08-03	56017.2	1260.34	5584.51	3454.94	6640.59	9637.14	2066.26	4332.8	17940.5	1901.73	2678.49	17726.5	61315.1	4136.51	6423.87	310.69	5483.15	9037.7	12816	34484.4
2011-08-04	52811.4	1200.07	5393.14	3320.35	6414.76	9659.18	2018.47	4276.5	17693.2	1855.69	2684.04	16881.2	59326	4122.09	6423.87	300.85	5285.25	8686.5	12380.1	33322.6
2011-08-05	52949.2	1199.38	5246.99	3278.56	6236.16	9299.88	1943.75	4105.4	17305.9	1798.75	2626.42	16718.9	56265.5	3921.64	6423.87	296.35	5172.06	8671.2	12162.2	33697.9
2011-08-08	48668.3	1119.46	5068.95	3125.19	5923.27	9097.56	1869.45	3986.1	16990.2	1657.77	2526.82	16312.5	52283.5	3850.27	6057.79	283.36	4967.99	8459.4	11671	31715.8
2011-08-09	51150.9	1172.53	5164.92	3176.19	5917.08	8944.48	1801.35	4034.8	16857.9	1610.22	2526.07	16394.4	52961.2	3735.12	6008.67	287.05	4997.92	8428.9	12109.3	32381.5
2011-08-10	51395.3	1120.76	5007.16	3002.99	5613.42	9038.74	1806.24	4141.3	17130.5	1537.57	2549.18	15398.4	50307.6	3863.58	6039.32	277.27	4791.96	7966	12198.9	32219.3
2011-08-11	53343.1	1172.64	5162.83	3089.66	5797.66	8981.94	1817.44	4140.8	17059.4	1544.83	2581.51	16003.7	52017	3869.36	6039.32	282.79	5032.75	8249.4	12539.8	33590.3
2011-08-12	53473.4	1178.81	5320.03	3213.88	5997.74	8963.72	1793.31	4172.6	16839.6	1594.68	2593.17	16658.5	52188.7	3890.53	6039.32	291.9	5252.81	8647.3	12542.2	33361.5
2011-08-15	54651.8	1204.49	5350.58	3239.06	6022.24	9086.41	1793.31	4282.9	16839.6	1655.03	2626.77	16658.5	53485.3	3960.02	6136.1	293.7	5324.73	8709	12683.6	33901.1
2011-08-16	54323.6	1192.76	5357.63	3230.9	5994.9	9107.43	1879.87	4247.3	16730.9	1632.31	2608.17	16525.1	54097.4	3953.28	6053.72	291.51	5373.3	8674.3	12530.7	33948.5
2011-08-17	55073	1193.89	5331.6	3254.34	5948.94	9057.26	1892.67	4303.9	16840.8	1663.86	2601.26	16722.2	54217.8	3953.28	6088.25	292.65	5421.21	8728.2	12579.6	34049.6
2011-08-18	53134.1	1140.65	5092.23	3076.04	5602.8	8943.76	1860.58	4251.2	16469.8	1584.2	2559.47	15748.6	51945.9	4020.99	6088.25	279.58	5196	8317.7	12186.7	33246.6
2011-08-19	52447.6	1123.53	5040.76	3016.99	5480	8719.24	1744.88	4101.9	16141.7	1575.33	2534.36	15414.4	53061.7	3842.75	6088.25	274.15	5093.75	8141.9	12007.5	33136.9
2011-08-22	52440.2	1123.82	5095.3	3051.36	5473.78	8628.13	1710.7	4082.3	16341.7	1578.45	2515.86	15697.8	53287	3839.62	5916.31	276.37	5144.02	8293.9	12068.4	33593.7
2011-08-23	53786.6	1162.35	5129.42	3084.37	5532.38	8733.01	1776.68	4173.4	16498.5	1578.91	2554.02	15545.7	52411.5	3880.46	5920.73	278.32	5230.58	8279.8	12338.3	34675.5
2011-08-24	53795.7	1177.6	5205.85	3139.55	5681.08	8639.61	1754.78	4167.6	16285	1601.03	2541.09	15813.5	53055.1	3847.02	5979.3	281.58	5328.49	8369.1	12343.8	34644.9
2011-08-25	52953.3	1159.27	5131.1	3119	5584.14	8772.36	1764.58	4212.8	16146.3	1583.97	2615.26	15784.4	52967.7	3844.38	5979.3	278.49	5298.18	8299.1	12284.3	33904.4
2011-08-26	53350.8	1176.8	5129.92	3087.64	5537.48	8797.78	1778.95	4200	15848.8	1596.17	2612.19	15649.1	53707.6	3841.73	5979.3	276.6	5323.12	8185.5	12327.5	34042.2
2011-08-29	54860.7	1210.08	5129.92	3154.2	5670.07	8851.35	1829.5	4263.3	16416.3	1667.66	2576.41	16006.4	53946.1	3841.73	5979.3	281.26	5446.47	8395	12504.9	35016
2011-08-30	55385	1212.92	5268.66	3159.74	5643.92	8953.9	1843.82	4269.2	16676.8	1662.35	2566.59	15990.5	53946.1	3841.73	5979.3	283.64	5449.16	8444.8	12634.7	35148.9
2011-08-31	56495.1	1218.89	5394.53	3256.76	5784.85	8955.2	1880.11	4296.5	16676.8	1702.28	2567.34	16468.1	53946.1	3841.73	5979.3	292.93	5528.52	8718.6	12768.7	35721.1
2011-09-01	58118.2	1204.42	5418.65	3265.83	5730.63	9060.8	1880.7	4307.5	16676.8	1703.86	2556.04	16563.6	53946.1	3841.73	5979.3	293.96	5531.54	8761.1	12700.7	35637.9
2011-09-02	56531.6	1173.97	5292.03	3148.53	5538.33	8950.74	1867.75	4242.9	16821.5	1657.25	2528.28	15955.2	55375.3	3841.73	5979.3	286.43	5359.67	8463.5	12602.4	35134.4
2011-09-05	54998.4	1173.97	5102.58	2999.54	5246.18	8784.46	1785.83	4141.9	16713.3	1617.01	2478.74	15200.2	54054.8	3866.17	6090.54	274.45	5142.99	8066.5	12602.4	33880
2011-09-06	56607.3	1165.24	5156.84	2965.64	5193.97	8590.57	1766.71	4075.5	16862.8	1618.63	2470.52	14921.2	55019.8	3889.97	6061.53	273.33	5367.24	7936.4	12518.5	34439.3
2011-09-07	56607.3	1198.62	5318.59	3073.18	5405.53	8763.41	1833.46	4183.4	17065	1669.75	2516.09	15530.6	55238.2	4001.43	6124.4	281.05	5501.26	8156.6	12720.6	35179.6
2011-09-08	57623.6	1185.9	5340.38	3085.83	5408.46	8793.12	1846.64	4188	17165.5	1675.14	2498.94	15620.7	56692	4005.39	6124.4	283.39	5528.91	8277.8	12684	34712.4
2011-09-09	55778.4	1154.23	5214.65	2974.59	5189.93	8737.66	1812.93	4194.7	16867	1625.29	2497.75	14912.9	55903	3998.5	6124.4	276.1	5430.77	7910.2	12387.5	33812.6
2011-09-13	55544	1172.87	5174.25	2894.93	5166.36	8616.55	1812.93	4072.7	16467.4	1572	2471.3	14642.5	56650.6	3874.78	6068.92	270.05	5359.14	7834.2	12205.5	33947.6
2011-09-14	56286	1188.68	5227.02	2949.14	5340.19	8518.57	1749.16	4005.8	16709.6	1570.38	2484.83	15011.2	56121.9	3799.04	6071.52	273.56	5417.89	8045.7	12293.4	34661.8
2011-09-15	56381.5	1209.11	5337.54	3045.62	5508.24	8668.86	1774.08	4071.7	16876.5	1603.39	2479.05	15497.1	57115.6	3774.33	6071.52	278.52	5433.48	8337.9	12424.8	35181.4
2011-09-16	57210.1	1216.01	5368.41	3031.08	5573.51	8864.16	1840.1	4149.4	16933.8	1574.94	2482.34	15449.8	57896.5	3835.18	6071.52	281.73	5452.88	8388.4	12263.7	35181.4
2011-09-19	57102.8	1204.09	5259.56	2940	5415.91	8864.16	1820.94	4081.5	16745.3	1526.01	2437.8	14968.9	57933.2	3755.05	6118.34	274.63	5360.56	8222.7	12172	35077
2011-09-20	56378.6	1202.09	5363.71	2984.05	5571.68	8721.24	1837.97	4040.2	17099.3	1535.62	2447.76	15221.8	60889.1	3752.11	6144.27	279.54	5471.4	8362.2	12209.9	34338
2011-09-21	55981.9	1166.76	5288.41	2935.82	5433.8	8741.16	1854.28	4071.8	17065.2	1518.64	2512.96	15013.4	60827.9	3697.49	6142.26	275.68	5475.34	8210.3	11955	34019.2
2011-09-22	53280.3	1129.56	5041.61	2781.68	5164.21	8560.26	1800.55	3964.9	16361.1	1387.86	2443.06	14320.1	57979.9	3369.14	6142.26	263.44	5288.48	7830.8	11562.5	32381.1
2011-09-23	53230.4	1136.43	5066.81	2810.11	5196.56	8560.26	1697.44	3903.2	16162.1	1315.95	2433.16	14466.3	56323.4	3426.35	6142.26	264.72	5298.83	7996.9	11462.9	32588.4
2011-09-26	53747.5	1162.95	5089.37	2859.34	5345.56	8374.13	1652.71	3863.9	16051.1	1315.25	2393.18	14876.5	56801.2	3316.14	6103.78	269.83	5401.01	8201.7	11707.2	33385.9
2011-09-27	53920.4	1175.38	5294.05	3023.38	5628.44	8609.95	1735.71	4004.6	16524	1369.93	2415.05	15574.7	58261.3	3473.94	6128.47	282.04	5564.62	8531.9	11821.1	33783.7
2011-09-28	53270.4	1151.06	5217.63	2995.62	5578.42	8615.65	1723.09	4039.5	16446	1367.37	2392.06	15521.3	58988.5	3513.17	6112.37	278.31	5551.65	8480.2	11585.9	33438.2
2011-09-29	53384.7	1160.4	5196.84	3027.65	5639.58	8701.23	1769.29	4008.3	16698.1	1389.14	2365.34	15786.6	59758.2	3537.18	6112.37	283.98	5608.6	8592.5	11686.3	33686.2
2011-09-30	52324.4	1131.42	5128.48	2981.96	5502.02	8700.29	1769.65	4008.6	16453.8	1341.09	2359.22	15569.9	59693.4	3549.03	6112.37	280.18	5531.74	8546.6	11623.8	33503.3
2011-10-10	53273.1	1194.89	5399	3161.47	5847.29	8605.62	1766.44	4201	16557.2	1365.73	2344.79	16782.3	58327.6	3451.08	6136.97	293.34	5718.56	8892.4	11588.4	33547.2
2011-10-11	53838.5	1195.54	5395.7	3153.52	5865.01	8773.68	1795.02	4227.6	16536.5	1355.21	2348.52	16690.5	58664.1	3531.75	6118.62	292.88	5732.19	8845.5	11875.5	33681.8
2011-10-12	53838.5	1207.25	5441.8	3229.76	5994.47	8738.9	1809.5	4204.3	16958.4	1407.77	2420	17160.7	59420.3	3635.93	6105.04	300.14	5781.13	9026.5	12030	34470.4
2011-10-13	54601.1	1203.66	5403.38	3186.94	5914.84	8823.25	1823.1	4244.5	16883.9	1396.27	2438.79	16632.4	58543.4	3675.38	6105.04	297.39	5713.17	8943.5	11911.9	34584.8
2011-10-14	55030.4	1224.58	5466.36	3217.89	5967.2	8747.96	1835.4	4205.6	17082.7	1449.28	2431.38	17042.7	59300.3	3664.68	6105.04	302.41	5761.12	8975.5	12081.7	34848.4
2011-10-17	53911.3	1200.86	5436.7	3166.06	5859.43	8879.6	1865.18	4275.4	17025.1	1427.31	2440.4	16705.5	58442.4	3729.01	6131.8	299.24	5723.41	8864.3	11923	34125.7
2011-10-18	55031.9	1225.38	5410.35	3141.1	5877.41	8741.91	1838.9	4186.9	16748.3	1427.26	2383.49	16757.1	58750.6	3622.03	6150.64	298.68	5682.51	8811.3	12053.1	35011.7
2011-10-19	54966.1	1209.88	5450.49	3157.34	5913.53	8772.54	1855.92	4213.7	17085.3	1438.63	2377.51	17036.5	57798.7	3685.31	6106.74	301.68	5699.98	8849.5	11849.5	34523.3
2011-10-20	54010	1215.39	5384.68	3084.07	5766.48	8682.15	1805.09	4144.9	16936.9	1423.03	2331.37	16515.8	55904.5	3622.78	6106.74	299.01	5657.66	8608.2	11830.3	34395.5
2011-10-21	55255.2	1238.25	5488.65	3171.34	5970.96	8678.89	1838.38	4141.9	16785.6	1456.73	2317.28	16915	56792.3	3620.66	6106.74	305.7	5753.52	8853	11949.5	35020.7
2011-10-24	56892	1254.19	5548.06	3220.46	6055.27	8843.98	1898.32	4255	16939.3	1508.82	2370.33	17035.1	56259.4	3706.78	6132.25	308.32	5788.63	8957.1	12162.3	35265.6
2011-10-25	56286	1229.05	5525.54	3174.29	6046.75	8762.31	1888.65	4227.9	17254.9	1500.05	2409.67	16875.5	56278.4	3710.48	6155.18	304.98	5708.79	8879.6	12109.8	35290.2
2011-10-26	57143.8	1242	5553.24	3169.62	6016.07	8748.47	1894.31	4242.5	17288.8	1530.11	2427.48	16886.2	55469.9	3738.61	6147.54	303.84	5700.5	8832.5	12186.1	35818.6
2011-10-27	59270.1	1284.59	5713.82	3368.62	6337.84	8926.54	1922.04	4348.2	17288.8	1592.93	2435.61	17727.4	56616.8	3813	6147.54	315.45	5823	9270.5	12465.4	36727.2
2011-10-28	59513.1	1285.09	5702.24	3348.63	6346.19	9050.47	1929.48	4353.3	17804.8	1610.32	2473.41	17433.7	57042.4	3829.96	6147.54	313.01	5852.66	9224.4	12519.5	36708.6
2011-10-31	58338.4	1253.3	5544.22	3242.84	6141.34	8988.39	1909.03	4298.1	17705	1563.28	2468.25	16830.9	56061.5	3790.85	6224.3	307.5	5731.27	8954.9	12252.1	36160
2011-11-01	57322.8	1218.28	5421.57	3068.33	5834.51	8835.52	1909.63	4232.9	17480.8	1484.98	2470.02	15798.7	54851.5	3685.01	6155.1	296.19	5588.57	8579.6	12115.1	35742.6
2011-11-02	57322.8	1237.9	5484.1	3110.59	5965.63	8640.42	1898.01	4184.6	17464.8	1526.19	2504.11	16114.8	55721.4	3763.03	6215.67	298.21	5611.05	8574.5	12241.8	35742.6
2011-11-03	58196.3	1261.15	5545.64	3195.47	6133.18	8640.42	1869.96	4171.8	17481.9	1542.39	2508.09	16595.1	56522.8	3705.81	6215.67	304.5	5668.05	8712.6	12468.4	36579.1
2011-11-04	58669.9	1253.23	5527.16	3123.55	5966.16	8801.4	1928.41	4281.1	17562.6	1542.39	2528.29	16203.3	56180.2	3783.63	6215.67	301.97	5659.83	8596.4	12408.2	36689.4
2011-11-07	59198.8	1261.12	5510.82	3103.6	5928.68	8767.09	1919.1	4273.4	17562.6	1563.24	2509.8	16381.1	56180.2	3778.24	6215.67	299.75	5645.96	8476.4	12462	37024.6
2011-11-08	59026.1	1275.92	5567.34	3143.3	5961.44	8655.51	1903.14	4293.8	17569.5	1579.82	2503.84	16474.8	56180.2	3805.65	6215.67	303.98	5682.65	8518.5	12488.9	37351.8
2011-11-09	57549.7	1229.1	5460.38	3075.16	5829.54	8755.44	1907.53	4346.1	17362.1	1512.85	2524.92	15876.7	56180.2	3857.36	6215.67	294.4	5607.85	8340.6	12156.2	36553.8
2011-11-10	57321.8	1239.69	5444.82	3064.84	5867.81	8500.8	1813.25	4244.1	17362.1	1529.71	2479.54	15995.5	55540.7	3783.88	6215.67	294.32	5565.78	8310.9	12108.9	36615.1
2011-11-11	58547	1263.85	5545.38	3149.38	6057.03	8514.47	1863.45	4296.5	17192.8	1530.7	2481.08	16532.5	56201.4	3778.89	6215.67	300.98	5649.03	8556.1	12276.9	37555.7
2011-11-14	58258.2	1251.78	5519.04	3108.95	5985.02	8603.7	1902.81	4304.6	17118.7	1527.16	2528.71	16243.9	55875.7	3833.04	6238.02	296.9	5661.71	8372.2	12224.2	37069.9
2011-11-15	58258.2	1257.81	5517.44	3049.13	5933.14	8541.93	1886.12	4285.6	16882.7	1526.98	2529.76	16080.4	55922.5	3813.84	6227.79	292.93	5664.91	8237.6	12229.3	37293.4
2011-11-16	58560	1236.91	5509.02	3064.9	5913.36	8463.16	1856.07	4247.4	16775.9	1520.75	2466.96	16203.6	55927.4	3814.09	6219.95	294.47	5685.8	8304.1	12174.4	36708.4
2011-11-17	56988.9	1216.13	5423.14	3010.29	5850.17	8479.63	1876.67	4258.2	16461.7	1512.67	2463.05	15982	55089.8	3792.25	6219.95	290.21	5644.62	8270.6	11915.4	36110.7
2011-11-18	56731.3	1215.65	5362.94	2997.01	5800.24	8374.91	1839.17	4177	16371.5	1495.87	2416.56	16004.4	54473.9	3754.5	6219.95	288.01	5614.61	8310.1	11892.4	36284.2
2011-11-21	56284.6	1192.98	5222.6	2894.94	5606	8348.27	1820.03	4163	15946.1	1424.97	2415.13	15272.2	52752.2	3679.83	6153.57	278.84	5477.26	8021	11784.7	36284.2
2011-11-22	55878.4	1188.04	5206.82	2870.68	5537.39	8314.74	1826.28	4133	16065.4	1431.13	2412.62	15056.2	51986.4	3735.53	6103.08	276.91	5447.66	7904.9	11795.2	35969.6
2011-11-23	54972.1	1161.79	5139.78	2822.43	5457.77	8314.74	1783.1	4051	15700	1422	2395.07	14688.5	51091.5	3687.01	6086.1	272.79	5386.14	7739.3	11571.7	35375.6
2011-11-24	55279.9	1161.79	5127.57	2822.25	5428.11	8165.18	1795.06	4044.2	15858.5	1402.83	2397.55	14676.5	49621.7	3696.03	6086.1	271.61	5356.96	7721.8	11485.3	35323.6
2011-11-25	54894.5	1158.67	5164.65	2856.97	5492.87	8160.01	1776.4	3984.3	15695.4	1413.18	2380.22	14688.8	51071.2	3637.19	6086.1	274.37	5395.61	7763.5	11462.1	34573
2011-11-28	56017.4	1192.55	5312.76	3012.93	5745.33	8287.49	1815.28	4058.2	16167.1	1475.25	2383.03	15321.9	52283.6	3647.05	6118.64	285.07	5522.66	8119.9	11640.2	35558.2
2011-11-29	55299.8	1195.19	5337	3026.76	5799.91	8477.82	1856.52	4102.1	16008.3	1466.36	2412.39	15364.6	52092.8	3687.77	6111.86	287.55	5531.24	8128	11732.5	35708.7
2011-11-30	56875	1246.96	5505.42	3154.62	6088.84	8434.61	1847.51	4119.8	16123.5	1540.81	2333.41	16026.4	54517.8	3715.08	6104.56	299.68	5652.31	8449.5	12204.1	36829.2
2011-12-01	58143.4	1244.58	5489.34	3129.95	6035.88	8597.38	1916.18	4228.6	16483.5	1546.7	2386.86	15990.5	53806.6	3781.1	6104.56	296.97	5681.57	8421	12113.3	36567.6
2011-12-02	57885.9	1244.28	5552.29	3164.95	6080.68	8643.75	1916.04	4288	16846.8	1545.57	2360.66	16215.7	54769.2	3779.84	6104.56	300.77	5718.85	8558.6	12075.1	36756.1
2011-12-05	58910.5	1257.08	5567.96	3201.28	6106.09	8695.98	1922.9	4321.3	16805.3	1559.28	2333.23	16659.3	55195.8	3780.79	6228.16	305.1	5739.86	8705.8	12119.3	37103.2
2011-12-06	59536.2	1258.47	5568.72	3179.63	6028.82	8575.16	1902.82	4262	16805.3	1485.67	2325.91	16582	54679.1	3752.67	6216.9	304.8	5767.93	8712.8	12081.2	37071.2
2011-12-07	58662.8	1261.01	5546.91	3175.98	5994.73	8722.17	1919.42	4292.5	16877.1	1467.69	2332.73	16394.1	55138.8	3793.24	6251.92	304.31	5766.24	8644.3	12148.7	37054.6
2011-12-08	57455	1234.35	5483.77	3095.49	5874.44	8664.58	1912.39	4280.7	16488.2	1473.56	2329.82	15763.7	53499.2	3781.76	6251.92	299.79	5737.82	8461.2	11951.8	36641.3
2011-12-09	58236.5	1255.19	5529.21	3172.35	5986.71	8536.46	1874.75	4203	16213.5	1410.28	2315.27	16229.5	53834.9	3759.61	6251.92	304.58	5793.57	8649.7	12034.8	37227.2
2011-12-12	57346.9	1236.47	5427.86	3089.59	5785.43	8653.82	1899.76	4252.8	15870.4	1363.67	2291.55	15663.5	52444.1	3792.15	6273.27	297.39	5747.09	8381	11907.9	37227.2
2011-12-13	57494.9	1225.73	5490.15	3078.72	5774.26	8552.81	1864.06	4193.4	16002.5	1387.13	2248.59	15625.5	52551.5	3763.58	6191.51	298.56	5759.72	8327.8	11759.9	36471.4
2011-12-14	56646.9	1211.82	5366.8	2976.17	5675.14	8519.13	1857.75	4190.5	15881.1	1369.65	2228.53	15190.4	51339	3751.6	6238.87	292.15	5719.09	8182	11543	36012.7
2011-12-15	56331.1	1215.75	5400.85	2998.73	5730.62	8377.37	1819.11	4139.85	15836.5	1395.28	2180.89	15347.8	51886.5	3701.54	6238.87	294.62	5784.14	8250.4	11504.4	36006.9
2011-12-16	56096.9	1219.66	5387.34	2972.3	5701.78	8401.72	1839.96	4159.22	15491.4	1373.73	2224.84	15287.9	51665.8	3768.35	6238.87	294.03	5733.5	8203.4	11635.4	36054.6
2011-12-19	55298.3	1205.35	5364.99	2974.2	5670.71	8296.12	1776.93	4060.4	15379.3	1370.11	2218.24	15258.4	50742.1	3770.29	6275.92	293.9	5767.98	8253	11539.7	35587.8
2011-12-20	56864.9	1241.3	5419.6	3055.39	5847.03	8336.48	1793.06	4053.1	15175.1	1395.79	2215.93	15671.4	52126.9	3752.34	6288.28	301.79	5804.31	8454.4	11716.9	36239.4
2011-12-21	56653.4	1243.72	5389.74	3030.47	5791.53	8459.98	1848.41	4139.52	15685.2	1382.5	2191.15	15533.3	51747.4	3794.27	6330.01	300.8	5804.77	8378.4	11753.5	36628.1
2011-12-22	57347.9	1254	5456.97	3071.8	5852.18	8395.16	1847.49	4090.82	15813.4	1396.03	2186.3	15743.4	51591.6	3795.44	6330.01	305.18	5837.06	8462.9	11876.5	37066.8
2011-12-23	57701.1	1265.33	5512.7	3102.09	5878.93	8395.16	1867.22	4140.41	15738.7	1394.12	2204.78	15809.7	51948.6	3797.15	6330.01	307.79	5893.89	8542.7	11926.7	37041.4
2011-12-26	57669.5	1265.33	5512.7	3102.09	5878.93	8479.34	1856.7	4140.41	15970.8	1413.52	2190.11	15809.7	52517.2	3797.15	6414.47	307.79	5893.89	8542.7	11926.7	37218
2011-12-27	58005.2	1265.43	5512.7	3103.11	5889.76	8440.56	1842.02	4140.41	15874	1398.51	2166.2	15675.8	52561.2	3789.43	6400.1	309.37	5886.91	8529.6	11926.7	37091.4
2011-12-28	56533.8	1249.64	5507.4	3071.08	5771.27	8423.62	1825.12	4088.76	15727.9	1382.19	2170.01	15557.9	51553.2	3769.21	6418.13	306.76	5895.25	8358.4	11728.4	36644.9
2011-12-29	56754.1	1263.02	5566.77	3127.56	5848.78	8398.89	1825.74	4071.07	15543.9	1365.13	2173.56	15667.1	52053.6	3808.77	6418.13	310.76	5896.6	8487.9	11841.7	37185.7
2011-12-30	56754.1	1257.6	5572.28	3159.81	5898.35	8455.35	1825.74	4056.56	15454.9	1381.87	2199.42	15850.5	51266.6	3821.99	6418.13	312.47	5936.23	8566.3	11955.1	37077.5
2012-01-04	59364.9	1277.3	5668.45	3193.65	6111.55	8560.11	1866.22	4187.84	15882.6	1434.19	2169.39	16146.2	51532.6	3907.42	6407.87	314.53	6058.08	8581.8	12226.5	37387.6
2012-01-05	58546.1	1281.06	5624.26	3144.91	6095.99	8488.71	1863.74	4142.68	15857.1	1415.48	2148.45	15622.2	51204.6	3906.26	6407.87	311.92	6026.57	8329.6	12237.4	37017.9
2012-01-06	58600.4	1277.81	5649.68	3137.36	6057.92	8390.35	1843.14	4108.52	15867.7	1423.7	2163.39	15526.9	50182.5	3869.41	6407.87	311.11	6013.83	8289.1	12188.6	36804.1
2012-01-09	59082.9	1280.7	5612.26	3127.69	6017.23	8390.35	1826.49	4105.45	15814.7	1430.13	2225.89	15236.5	49837	3889.07	6441.62	311.76	5987.54	8278.9	12196.7	36785.3
2012-01-10	59806	1292.08	5696.7	3210.79	6162.98	8422.26	1853.22	4152.24	16165.1	1469.76	2285.74	15661.3	50781.8	3938.84	6476.6	315.5	6050.78	8472.9	12270.7	37190.9
2012-01-11	59962.4	1292.48	5670.82	3204.83	6152.34	8447.88	1845.55	4187.52	16175.9	1452.69	2276.05	15697.4	51410.4	3909.64	6486.41	311.65	6008.04	8426.8	12260.9	37307.6
2012-01-12	59920.8	1295.5	5662.42	3199.98	6179.21	8385.59	1864.57	4181	16037.5	1458.24	2275.01	16011.6	52154.3	3909.5	6486.41	310.3	6018.07	8427	12274.3	37321
2012-01-13	59146.6	1289.09	5636.64	3196.49	6143.08	8500.02	1875.68	4195.89	16154.6	1446.46	2244.58	15852.1	51561.7	3935.33	6486.41	309.28	5996.34	8450.6	12231.1	36548.6
2012-01-16	59956.5	1289.09	5657.44	3225	6220.01	8378.36	1859.27	4147.24	16189.4	1455.32	2206.19	16036.4	52797.2	3909.69	6420.89	313.23	6031.24	8449.6	12258.6	36916.2
2012-01-17	60645.9	1293.67	5693.95	3269.99	6332.93	8466.4	1892.74	4215.63	16466	1476.31	2298.38	16162.1	53529.3	3954.76	6370.16	315.64	6056.17	8535.3	12232.8	36601.2
2012-01-18	61722.9	1308.04	5702.37	3264.93	6354.57	8550.58	1892.39	4217.88	16451.5	1488.37	2266.38	16104.7	54384.8	3978.13	6377.99	315.52	6116.23	8420.7	12327.5	37506.8
2012-01-19	61926.7	1314.5	5741.15	3328.94	6416.26	8639.68	1914.97	4214.77	16643.7	1503.89	2296.07	16534.7	54607.9	4001.07	6377.99	320.48	6194.45	8603.8	12380.7	37680.1
2012-01-20	62312.1	1315.38	5728.55	3321.5	6404.39	8766.36	1949.89	4239.63	16739	1496.41	2319.12	16524.9	54888.6	3986.51	6377.99	320.31	6122.67	8561.9	12397.1	37384.2
2012-01-30	62770	1313.01	5671.09	3265.64	6444.45	8793.05	1940.55	4272.74	16863.3	1546.59	2285.04	16660.3	57811.8	3915.16	6560.25	315.63	5970.74	8517	12436.4	37241.6
2012-01-31	63072.3	1312.41	5681.61	3298.55	6458.91	8802.51	1955.79	4262.68	17193.5	1577.29	2292.61	16774.1	57171.3	3941.69	6626.04	318.47	5970.49	8509.2	12452.1	37422.7
2012-02-01	64567.2	1324.09	5790.72	3367.46	6616.64	8809.79	1959.24	4225.67	17300.6	1599.56	2268.08	17208.3	59215.7	3964.98	6663.48	325.15	6069.91	8696.6	12517.7	37709.7
2012-02-02	64593.1	1325.54	5796.07	3376.66	6655.63	8876.82	1984.3	4267.85	17431.8	1602.99	2312.56	17244.6	60051.9	4016.9	6663.48	323.06	6064.41	8772.3	12553.5	37711.2
2012-02-03	65217.4	1344.9	5901.07	3427.92	6766.67	8831.93	1972.34	4251.17	17605	1625.6	2330.41	17413.7	60148	4015.95	6663.48	326.33	6153.31	8861.2	12577.3	38092.8
2012-02-06	65223.7	1344.33	5892.2	3405.27	6764.83	8929.2	1973.13	4295.98	17707.3	1626.46	2331.14	17393.2	60674.9	3974.79	6738.91	325.06	6147.03	8835.3	12559.9	38092.8
2012-02-07	65917	1347.05	5890.26	3411.54	6754.2	8917.52	1981.59	4274.2	17622.5	1632.35	2291.9	17464.9	60545.9	3955.45	6743.55	325.97	6157.59	8846.9	12512.4	38062.4
2012-02-08	65831.2	1349.96	5875.93	3410	6748.76	9015.59	2003.73	4290.71	17707.3	1643.53	2347.53	17621.5	61178.2	3988.7	6797.09	325.33	6155.86	8849.3	12521	38140.6
2012-02-09	65530.5	1351.95	5895.47	3424.71	6788.8	9002.24	2014.62	4282.87	17830.8	1638.09	2349.59	17624.5	60162.5	3978.99	6797.09	325.12	6169.63	8902.1	12497.9	38242.3
2012-02-10	63997.9	1342.64	5852.39	3373.14	6692.96	8947.17	1993.71	4245.33	17748.7	1603.25	2351.98	17348.1	59332.1	3912.39	6797.09	320.09	6130.66	8797.1	12389.4	38149.2
2012-02-13	65691.5	1351.77	5905.7	3384.55	6738.47	8999.18	2005.74	4285.13	17772.8	1645.94	2351.86	17381.7	60557.5	3961.9	6831.56	322.61	6177.44	8788.3	12398.7	38204.3
2012-02-14	65038.5	1350.5	5899.87	3375.64	6728.19	9052.07	2002.64	4242.83	17848.6	1644.1	2344.77	17445.2	59662.1	3952.82	6816.49	321.87	6163.82	8771.9	12354.5	37831.9
2012-02-15	65368.5	1343.23	5892.16	3390.35	6757.94	9260.34	2025.32	4253.4	18202.4	1661.36	2366.7	17499.3	59847.6	3953.05	6811.97	322.86	6198.34	8741.6	12362	37864.6
2012-02-16	66141.7	1358.04	5885.38	3393.25	6751.96	9238.1	1997.45	4181.86	18154	1641.51	2356.86	17357.5	60030.1	3927.61	6811.97	325.18	6217.28	8558.1	12485.6	38212.2
2012-02-17	66203.5	1361.23	5905.07	3439.62	6848.03	9384.17	2023.47	4195.88	18289.3	1656.6	2357.18	17533.2	61111.3	3976.54	6811.97	327.93	6237.69	8657	12458.3	37914.7
2012-02-20	66203.5	1361.23	5945.25	3472.54	6948.25	9485.09	2024.9	4256.1	18289.3	1674.27	2363.6	17715	61449.1	3980.25	6904.38	332.58	6242.99	8818.1	12458.3	38296.7
2012-02-21	66203.5	1362.21	5928.2	3465.24	6908.18	9463.02	2024.24	4291.2	18428.6	1655.35	2381.43	17711.5	61252.8	4002.95	6966.73	330.51	6237.82	8767.1	12623.4	37859.5
2012-02-22	66092.8	1357.66	5916.55	3447.37	6843.87	9554	2028.65	4293.11	18145.2	1642.01	2403.59	17583.7	60856.4	3995.02	7031.26	326.77	6192.42	8657	12701.3	37912.6
2012-02-23	65819.6	1363.46	5937.89	3447.31	6809.46	9595.57	2007.8	4286.19	18078.5	1642.01	2409.55	17339	59666.6	3958.81	7031.26	326.22	6200.97	8527.7	12731.3	38027.8
2012-02-24	65942.7	1365.74	5935.13	3467.03	6864.43	9647.38	2019.89	4306.78	17923.6	1722.05	2439.63	17512.1	59737.5	3894.56	7031.26	324.91	6184.13	8527.7	12725.8	37945.2
2012-02-27	65241.5	1367.59	5915.55	3441.45	6849.6	9633.93	1991.16	4267.37	17445.8	1728.13	2447.06	17336.4	58821.8	3861.02	7149.74	324.98	6143.92	8537.2	12700.4	37785.7
2012-02-28	65958.8	1372.18	5927.91	3453.99	6887.63	9722.52	2003.69	4262.74	17731.1	1708.16	2451.86	17354	59978.5	3903.56	7168.99	325.55	6125.09	8526.7	12740.5	38021.4
2012-02-29	65811.7	1365.68	5871.51	3452.45	6856.08	9723.24	2030.25	4298.55	17752.7	1734.99	2428.49	17350.3	60721.2	3985.21	7226.43	324.25	6109.93	8465.9	12644	37816.7
2012-03-01	66809.8	1374.09	5931.25	3499.73	6941.77	9707.37	2030.25	4255.55	17584	1723.57	2426.11	17814.9	60725.9	3962.29	7226.43	326.55	6128.28	8547.7	12723.5	38033.4
2012-03-02	67781.6	1369.63	5911.13	3501.17	6921.37	9777.03	2034.63	4273.11	17636.8	1726.73	2460.69	17876.2	60902.4	4004.87	7226.43	327.85	6149.37	8563.4	12643.8	38327.4
2012-03-05	66964	1364.33	5874.82	3487.54	6866.46	9698.59	2016.06	4262.97	17362.9	1752.17	2445	17765	59685.5	3984.9	7353.79	325.64	6153.91	8453.5	12524	38155.3
2012-03-06	65114.1	1343.36	5765.8	3362.56	6633.11	9637.63	2000.36	4204.73	17173.3	1676.48	2410.45	17198.9	59143.4	3967.08	7399.87	317.53	6047.53	8166.6	12298.6	37487.6
2012-03-07	66016.8	1352.63	5791.41	3392.33	6671.11	9576.06	1982.15	4143.66	17145.5	1677.21	2394.79	17356.5	59479.7	3942.52	7374.92	319.64	6102.54	8161.8	12350.2	37548.5
2012-03-08	66908.4	1365.91	5859.73	3478.36	6834.54	9768.96	2000.76	4171.04	17145.5	1677.21	2420.28	17637.2	59673.8	3967.67	7374.92	325.11	6153.93	8307.4	12461.9	37815.4
2012-03-09	66704	1370.87	5887.49	3487.48	6880.21	9929.74	2018.3	4211.99	17503.2	1677.21	2439.46	17479.7	59280.4	3991.54	7374.92	326.03	6188.51	8282.7	12503.6	37691
2012-03-12	66384.8	1371.09	5892.75	3490.06	6901.35	9889.86	2002.5	4196.69	17587.7	1714.12	2434.86	17477.2	59009.5	3987.35	7539.7	326.1	6189.86	8180.2	12428	37590.2
2012-03-13	68394.3	1395.95	5955.91	3550.16	6995.91	9899.08	2025.04	4247.62	17813.6	1729.91	2455.8	17809.5	59389	4008.64	7521.6	331.49	6260.02	8376.8	12537.7	38019.8
2012-03-14	68257.2	1394.28	5945.43	3564.51	7079.42	10050.5	2045.08	4287.18	17919.3	1752.02	2391.23	17863.7	60835.7	4054.33	7567.98	333.2	6300.43	8391.1	12377.9	37971.4
2012-03-15	67749.5	1402.6	5940.72	3580.21	7144.45	10123.3	2043.76	4277.77	17675.8	1754.81	2373.77	17997.6	61279.3	4039.98	7567.98	335.1	6332.22	8426.7	12455.8	38134.6
2012-03-16	67684.1	1404.17	5965.58	3594.83	7157.82	10129.8	2034.44	4276.16	17466.2	1748.32	2404.74	18089.4	62336.3	4028.54	7567.98	336.17	6341.33	8486.3	12497	38258.4
2012-03-19	67730.3	1409.75	5961.11	3577.88	7154.22	10142	2047	4290.8	17273.4	1722.5	2410.18	18153	62537.3	4024.73	7616.01	336.12	6326.56	8591.8	12479.7	38258.4
2012-03-20	67295.6	1405.52	5891.41	3530.83	7054.94	10142	2042.15	4275.02	17316.2	1693.07	2376.84	17973.3	62164.1	4022.17	7518.66	332.05	6296.16	8567.5	12430.7	38055.3
2012-03-21	66860	1402.89	5891.95	3527.37	7071.32	10086.5	2027.23	4254.25	17601.7	1686.91	2378.2	17760.3	62065	4036.23	7540.27	330.78	6290	8490.9	12436.5	38434.5
2012-03-22	65828.2	1392.78	5845.65	3472.46	6981.26	10127.1	2026.12	4273.68	17196.5	1653.8	2375.77	17460.7	61786.7	4041.56	7540.27	326.92	6249.56	8353.6	12361.8	38323.5
2012-03-23	65813	1397.11	5854.89	3476.18	6995.62	10011.5	2026.83	4270.39	17361.7	1668.41	2349.54	17497.1	61417.4	4041.56	7540.27	326.19	6240.33	8281.8	12465.7	38334.9
2012-03-26	66684.6	1416.51	5902.7	3501.98	7079.23	10018.2	2019.19	4262.8	17052.8	1712.85	2350.6	17650.5	62561.5	4031.7	7782.85	330.23	6283.26	8224.7	12574.8	38863.2
2012-03-27	66037.4	1412.52	5869.55	3469.59	7078.9	10255.1	2039.76	4301.33	17257.4	1699.68	2347.18	17511	62490.9	4079.38	7767.33	328.99	6269.38	8140.3	12512	38956.3
2012-03-28	65079.3	1405.54	5808.99	3430.15	6998.8	10182.6	2031.74	4343.51	17121.6	1647.44	2284.88	17453.7	61815.1	4090.57	7782.84	325.62	6250.43	7980.8	12413.9	38910.7
2012-03-29	64872	1403.28	5742.03	3381.12	6875.15	10114.8	2014.41	4337.9	17058.6	1613.41	2252.16	16919.2	61544.9	4105.17	7782.84	321.09	6176.26	7911	12339.4	39125.3
2012-03-30	64511	1408.47	5768.45	3423.81	6946.83	10083.6	2014.04	4335.24	17404.2	1637.73	2262.79	16999.2	62423	4121.55	7782.84	323.51	6235.51	8008	12392.2	39521.2
2012-04-05	63691.2	1398.08	5723.67	3319.81	6775.26	9767.61	2028.77	4319.85	17486	1642.62	2302.24	16238.8	62062.7	4166.37	7895.36	314.91	6163.49	7660.5	12103.1	39398.9
2012-04-06	63691.2	1398.08	5723.67	3319.81	6775.26	9688.45	2029.03	4319.85	17486	1613.25	2306.55	16238.8	60939.6	4166.37	7895.36	314.91	6163.49	7660.5	12103.1	39398.9
2012-04-09	62923.2	1382.2	5723.67	3319.81	6775.26	9546.26	1997.08	4319.85	17222.1	1622.07	2285.78	16238.8	60813.2	4154.07	7697.7	314.91	6163.49	7660.5	12018.5	39432.2
2012-04-10	61738.3	1358.59	5595.55	3217.6	6606.43	9538.02	1994.41	4292.26	17243.8	1606.98	2305.86	15466.1	59987.7	4149.8	7551.88	305.91	6061.43	7433.6	11935.3	39035.2
2012-04-11	61293.1	1368.71	5634.74	3237.69	6674.73	9458.74	1994.41	4246.12	17199.4	1615.69	2308.93	15677.8	60709.8	4130.01	7573.28	307.77	6059.82	7576.7	12026.8	39167.1
2012-04-12	63058	1387.57	5710.46	3269.79	6743.24	9524.79	1986.63	4280.64	17332.6	1620.19	2350.86	15860.6	60890.1	4139.54	7573.28	310.88	6125.39	7520	12214.6	39357.8
2012-04-13	62105.6	1370.26	5651.79	3189.09	6583.9	9637.99	2008.91	4323.31	17094.5	1612.74	2359.16	15359.9	60582.6	4159.28	7573.28	306.12	6072.12	7250.6	12040.4	38444
2012-04-16	61954.6	1369.57	5666.28	3205.28	6625.19	9470.64	1992.63	4302.34	17151	1587.58	2357.03	15414.9	60478.5	4146.58	7277.89	306.02	6124.91	7209.1	12037.6	39054.8
2012-04-17	62698.9	1390.78	5766.95	3292.51	6801	9464.71	1985.3	4288.79	17357.9	1585.4	2334.99	15959.2	60652.6	4157.36	7511.72	313.18	6200.27	7373.3	12136.9	39355.2
2012-04-18	63010.5	1385.14	5745.29	3240.29	6732.03	9667.26	2004.53	4348.66	17392.4	1583.06	2380.85	15610.5	60131.9	4166.24	7513.85	309.99	6173.35	7079.2	12128.9	39330.1
2012-04-19	62618.4	1376.92	5744.55	3174.02	6671.22	9588.38	1999.86	4362.73	17503.7	1609.56	2378.63	15306.4	59848.5	4163.72	7513.85	306.76	6203.78	6908.1	12153.7	39395.6
2012-04-20	62494.1	1378.53	5772.15	3188.58	6750.12	9561.36	1974.65	4366.5	17373.8	1619.53	2406.86	15428.8	60122.9	4181.37	7513.85	309.2	6237.79	7040.6	12147.3	39354.9
2012-04-23	61539.4	1366.94	5665.57	3098.37	6523	9542.17	1972.63	4352.43	17096.7	1572.88	2388.59	14872.4	60122.9	4155.49	7525.17	301.27	6114.83	6846.6	11989	38961.8
2012-04-24	61971.1	1371.97	5709.49	3169.32	6590.41	9468.04	1963.42	4360.45	17207.3	1576.22	2388.83	15209.6	59706	4170.35	7512.26	304.68	6124.84	6999.9	11980.1	38849.1
2012-04-25	61750.4	1390.69	5718.89	3233.46	6704.5	9561.01	1961.98	4360.45	17151.3	1583.42	2406.81	15612.5	59940.5	4163.64	7541.5	308	6150.57	7118.9	12111.1	39066
2012-04-26	62198.1	1399.98	5748.72	3229.32	6739.9	9561.83	1964.04	4375.2	17130.7	1574.61	2404.7	15524.4	60677.8	4180.31	7541.5	310.55	6122.41	7027.1	12145.9	39324.1
2012-04-27	61691.2	1403.36	5777.11	3266.27	6801.32	9520.89	1975.35	4362.05	17134.2	1594.2	2396.32	15808.5	60596.7	4163.98	7541.5	310.75	6116.36	8808.3	12237.8	39324.1
2012-05-02	62423.6	1402.31	5758.11	3226.33	6710.77	9380.25	1999.07	4435.91	17301.9	1569.1	2438.44	15265.8	58943.7	4219.3	7545.91	306.87	6108.77	6831.9	12230.1	39597.4
2012-05-03	62104.1	1391.57	5766.55	3223.36	6694.44	9380.25	1995.11	4428.96	17151.2	1560.11	2440.08	15173.9	81733.6	4224	7545.91	306.44	6097.68	6851.9	12014.9	39580.1
2012-05-04	60820.9	1369.1	5655.06	3161.97	6561.47	9380.25	1989.15	4396.04	16831.1	1498.05	2452.01	14957.6	59015.7	4216.68	7545.91	300.95	6056.79	6876	11871.2	39408.6
2012-05-07	61220.4	1369.58	5655.06	3214.22	6569.48	9119.14	1956.44	4301.29	16912.7	1488.64	2451.95	15303.7	58809.7	4158.86	7358.87	304.74	6040.18	7063.2	11860.7	40045.5
2012-05-08	60365.5	1363.72	5554.55	3124.8	6444.74	9181.65	1967.01	4314.35	16546.2	1481.06	2448.88	14974	58749.3	4181.07	7371.42	300.59	5977.8	7006.9	11704.7	39214.6
2012-05-09	59786.1	1354.58	5530.05	3118.65	6475.31	9045.06	1950.29	4275.08	16479.6	1481.06	2408.59	14810.1	58093	4129.06	7221.5	300.07	5936.13	6812.7	11675	39122.8
2012-05-10	59702.1	1357.99	5543.95	3130.17	6518	9009.65	1944.93	4295.55	16420	1489.45	2410.23	15032.5	58820.8	4133.63	7221.5	302.94	5926.6	7045.7	11736.2	39170.9
2012-05-11	59445.2	1353.39	5575.52	3129.77	6579.93	8953.31	1917.13	4285.07	16293	1464.53	2394.98	15097.8	58872.6	4114.14	7221.5	305.28	5954.88	6995.6	11694.7	38888.8
2012-05-14	57539.6	1338.35	5465.52	3057.99	6451.97	8973.84	1913.73	4296.99	16215.8	1401.73	2380.72	14699.2	57853.9	4053.07	7067.99	298.05	5875.66	6809.4	11488.5	38352.1
2012-05-15	56238	1330.66	5437.62	3039.27	6401.06	8900.74	1898.96	4266.28	16328.2	1400.77	2374.84	14347.3	57453.1	4045.64	7104.24	296.24	5865.16	6700.7	11343	37939.6
2012-05-16	55887.6	1324.8	5405.25	3048.67	6384.26	8801.17	1840.53	4165.53	16030.1	1373.82	2346.19	14292.4	58100.8	3980.5	7099.9	294.99	5872.73	6611.5	11326.1	37511.1
2012-05-17	54038.2	1304.86	5338.38	3011.99	6308.96	8876.59	1845.24	4157.41	16070.5	1313.43	2378.89	14096.4	57331.2	3980.5	7099.9	290.23	5872.73	6537.9	11330.7	37261.2
2012-05-18	54513.2	1295.22	5267.62	3008	6271.22	8611.31	1782.46	4046.46	16152.8	1289.46	2344.52	14044.8	56935.8	3980.5	7099.9	288.77	5797.76	6566.7	11280.6	36875.3
2012-05-21	56590.2	1315.99	5304.48	3027.15	6331.04	8633.89	1799.13	4073.62	16183.3	1318.29	2348.3	13960.3	56539.6	3940.11	7029.35	290.54	5814.59	6524	11280.6	37512.4
2012-05-22	55038.8	1316.63	5403.28	3084.09	6435.6	8729.29	1828.69	4121	16026.4	1321.87	2373.31	14428.8	57079.5	4021.1	7103.52	295.95	5910.2	6661.3	11451.8	37481.2
2012-05-23	54619.5	1318.86	5266.41	3003.27	6285.75	8556.6	1808.62	4067.03	15948.1	1264.29	2363.44	13909	55734.3	3981.58	7061.43	289.16	5817.91	6440.5	11564.8	37422.4
2012-05-24	54063	1320.68	5350.05	3038.25	6315.89	8563.38	1814.47	4055.85	16222.3	1287.43	2350.97	14069.2	54916.6	3984.87	7061.43	292.08	5852.44	6534.4	11566.1	37553.2
2012-05-25	54463.2	1317.82	5351.53	3047.94	6339.94	8580.39	1824.17	4029.25	16217.8	1272.69	2333.55	14117.4	54809.9	3902.51	7061.43	292.76	5865.19	6543	11576.5	37486.2
2012-05-28	55212.7	1317.82	5356.34	3042.97	6323.19	8593.15	1824.17	4068.02	16416.8	1277.15	2361.37	14020.4	54843.9	3918.68	7056.68	292.76	5865.19	6401.2	11566.1	37642.8
2012-05-29	54633.1	1332.42	5391.14	3084.7	6396.84	8657.08	1849.91	4114.41	16438.6	1307.03	2389.64	14061.9	55449.5	3919.07	7033.11	295.27	5914.73	6251.7	11609.3	38126.8
2012-05-30	53797.9	1313.32	5297.28	3015.58	6280.8	8633.19	1844.86	4094.23	16312.1	1273.26	2384.67	13813.5	55125.3	3917.92	6975.27	290.66	5902.82	6090.4	11433.2	38070.7
2012-05-31	54490.4	1310.33	5320.86	3017.01	6264.38	8542.73	1843.47	4076.26	16218.5	1242.43	2372.23	13829	55099.3	3832.82	6975.27	290.09	5850.18	6089.8	11513.2	37872.9
2012-06-01	53402.9	1278.04	5260.19	2950.47	6050.29	8440.25	1834.51	4063.88	15965.2	1227.65	2373.44	13680.5	55568.4	3799.77	6975.27	283.77	5777.47	6065	11361.2	37182.4
2012-06-04	53416.8	1278.18	5260.19	2954.49	5978.23	8295.63	1783.13	3985.02	15988.4	1239.99	2308.55	13817.2	55744.3	3654.58	6770.19	283.07	5713.34	6239.5	11335.8	37059.8
2012-06-05	52481.4	1285.5	5260.19	2986.1	5969.4	8382	1801.85	4043.69	16020.6	1246.4	2311.92	13902.7	55799.8	3717.88	6736.82	284.99	5714.57	6267.8	11507.7	37089.4
2012-06-06	54156	1315.13	5384.11	3058.44	6093.99	8533.53	1801.85	4055.29	16454.3	1277.54	2309.55	14368.3	56248.4	3841.33	6661.26	291.39	5822.63	6418.9	11633.4	37274.8
2012-06-07	54156	1314.99	5447.79	3071.16	6144.22	8639.72	1847.95	4108.57	16649	1303.96	2293.13	14501.3	56695.7	3840.6	6661.26	292.9	5869.21	6438.1	11592.1	37247.3
2012-06-08	54429.9	1325.66	5435.08	3051.69	6130.82	8459.26	1835.64	4063.7	16718.9	1282.48	2281.45	14404.5	57300	3825.33	6661.26	291.73	5869.32	6552	11500.6	37323.9
2012-06-11	54001.4	1308.93	5432.37	3042.76	6141.05	8624.9	1867.04	4063.7	16668	1296.98	2305.86	14047.5	57504.8	3866.21	6790.96	291.39	5871.35	6516.4	11401.8	37035.8
2012-06-12	55049	1324.18	5473.74	3046.91	6161.24	8536.72	1854.74	4072.88	16862.8	1296.98	2289.79	13950.1	58201.3	3852.58	6727.83	292.01	5919.88	6522.5	11497.3	37271
2012-06-13	55650.5	1314.88	5483.81	3030.04	6152.49	8587.84	1859.32	4063.79	16880.5	1309.58	2318.92	13861.4	58250.5	3860.46	6744.53	291.6	5944.69	6615.3	11497.9	37142.2
2012-06-14	55351.7	1329.1	5467.05	3032.45	6138.61	8568.89	1871.48	4042.24	16677.9	1304.07	2295.95	14036.7	58364.7	3791.62	6744.53	291.98	5908.51	6696	11466.4	37440.5
2012-06-15	56104.7	1342.84	5478.81	3087.62	6229.41	8569.32	1858.16	4057.33	16949.8	1337.5	2306.85	14350.8	58467.8	3818.11	6744.53	297.58	5911.82	6719	11524.9	37738.6
2012-06-18	56195.2	1344.78	5491.09	3066.19	6248.2	8721.02	1891.71	4136.9	16705.8	1348.38	2316.05	13989.5	58324.9	3860.16	6807.51	297.01	5938.76	6519.9	11601.1	38060.8
2012-06-19	57195.5	1357.98	5586.31	3117.92	6363.36	8655.87	1891.77	4123.33	16859.8	1350.15	2300.8	14426.5	59299.7	3880.82	6817.26	301.81	6034.13	6693.9	11788.4	38688.7
2012-06-20	57166.6	1355.69	5622.29	3126.52	6392.13	8752.31	1904.12	4132.44	16896.6	1332.64	2292.88	14697	59401.3	3943.9	6838.05	302.95	6017.91	6796.1	11759.3	38973.6
2012-06-21	55505.2	1325.51	5566.36	3114.22	6343.13	8824.07	1889.15	4087.57	17032.6	1306.85	2260.88	14712.6	60439.8	3901.79	6838.05	301.64	6012.19	6773.5	11408.3	38515.9
2012-06-25	53805.4	1313.72	5450.65	3021.64	6132.39	8734.62	1825.38	4027.81	16882.2	1261.89	2224.11	14064.8	59479.4	3857.59	6683.34	294.28	5944.48	6624	11330.4	39157.5
2012-06-26	53836.6	1319.99	5446.96	3012.71	6136.69	8663.99	1817.81	4013.3	16906.6	1288.67	2222.07	13920.5	60126.6	3881.4	6696.84	294.05	5957.72	6528.4	11334.4	39339.2
2012-06-27	53108.9	1331.85	5523.92	3063.12	6228.99	8730.49	1817.65	4043.17	16967.8	1306.82	2216.93	14257.3	61184.3	3934.87	6585.63	298.07	5996.53	6666.9	11410.9	39490.7
2012-06-28	52652.2	1329.04	5493.06	3051.68	6149.91	8874.11	1819.18	4044.84	16990.8	1280.92	2195.84	14325.6	60822.6	3887.57	6585.63	297.22	5986.85	6721.7	11424.7	39637.7
2012-06-29	54354.6	1362.16	5571.15	3196.65	6416.28	9006.78	1854.01	4094.63	17430	1350.51	2225.43	15185.1	62543.5	3955.58	6585.63	307.31	6066.86	7102.2	11596.6	40199.6
2012-07-02	54692.8	1365.51	5640.64	3240.2	6496.08	9003.48	1851.65	4133	17399	1357.34	2226.11	15241.6	61951.2	3991.54	6742.04	310.27	6109.41	7124	11596.6	40108.9
2012-07-03	55780.3	1374.02	5687.73	3271.2	6578.21	9066.59	1867.82	4127.22	17425.7	1408.43	2229.19	15451.5	62721.3	4049.89	6885.27	314.34	6194.08	7219.5	11848.8	40434.7
2012-07-04	56076.8	1374.02	5684.47	3267.75	6564.8	9104.17	1874.45	4172.16	17462.8	1408.21	2227.32	15340	62986.1	4075.92	6834.77	314.83	6201.31	7168.5	11913.9	40353.4
2012-07-05	56379.1	1367.58	5692.63	3229.36	6535.56	9079.8	1875.49	4169.19	17538.7	1388.07	2201.35	15065.6	61972.1	4069.84	6834.77	312.97	6202.32	6954.2	11817	40040.7
2012-07-06	55394.1	1354.68	5662.63	3168.79	6410.11	9020.75	1858.2	4157.81	17521.1	1357.71	2223.58	14698.1	62780.6	4055.2	6834.77	309.84	6183.67	6738.9	11660	39831.7
2012-07-09	55394.1	1352.46	5627.33	3156.8	6387.57	8896.88	1836.13	4118.27	17392	1352.5	2170.81	14770.1	62608.1	3985.05	6756.99	308.4	6160.78	6688.3	11634.7	39963.3
2012-07-10	53705.8	1341.47	5664.07	3175.41	6438.33	8857.73	1829.45	4098.02	17618.3	1362.95	2164.44	14825.4	63123.9	4009.68	6713.18	312.41	6191.2	6726.9	11512.2	40049.6
2012-07-11	53569.1	1341.45	5664.48	3157.25	6453.85	8851	1826.39	4096.54	17489.1	1355.86	2175.38	14818.5	63048.8	4019.13	6659.58	312.55	6174.75	6805.9	11544.6	40221.8
2012-07-12	53420.9	1334.76	5608.25	3135.18	6419.35	8720.01	1785.39	4067.97	17232.5	1340.17	2185.49	14545.9	62324.6	3984.12	6659.58	311.42	6147.57	6630.1	11425.5	40268.4
2012-07-13	54330.5	1356.78	5666.13	3180.81	6557.1	8724.12	1812.89	4082.25	17213.7	1368.69	2185.89	14672.3	62662.2	4019.67	6659.58	314.6	6181.81	6664.6	11514.5	40498.5
2012-07-16	53401.8	1353.64	5662.43	3179.9	6565.72	8724.12	1817.79	4105.1	17103.3	1374.02	2147.95	14703.6	62675.3	4047.47	6641.3	315.98	6195.61	6532.1	11521.2	40910.8
2012-07-17	53909.5	1363.67	5629.09	3176.97	6577.64	8755	1821.96	4140.8	17105.3	1382	2161.19	14676	62472.8	4080.67	6588.81	315.3	6202.34	6558.2	11571.2	41273
2012-07-18	54583.1	1372.78	5685.77	3235.4	6684.42	8726.74	1794.91	4123.6	17185	1390.63	2169.1	14651.5	62444.9	4081.64	6628.26	319.16	6265.5	6591.2	11579.1	40747.5
2012-07-19	55346.7	1376.51	5714.19	3263.64	6758.39	8795.55	1822.96	4206.69	17278.8	1413.97	2184.84	14732.4	62340.8	4096.2	6628.26	322.48	6323.64	6632.6	11665.7	40752.5
2012-07-20	54194.8	1362.66	5651.77	3193.89	6630.02	8669.87	1822.93	4199.12	17158.4	1391.55	2168.64	14173.7	61792.2	4081.2	6628.26	319.75	6284.81	6246.3	11622.9	40808.7
2012-07-23	53034	1350.52	5533.87	3101.53	6419.33	8508.32	1789.44	4128.94	16877.3	1323.96	2141.4	13760.1	60736.8	4009.79	6641.1	312.93	6180.44	6177.4	11545.5	40947.6
2012-07-24	52638.6	1338.31	5499.23	3074.68	6390.41	8488.09	1793.93	4133.23	16918.1	1314.27	2146.59	13427.4	61303.3	3992.11	6670.02	311.74	6174.89	5956.3	11467	40697.9
2012-07-25	52607.5	1337.89	5498.32	3081.74	6406.52	8365.9	1769.31	4123.95	16846	1318.31	2136.15	13538.7	61707.5	4000.84	6666.8	313.09	6180.77	6004.9	11492.5	40435.1
2012-07-26	54002.7	1360.02	5573.16	3207.12	6582.96	8443.1	1782.47	4147.73	16639.8	1349.9	2126	14249.5	63841	4004.78	6666.8	320.49	6277.74	6368.8	11639.8	40977.3
2012-07-27	56553.1	1385.97	5627.21	3280.19	6689.4	8566.64	1829.16	4209.77	16839.2	1382.82	2128.76	14555.5	64372.8	4084.21	6666.8	323.31	6362.82	6617.6	11766.4	41476.5
2012-07-30	57240.9	1385.3	5693.63	3320.71	6774.06	8635.44	1843.79	4245.71	17143.7	1398.07	2109.91	14896.6	65032.1	4099.12	6822.86	328.65	6402.38	6801.8	11757.9	41333.1
2012-07-31	56097.1	1379.32	5635.28	3291.66	6772.26	8695.06	1881.99	4269.15	17236.2	1377.35	2103.63	14817.7	64259.5	4142.34	6878.19	326.47	6399.27	6738.1	11664.7	40704.3
2012-08-01	56291.9	1375.14	5712.82	3321.56	6754.46	8641.85	1879.93	4262.76	17257.4	1374.98	2123.36	14840.7	64081.2	4130.47	6892.62	327.71	6399.27	6720	11618.5	40805.4
2012-08-02	55520.4	1365	5662.3	3232.46	6606.09	8653.18	1869.4	4269.54	17224.4	1355.32	2111.18	14217	63777.9	4093.11	6892.62	322.16	6407.3	6373.4	11506.5	40759
2012-08-03	57255.2	1390.99	5787.28	3374.19	6865.66	8555.11	1848.68	4221.48	17197.9	1398.33	2132.8	15078.4	65303.6	4099.81	6892.62	330.43	6461.54	6755.7	11662.6	40998.4
2012-08-06	58344.6	1394.23	5808.77	3401.56	6918.72	8726.29	1885.88	4272.59	17413	1433.54	2154.92	15290.2	65576.8	4105.5	6943.64	330.4	6463.01	7053.6	11662.6	41096.4
2012-08-07	57725.7	1401.35	5841.24	3453.28	6967.95	8803.31	1886.8	4291.56	17601.8	1445.34	2157.62	15588	64938.4	4085.58	6961.34	334.32	6457.85	7211.1	11863.5	41070.2
2012-08-08	58951	1402.22	5845.92	3438.26	6966.15	8881.16	1903.23	4312.56	17600.6	1444.79	2160.99	15597.4	64698.6	4090.71	6953.59	332.04	6458	7150.2	11781	40851.2
2012-08-09	58797.1	1402.8	5851.51	3456.71	6964.99	8978.6	1940.59	4308.27	17560.9	1447.09	2174.1	15580.1	64501.1	4131.17	6953.59	334.66	6505.29	7110.2	11858.1	40677.5
2012-08-10	59280.9	1405.87	5847.11	3435.62	6944.56	8891.44	1946.4	4277.3	17557.7	1427.33	2168.81	15485.4	65126	4141.56	6953.59	333.5	6483.44	7047.7	11890.9	40850
2012-08-13	59122.7	1404.11	5831.88	3426.41	6909.68	8885.15	1932.44	4283.29	17633.5	1436.15	2136.08	15460.5	65148.9	4102.53	6965.66	331.38	6466.18	7069.6	11838.3	40366.3
2012-08-14	58082.9	1403.93	5864.78	3450.27	6974.39	8929.88	1956.96	4292.17	17728.2	1445.29	2142.53	15580.9	64160.8	4121.56	6968.31	332.89	6505.98	7124.8	11853.6	40645
2012-08-15	58189.3	1405.53	5833.04	3449.2	6946.8	8925.04	1956.96	4281.22	17728.2	1427.67	2118.95	15580.9	64611.8	4141.99	7003.79	333.18	6511.87	7128.9	11905.4	40792.6
2012-08-16	59445.8	1415.51	5834.51	3480.49	6996.29	9092.76	1957.91	4330.17	17657.2	1431.07	2112.2	15830.8	64916.2	4160.51	7003.79	333.75	6518.43	7417.3	12032.6	40714.9
2012-08-17	59082.4	1418.16	5852.42	3488.38	7040.88	9162.5	1946.54	4370.1	17691.1	1416.78	2114.89	16014.6	65758.5	4160.51	7003.79	335.77	6529.34	7561	12089.9	40547.5
2012-08-20	59283.1	1418.13	5824.37	3480.58	7033.68	9171.16	1946.31	4364.29	17691.1	1403.55	2106.96	15860.1	65758.5	4160.51	7003.79	333.85	6506.25	7469.6	12076	40350
2012-08-21	58917.7	1413.17	5857.52	3513.28	7089.32	9156.92	1943.22	4383.38	17885.3	1442.72	2118.27	16217.3	65758.5	4160.51	7003.79	335.92	6518.32	7544.5	12116.9	40096.6
2012-08-22	59380.8	1413.49	5774.2	3461.65	7017.75	9131.74	1935.19	4376.04	17846.9	1430.48	2107.71	16041.5	66108.8	4160.51	7003.79	332.08	6475.47	7340.7	12119	40027.1
2012-08-23	58511.6	1402.08	5776.6	3432.56	6949.57	9178.12	1942.54	4383.7	17850.2	1442.94	2113.07	15836.3	66079.5	4162.66	7003.79	330.06	6453.91	7282.9	12062.5	39879
2012-08-24	58425.8	1411.13	5776.6	3433.21	6971.07	9070.76	1919.81	4348.99	17783.2	1436.84	2092.1	15767.4	65654.3	4145.4	7003.79	329.64	6475.94	7310.3	12082.2	40211.4
2012-08-27	58111.5	1410.44	5776.6	3462.83	7047.45	9085.39	1917.87	4343.7	17678.8	1431.53	2055.71	15902.5	65941.6	4145.88	7137.86	332.35	6491.28	7398.9	12048.8	39972.8
2012-08-28	58406.4	1409.3	5775.71	3431.55	7002.68	9033.29	1916.33	4359.38	17631.7	1428.88	2073.15	15875.6	66139.3	4142.85	7137.81	329.23	6421.42	7333.5	12009.9	39950.9
2012-08-29	57369.2	1410.49	5743.53	3413.89	7010.57	9069.81	1928.54	4356.44	17490.8	1410.16	2053.24	15839.1	66152.6	4093.17	7139.01	330.15	6421.96	7306	12009.8	39908.9
2012-08-30	57256.4	1399.48	5719.45	3379.11	6895.49	8983.78	1906.38	4315.67	17541.6	1384.26	2052.59	15689.6	66152.6	4025.58	7139.01	327.54	6378.29	7195	11886.6	39885.4
2012-08-31	57061.4	1406.58	5711.48	3413.07	6970.79	8839.91	1905.12	4316.11	17429.6	1389.72	2047.52	16008.2	67367.9	4060.33	7139.01	329.28	6388.01	7420.5	11949.3	39421.7
2012-09-03	57281.4	1406.58	5758.41	3453.71	7014.83	8783.89	1912.71	4329.67	17384.4	1406.04	2059.15	16159.5	67208.2	4117.95	7078.53	331.89	6437.66	7434.2	11949.3	39802.9
2012-09-04	56233.9	1404.94	5672.01	3399.04	6932.58	8775.51	1907.13	4303.51	17440.9	1405.71	2043.65	16096.8	66898.1	4105.25	7050.34	328.66	6362.82	7488.2	11941.7	39549.4
2012-09-05	56863.9	1403.44	5657.86	3405.79	6964.69	8679.82	1874.03	4278.77	17313.3	1391.02	2037.68	15994.7	67559.5	4075.35	7049.51	328.83	6425.2	7494	11990.1	39573.9
2012-09-06	58321.2	1432.12	5777.34	3509.88	7167.33	8680.57	1881.24	4312.89	17346.3	1437.37	2051.92	16631.8	67714.8	4102.86	7049.51	336.43	6527.87	7862	12139.7	39987.1
2012-09-07	58321.2	1437.92	5794.8	3519.05	7214.5	8871.65	1929.58	4325.84	17683.7	1471.8	2127.76	16954.7	67937.1	4143.68	7049.51	337.57	6537.32	7882.8	12268	40043.9
2012-09-10	58404.1	1429.08	5793.2	3506.05	7213.7	8869.37	1924.7	4333.77	17766.8	1476.44	2134.89	16942.3	68121.6	4160.66	7072.6	335.5	6507.87	7857.7	12215.4	39991.2
2012-09-11	59422.6	1433.56	5792.19	3537.3	7310.11	8807.38	1920	4325.79	17853	1480.05	2120.55	17067.1	68105.1	4155.36	7086.8	336.11	6503.3	7930.4	12220.5	39999
2012-09-12	59921.8	1436.56	5782.08	3543.79	7343.53	8959.96	1950.03	4361.25	18000	1482.51	2126.55	17244.2	68184	4174.1	7104.5	336.1	6489.8	7992.1	12232.6	40248.4
2012-09-13	61958.1	1459.99	5819.92	3502.09	7310.32	8995.15	1950.69	4339.42	18021.2	1484.88	2110.38	17090.6	67290.7	4170.64	7104.5	334.6	6513.22	7935.9	12360.2	40654.4
2012-09-14	62105.5	1465.77	5915.55	3581.58	7412.13	9159.39	2007.58	4389.96	18464.3	1589.4	2123.85	17505.5	68180.5	4257	7104.5	338.28	6559.16	8154.5	12499.5	40693.5
2012-09-17	61806	1461.19	5893.52	3553.69	7403.69	9159.39	2002.35	4402.53	18542.3	1582.22	2078.5	17360.1	68092.3	4255.28	7149.42	337.15	6552.32	8148	12446.9	40589.9
2012-09-18	61804.3	1459.32	5868.16	3512.69	7347.69	9123.77	2004.96	4394.73	18496	1547.74	2059.54	16997.3	67600.4	4223.89	7105.52	335.47	6537.1	8058.3	12422.7	40591
2012-09-19	61651.8	1461.05	5888.48	3531.82	7390.76	9232.21	2007.88	4418.36	18496	1517.58	2067.83	17037	67114.8	4244.71	7057.01	335.71	6570.72	8098.8	12436.2	40941.3
2012-09-20	61688	1460.26	5854.64	3509.92	7389.49	9086.98	1990.33	4397.23	18349.2	1515.88	2024.84	16769.7	67001.7	4217.52	7057.01	334.24	6556.49	8022.1	12409.2	40500.3
2012-09-21	61320.1	1460.15	5852.62	3530.72	7451.62	9110	2002.37	4408.29	18752.8	1522.63	2026.69	16952.6	67891.5	4244.62	7057.01	334.15	6605.82	8230.7	12383.6	40338.7
2012-09-24	61910	1456.89	5838.84	3497.22	7413.16	9069.29	2003.44	4385.47	18673.3	1509.58	2033.19	16797.1	67207.1	4200.91	6960.65	331.84	6597.22	8138.4	12313.5	40561.2
2012-09-25	60501.1	1441.59	5859.71	3513.81	7425.11	9091.54	1991.41	4372.86	18694.4	1510.96	2029.29	16854.9	67809.6	4226.89	6977.67	334.5	6613.45	8175	12257.2	40215.3
2012-09-26	60478.1	1433.32	5768.09	3414.84	7276.51	8906.7	1980.44	4361.6	18632.2	1456.99	2004.17	16316.9	66675.7	4180.16	6878.72	328.05	6540.41	7854.4	12232.9	40333
2012-09-27	60239.8	1447.15	5779.42	3439.32	7290.02	8949.87	1988.7	4384.17	18579.5	1474.76	2056.32	16353.4	66770.6	4225.02	6878.72	329.12	6545.91	7842.3	12338.9	40729.7
2012-09-28	59175.9	1440.67	5742.07	3354.82	7216.15	8870.16	1996.21	4387.02	18762.7	1475.7	2086.17	15998.6	66396.7	4262.56	6878.72	323.18	6495.88	7708.5	12317.5	40867
2012-10-08	59317.2	1455.88	5841.74	3406.53	7291.21	8863.3	1981.89	4481.86	18709	1492.51	2074.42	16456.1	67435.4	4268.23	6807.3	329.57	6655.77	7891	12419	41757
2012-10-09	58939.5	1441.48	5810.25	3382.78	7234.53	8769.59	1979.04	4505.35	18793.4	1494.16	2115.23	16409	68062.9	4280.25	6790.2	327.71	6649.1	7745.4	12273.6	41755.2
2012-10-10	58456.3	1432.56	5776.71	3365.87	7205.23	8596.23	1948.22	4490.74	18631.1	1483.84	2119.94	16361	68457.6	4280.01	6796.99	326.8	6629.04	7668	12212.4	41470.1
2012-10-11	59161.7	1432.84	5829.75	3413.72	7281.7	8546.78	1933.09	4483.53	18804.8	1490.41	2102.87	16526.8	69577.6	4284.97	6796.99	329.55	6654.02	7734.7	12234	41745.4
2012-10-12	59161.7	1428.59	5793.32	3389.08	7232.49	8534.12	1933.26	4486.58	18675.2	1472.36	2104.93	16407.5	69603.1	4311.39	6796.99	327.95	6655.2	7652.4	12202	41665.5
2012-10-15	59601.7	1440.13	5805.61	3420.28	7261.25	8577.93	1925.59	4483.43	18713.5	1466.82	2098.7	16490.3	69769.7	4313.52	6723.21	329.45	6704.21	7678.5	12230	42008.6
2012-10-16	59743.9	1454.92	5870.54	3500.94	7376.27	8701.31	1941.54	4491.5	18577.7	1488.18	2098.81	16887.3	70281.7	4329.08	6749	333.71	6774.02	7940.2	12407.7	42518.3
2012-10-17	60087.3	1460.91	5910.91	3527.5	7394.55	8806.55	1955.15	4528.21	18610.8	1513.96	2105.62	17139.3	70686.5	4337.53	6811.19	335.69	6786.4	8128.2	12461.2	42560
2012-10-18	59733.9	1457.34	5917.05	3535.18	7437.23	8982.86	1959.12	4559.44	18791.9	1512.01	2131.69	17085	70355.8	4356.97	6811.19	335.32	6781.72	8100.3	12466.1	42592.8
2012-10-19	58922	1433.19	5896.15	3504.56	7380.64	9002.68	1943.84	4571.07	18682.3	1494.44	2128.3	16761.5	70774	4331.25	6811.19	334.17	6756.14	7913.4	12416	42386.8
2012-10-22	58700.3	1433.82	5882.91	3483.25	7328.05	9010.71	1941.59	4541	18793.4	1497.63	2132.76	16762.8	71219.5	4341.38	6741.82	334.46	6746.71	7877.1	12403.5	42122.2
2012-10-23	57690.2	1413.11	5797.91	3406.5	7173.69	9014.25	1926.81	4543.07	18710	1456.73	2114.45	16463.6	70762.3	4330.15	6729.48	326.75	6626.79	7747.7	12225.8	42041.1
2012-10-24	57160.7	1408.75	5804.78	3426.49	7192.85	8954.3	1913.96	4505.82	18710	1462.43	2115.99	16601.3	70708.4	4335.38	6791.04	328.49	6627.41	7791.5	12195	42095.2
2012-10-25	57836.8	1412.97	5805.05	3411.53	7200.23	9055.2	1924.5	4510.5	18758.6	1456.91	2101.58	16436.4	70708.4	4339.15	6791.04	329.25	6606.57	7779.2	12300.2	41877.3
2012-10-26	57276.8	1411.94	5806.71	3435.09	7231.85	8933.06	1891.43	4472.38	18625.3	1441.38	2066.21	16498.1	70708.4	4339.15	6791.04	329.45	6600.84	7775.6	12300.3	41836.9
2012-10-29	57176.6	1411.94	5795.1	3408.89	7203.16	8929.34	1891.52	4476.86	18635.8	1435.05	2058.94	16263.5	70708.4	4331.36	6791.04	328.39	6601.42	7728.6	12312.8	41817.1
2012-10-30	57683.8	1411.94	5849.9	3459.44	7284.4	8841.98	1899.58	4485.69	18430.8	1430.1	2062.35	16446.5	71716.9	4364.6	6791.04	332.35	6633.1	7833.9	12377	41599
2012-10-31	57068.2	1412.16	5782.7	3429.27	7260.63	8928.29	1912.06	4517	18505.4	1433.96	2068.88	16460.3	72529	4350.29	6791.04	330.76	6595.13	7842.9	12422.9	41620
2012-11-01	58382.7	1427.59	5861.92	3475.4	7335.67	8946.87	1898.44	4457.65	18561.7	1443.5	2104.43	16719.5	72552.5	4335.36	6791.04	335.43	6660.25	7886.4	12499.8	41761.8
2012-11-02	58382.7	1414.2	5868.55	3492.46	7363.85	9051.22	1918.72	4460.05	18755.5	1444.19	2117.05	16685.6	71422.6	4338.89	6791.04	337.6	6701.37	7968.9	12380.4	41761.8
2012-11-05	58209.8	1417.26	5839.06	3448.5	7326.47	9007.44	1908.22	4474.12	18762.9	1444.19	2114.03	16454.4	72737.1	4302.94	6843.15	335.08	6706.27	7818.6	12352.8	41722.1
2012-11-06	59458.6	1428.39	5884.9	3478.66	7377.76	8975.15	1928.17	4484.8	18817.4	1448.98	2106	16594.2	72039.7	4314.27	6919.17	337.37	6745.74	7837.6	12361.2	41720.6
2012-11-07	58517.3	1394.53	5791.63	3409.59	7232.83	8972.89	1937.55	4516.46	18902.4	1426.94	2105.73	16206.3	71604.9	4350.42	6941.97	332.87	6697.63	7660.7	12230.6	41011
2012-11-08	57524.4	1377.51	5776.05	3407.68	7204.96	8837.15	1914.41	4483.82	18846.3	1410.27	2071.51	16102.7	72649.8	4327.87	6941.97	332.42	6713.62	7624.1	12191	40830.7
2012-11-09	57357.7	1379.85	5769.68	3423.57	7163.5	8757.6	1904.41	4462.02	18683.7	1397.86	2069.07	16086.1	71820.3	4333.64	6941.97	331.93	6715.2	7636.6	12196.8	40677.1
2012-11-12	57064.3	1380.03	5767.27	3411.65	7168.76	8676.44	1900.87	4448.03	18670.3	1404.26	2079.27	16018.5	71357	4318.59	6829.53	332.33	6696.67	7567.8	12191.5	40859.9
2012-11-13	57486.1	1374.53	5786.25	3430.6	7169.12	8661.05	1889.7	4379.8	18618.9	1363.63	2047.89	16211.1	72015.2	4332.08	6828.19	334.04	6722.76	7693.4	12134.7	41078.5
2012-11-14	56279.4	1355.49	5722.01	3400.02	7101.92	8664.73	1894.04	4388.37	18618.9	1367.15	2055.42	16124.5	71325.6	4351.28	6816.93	330.67	6676.96	7673	11929.8	40750.4
2012-11-15	56279.4	1353.33	5677.75	3382.4	7043.42	8829.72	1870.72	4349.25	18471.4	1381.58	2030.29	16027.8	71597.2	4351.28	6816.93	324.76	6574.56	7695.5	11811.4	40573.7
2012-11-16	55402.3	1359.88	5605.59	3341.52	6950.53	9024.16	1860.83	4336.85	18309.4	1376.1	2014.72	15709.9	70790.5	4351.28	6816.93	319.84	6508.66	7588.2	11877.7	40830.6
2012-11-19	56450.9	1386.89	5737.66	3439.58	7123.84	9153.2	1878.1	4361.45	18339	1399.7	2016.98	16167	70607.4	4313.44	6666.46	324.74	6638.89	7763.8	12040.4	40830.6
2012-11-20	56450.9	1387.81	5748.1	3462.06	7172.99	9142.64	1890.18	4385.68	18329.3	1403.59	2008.92	16137.6	70636.7	4312.37	6662.04	326.02	6618.99	7778.7	12046.3	41184
2012-11-21	56242.1	1391.03	5752.03	3477.36	7184.71	9222.52	1884.04	4369.5	18460.4	1420.97	2030.32	16265	70460.8	4317.28	6609.7	326.41	6643.7	7805.4	12100.1	41668.1
2012-11-22	56437	1391.03	5791.03	3498.22	7244.99	9366.8	1899.5	4413.07	18517.3	1419.88	2015.61	16426	69926.1	4335.93	6609.7	327.7	6679.11	7875.6	12153.1	42032.3
2012-11-23	57574	1409.15	5819.14	3528.8	7309.13	9366.8	1911.33	4413.01	18506.6	1432.24	2027.38	16507.8	71004.3	4348.81	6609.7	331.5	6715.09	7909.6	12213.2	41919.6
2012-11-26	56737.1	1406.29	5786.72	3500.94	7292.03	9388.94	1908.51	4424.19	18537	1426.96	2017.46	16384	71866.9	4375.17	6547.19	330.9	6681.88	7874.8	12185	41878.3
2012-11-27	56248.1	1398.94	5799.71	3502.13	7332.33	9423.3	1925.2	4456.83	18842.1	1417.6	1991.16	16351.6	71999.7	4337.51	6462.46	332.92	6711.71	7863.7	12111.6	41769.4
2012-11-28	56539.4	1409.93	5803.28	3515.19	7343.41	9308.35	1912.78	4447.31	18842.1	1397.38	1973.52	16334.3	71974.5	4304.82	6533.14	334.28	6756.48	7837.6	12140.3	41912.9
2012-11-29	57852.5	1415.95	5870.3	3568.88	7400.96	9400.88	1934.85	4477.73	19170.9	1420.35	1963.49	16774.6	72448.9	4319.09	6533.14	338.1	6828.52	7973.7	12202.9	42090.7
2012-11-30	57474.6	1416.18	5866.82	3557.28	7405.5	9446.01	1932.9	4506.04	19339.9	1436.55	1980.12	16694.4	73058.5	4276.14	6533.14	336.55	6820.6	7934.6	12239.4	41833.5
2012-12-03	58202.3	1409.46	5871.24	3566.59	7435.21	9458.18	1940.02	4531.51	19305.3	1451.69	1959.77	16751.4	74298.9	4302.44	6732.46	337.28	6838.7	7889.2	12169.7	42323.8
2012-12-04	57563.2	1407.05	5869.04	3580.48	7435.12	9432.46	1935.18	4503.57	19348.1	1443.87	1975.14	16908.1	75522.6	4269.65	6716.46	337.62	6853.15	7902.4	12137.2	42337.8
2012-12-05	57678.6	1409.28	5892.08	3590.5	7454.55	9468.84	1947.04	4520.4	19391.9	1469.54	2031.91	16812.7	76038.4	4286.84	6729.19	338.85	6852.04	7883.2	12157.3	42416.3
2012-12-06	57656.4	1413.94	5901.42	3601.65	7534.54	9545.16	1949.62	4509.35	19486.8	1467	2029.24	16702.7	75785.6	4292.6	6729.19	341.29	6912.02	7910.8	12151.1	42589.7
2012-12-07	58487.3	1418.07	5914.4	3605.61	7517.8	9527.39	1957.45	4551.76	19424.1	1471.09	2061.79	16571.8	76242.2	4290.8	6729.19	342.61	6925.25	7848.5	12159.6	42797.7
2012-12-10	59248.2	1418.55	5921.63	3612.1	7530.92	9533.75	1957.42	4557.95	19409.7	1480.78	2083.77	16238.7	76734.4	4302.61	6741.93	342.91	6943.9	7804.4	12230.5	43134.5
2012-12-11	59623.3	1427.84	5924.97	3646.15	7589.75	9525.32	1964.62	4576.01	19387.1	1484.5	2074.7	16466.9	76814.8	4317.92	6763.12	344.12	6973.69	7920.9	12282.4	43183.3
2012-12-12	59474.2	1428.48	5945.85	3646.66	7614.79	9581.46	1975.44	4583.81	19355.3	1506.91	2082.73	16647.2	77404.4	4337.53	6769.96	344.35	6959.39	7986.8	12353.1	43183.3
2012-12-13	59316.8	1419.45	5929.61	3643.13	7581.98	9742.73	2002.77	4582.79	19229.3	1499.68	2061.48	16747.2	76963.3	4320.19	6769.96	343.83	6919.54	8017.1	12289.2	43006.3
2012-12-14	59604.9	1413.58	5921.76	3643.28	7596.47	9737.56	1995.04	4583.11	19317.2	1500.89	2150.62	16795.2	76293.1	4308.86	6769.96	344.39	6902.51	8024.1	12296.7	43050.9
2012-12-17	59566.5	1430.36	5912.15	3638.1	7604.94	9828.88	1983.07	4573.4	19244.4	1491.21	2160.34	16896.1	77466.9	4315.86	6870.98	343.34	6897.1	8040.3	12281.4	43338.3
2012-12-18	60460.7	1446.79	5935.9	3648.63	7653.58	9923.01	1993.09	4595.2	19364.8	1511.43	2162.46	17041.6	77298.4	4301.44	6858.24	343.6	6912.09	8168.8	12334.3	43826
2012-12-19	60998.3	1435.81	5961.59	3664.59	7668.5	10160.4	1993.09	4617.78	19476	1517.39	2162.24	17237.2	76810.3	4275.86	6888.58	345.14	6946.07	8264.2	12403.6	43648
2012-12-20	61276.1	1443.69	5958.34	3666.73	7672.1	10039.3	1999.5	4634.11	19453.9	1528.89	2168.35	17299.7	76814.4	4254.82	6888.58	346.6	6912.79	8264.2	12388.7	43637.7
2012-12-21	61007	1430.15	5939.99	3661.4	7636.23	9940.06	1980.42	4623.58	19242	1512.18	2153.31	17235.7	76684.7	4250.21	6888.58	344.12	6889.54	8291	12385.7	43621.6
2012-12-24	61007	1426.66	5954.18	3652.61	7636.23	9940.06	1981.82	4635.19	19255.1	1515.87	2159.05	17235.7	77314.5	4250.21	6881.16	344.52	6889.54	8299.5	12370.8	43533.4
2012-12-25	61007	1426.66	5954.18	3652.61	7636.23	10080.1	1981.82	4635.19	19255.1	1513.74	2213.61	17235.7	77596.2	4250.21	6864.65	344.52	6889.54	8299.5	12370.8	43533.4
2012-12-26	60959.8	1419.83	5954.18	3652.61	7636.23	10230.4	1982.25	4635.19	19417.5	1526.34	2219.13	17235.7	77991.1	4275.09	6866.71	344.52	6889.54	8299.5	12370.8	43495.7
2012-12-27	60415.9	1418.1	5954.3	3674.26	7655.88	10323	1987.35	4647.96	19323.8	1535.05	2205.9	17313.8	78454.2	4281.86	6866.71	344.71	6862.55	8280.9	12373.8	43469.9
2012-12-28	60952.1	1402.43	5925.37	3620.25	7612.39	10395.2	1997.05	4671.3	19444.8	1526.98	2233.25	17175.3	78579.1	4316.69	6866.71	342	6822.44	8131	12316.1	43721.9
2012-12-31	60952.1	1426.19	5897.81	3641.07	7612.39	10395.2	1997.05	4648.95	19426.7	1526.98	2269.13	17175.3	78208.4	4316.69	6801.22	342.71	6822.44	8167.5	12433.5	43705.8
2013-01-04	62523.1	1466.47	6089.84	3730.02	7776.37	10688.1	2011.94	4723.78	19784.1	1526.98	2276.99	17892	79563.9	4410.02	6940.31	351.73	7058.92	8435.8	12540.8	44562.3
2013-01-07	61932.5	1461.89	6064.58	3704.64	7732.66	10599	2011.25	4717.32	19691.4	1526.98	2285.36	17836.2	80224.4	4392.38	7014.9	351.24	7049.3	8419	12499.5	44625.9
2013-01-08	61127.8	1457.15	6053.63	3705.88	7695.83	10508.1	1997.94	4690.25	19742.5	1576.1	2276.07	17899.7	80161.7	4397.55	7053.29	349.11	7074.52	8453	12504.8	44571.2
2013-01-09	61578.6	1461.02	6098.65	3717.45	7720.47	10578.6	1991.81	4708.14	19666.6	1568.59	2275.34	18281.7	81149.1	4362.93	7126.71	350	7151.6	8606.4	12522.2	44862.5
2013-01-10	61678.3	1472.12	6101.51	3703.12	7708.47	10652.6	2006.8	4722.96	19663.5	1572	2283.66	18409.2	80837.5	4317.36	7126.71	350.69	7143.73	8618.9	12599.7	44859.8
2013-01-11	61497.4	1472.05	6121.58	3706.02	7715.53	10801.6	1996.67	4709.49	19663.6	1571.73	2243	18461.3	81033.5	4305.91	7126.71	350.13	7188.22	8664.7	12602.2	44888.1
2013-01-14	62080.8	1470.68	6107.86	3708.25	7729.52	10801.6	2007.04	4719.71	19906.4	1590.21	2311.74	18353.9	81990	4382.5	7087.83	347.34	7202.52	8632.1	12603.1	44862.9
2013-01-15	61727.6	1472.34	6117.31	3697.35	7675.91	10879.1	1983.74	4716.56	19986.8	1576.54	2325.68	18439.1	82406.1	4400.82	7018.52	347.86	7272.31	8601	12642	44748.1
2013-01-16	61787.3	1472.63	6103.98	3708.49	7691.13	10600.4	1977.45	4738.44	19817.6	1571.15	2309.5	18320.9	84082.1	4410.96	7036.33	348.84	7304.85	8581.1	12608.8	44865.3
2013-01-17	62194.1	1480.94	6132.36	3744.11	7735.46	10609.6	1974.27	4756.63	19964	1585.44	2284.91	18574.5	84860.3	4398.38	7036.33	351.19	7429.89	8628.9	12674.7	44943.3
2013-01-18	61956.1	1485.98	6154.41	3741.58	7702.23	10913.3	1987.85	4771.23	20039	1603.5	2317.07	18538.6	85004.9	4465.48	7036.33	350.89	7368.8	8604	12725.7	45212.5
2013-01-21	61899.7	1485.98	6180.98	3763.03	7748.86	10747.7	1986.86	4777.5	20101.8	1600.13	2328.22	18622.5	85281.5	4439.97	6984.8	353.07	7336.05	8665.9	12794.2	45223.8
2013-01-22	61692.3	1492.56	6179.17	3741.01	7696.21	10709.9	1996.52	4779.08	19981.6	1589.02	2315.14	18710.2	85646.9	4416.55	7007.61	353.45	7291.85	8632.1	12824.6	45320.3
2013-01-23	61966.3	1494.81	6197.64	3726.17	7707.54	10487	1980.41	4787.83	20026.6	1605.36	2320.91	18582.4	86341	4418.73	6998.34	353.01	7391.95	8613.3	12794	45443
2013-01-24	61169.8	1494.82	6264.91	3752.17	7748.13	10620.9	1964.48	4810.22	19923.8	1604.65	2302.6	18750.9	86437.9	4418.73	6998.34	354.13	7457.74	8665.6	12823.6	45428.7
2013-01-25	61169.8	1502.96	6284.45	3778.16	7857.97	10926.6	1946.69	4835.17	20103.5	1618.84	2291.3	18711.3	84755.1	4437.6	6998.34	355.74	7458.66	8724.6	12816.6	45575.9
2013-01-28	60027.1	1500.18	6294.41	3780.89	7833	10824.3	1939.71	4835.17	20103.3	1635.5	2346.51	18875.3	81165.8	4416.94	7021.58	356.68	7483.95	8672.5	12815.9	45912.5
2013-01-29	60406.3	1507.84	6339.19	3785.82	7848.57	10866.7	1955.96	4888.98	19990.9	1623.87	2358.98	18866.8	82178.3	4439.03	7027.81	358.08	7458.03	8643	12830.6	45908
2013-01-30	59336.7	1501.96	6323.11	3765.52	7811.31	11114	1964.43	4896.69	20005	1618.77	2382.47	18237.5	78982.9	4452.98	7043.55	357.54	7387.9	8571.9	12794.4	45753.2
2013-01-31	59761.5	1498.11	6276.88	3732.6	7776.05	11138.7	1961.94	4878.78	19895	1622.13	2385.42	18377.8	78783.5	4453.7	7043.55	354.35	7390.86	8362.3	12685.2	45278.1
2013-02-01	60351.2	1513.17	6347.24	3773.53	7833.39	11191.3	1957.79	4921.1	19781.2	1628.31	2419.02	18277	80221.7	4481.63	7043.55	355.55	7420.35	8229.7	12768.8	45768.5
2013-02-04	59575.7	1495.71	6246.84	3659.91	7638.23	11260.4	1953.21	4907.52	19751.2	1612.52	2428.15	17496.8	80722.7	4490.56	7025.44	349.69	7362.72	7919.6	12717.6	45768.5
2013-02-05	59445	1511.29	6282.76	3694.7	7664.66	11046.9	1938.18	4882.72	19659.8	1614.09	2433.13	17673.9	80309.9	4479.44	6992.52	348.43	7404.63	8093.6	12745.6	45688.1
2013-02-06	58951.1	1512.12	6295.34	3642.9	7581.18	11463.8	1936.19	4920.95	19639.7	1602.99	2434.48	17577.9	80054.4	4498.98	6982.9	345.86	7433.47	8056.2	12761.6	45570.7
2013-02-07	58372.5	1509.39	6228.42	3601.05	7590.85	11357.1	1931.77	4935.7	19580.3	1595.36	2418.53	17333.7	78149.3	4503.15	6982.9	343.7	7337.05	8014.6	12755.9	45019.2
2013-02-08	58497.8	1517.93	6263.93	3649.5	7652.14	11153.2	1950.9	4971.3	19484.8	1590.13	2432.4	17567.9	78684	4491.27	6982.9	345.13	7395.97	8174.9	12801.2	45089.4
2013-02-18	57613.9	1519.79	6318.19	3667.04	7628.73	11407.9	1981.91	5063.42	19501.1	1578.65	2421.56	17384	77907.5	4612.05	7056.53	343.23	7497.23	8108.9	12686.6	44141.9
2013-02-19	57314.4	1530.94	6379.07	3735.82	7752.45	11372.3	1985.83	5081.9	19635.7	1592.74	2382.91	17642.8	78274.9	4602.06	7025.74	347.63	7579.5	8225.3	12810.2	44639.8
2013-02-20	56177.6	1511.95	6395.37	3709.88	7728.9	11468.3	2024.64	5098.71	19642.8	1582.63	2397.18	17499.3	78891.3	4634.45	7034.74	343.61	7626.01	8163	12714	44299.6
2013-02-21	56154.7	1502.42	6291.54	3624.8	7583.57	11309.1	2015.22	4980.09	19325.4	1548.76	2325.95	16974.8	77269.1	4632.4	7034.74	336.38	7505.71	8014.5	12640	44136.6
2013-02-22	56697.1	1515.6	6335.7	3706.28	7661.91	11385.9	2018.89	5018.15	19317	1551.04	2314.16	17199.5	75898.7	4651.12	7034.74	339.87	7554.38	8179	12701.6	43875.7
2013-02-25	56617.6	1487.85	6355.37	3721.33	7773.19	11662.5	2009.52	5055.77	19331.7	1551.04	2325.82	17308.9	76670.3	4696.11	7042.42	340.26	7594.35	8244.5	12650.9	43497.2
2013-02-26	56948.9	1496.94	6270.44	3621.92	7597.11	11398.8	2000.01	5003.57	19015.1	1530.82	2293.34	16507.2	77514.3	4663.03	6988.19	335.29	7449.98	7980.7	12660.4	43489.2
2013-02-27	57273.9	1515.99	6325.88	3691.49	7675.83	11254	2004.04	5036.59	19152.4	1530.52	2313.22	16793.7	78166.2	4716.41	6998.33	337.37	7484.99	8136.7	12732.4	43772.9
2013-02-28	57424.3	1514.68	6360.81	3723	7741.7	11559.4	2026.49	5104.08	18861.5	1534.41	2365.59	16886.5	79333.7	4795.79	6998.33	340.53	7593.67	8230.3	12821.8	44121
2013-03-01	56884	1518.2	6378.6	3699.91	7708.16	11606.4	2026.49	5086.13	18918.5	1509.8	2359.51	16644.9	79867.5	4811.61	6998.33	339.73	7601.99	8187.1	12773.1	43995.7
2013-03-04	56499.2	1525.2	6345.63	3709.76	7691.68	11652.3	2013.15	5010.52	18878	1498.79	2273.4	16521	80612.2	4761.46	6956.53	339.58	7590.52	8246.3	12707.4	43871.3
2013-03-05	55950.7	1539.79	6431.95	3787.19	7870.31	11683.5	2016.61	5075.36	19143.2	1523.34	2326.31	16962	81051.2	4751.7	6953.21	346.5	7718.46	8423.3	12736	44017.1
2013-03-06	57940.1	1541.46	6427.64	3773.76	7919.33	11932.3	2020.74	5116.79	19252.6	1529.32	2347.18	16897.7	82174	4824.68	6999.53	347.36	7698.72	8358.9	12832	44159.7
2013-03-07	58846.8	1544.26	6439.16	3793.78	7939.77	11968.1	2004.4	5109.2	19413.5	1532.09	2324.29	16963.5	81834.7	4848.3	6999.53	347.87	7708.96	8389.1	12826.5	43968.6
2013-03-08	58432.8	1551.18	6483.58	3840.15	7986.47	12283.6	2006.01	5123.44	19683.2	1532.09	2318.61	17219.5	83541.6	4874.49	6999.53	352.43	7744.84	8628.1	12835.6	44322.5
2013-03-11	58544.8	1556.22	6503.63	3836.27	7984.29	12349	2003.35	5146.9	19646.2	1539.87	2310.59	17108.3	83119.6	4854.31	7030.93	351.56	7758.65	8554.4	12858.5	44013.3
2013-03-12	58208.6	1552.48	6510.62	3839.97	7966.12	12314.8	1993.34	5117.87	19564.9	1542.55	2286.61	17049	83347.5	4854.31	6986.45	352.06	7802.93	8532.3	12878.6	43965.4
2013-03-13	57385.9	1554.52	6481.5	3836.04	7970.91	12239.7	1999.73	5092.4	19362.5	1531.14	2263.97	16775	82619.1	4835.44	7025.37	352.02	7780.88	8498.3	12744.1	43278.1
2013-03-14	57281	1563.23	6529.41	3871.58	8058.37	12381.2	2002.13	5032.22	19570.4	1535.73	2270.28	17185.2	81981.6	4786.37	7025.37	355.85	7842.85	8657.9	12799.9	43348.5
2013-03-15	56869.3	1560.7	6489.65	3844.03	8042.85	12561	1986.5	5120.24	19427.6	1537.66	2278.4	17107.4	83115.5	4819.32	7025.37	353.58	7864.39	8619.1	12830	42605.1
2013-03-18	56973	1552.1	6457.92	3825.47	8010.7	12220.6	1968.18	5015.4	19293.2	1494.3	2240.02	16979.8	83378.8	4802.83	7057.44	353.01	7830.37	8507.8	12781.8	42605.1
2013-03-19	56361.2	1548.34	6441.32	3775.75	7947.79	12468.2	1978.56	4987.4	19008.1	1478.82	2257.43	16721.5	82286.3	4822.63	7076.04	352.05	7789.6	8321	12773.9	42060.6
2013-03-20	56030	1558.71	6432.7	3829.56	8001.97	12468.2	1959.41	4967.35	18884.2	1489.34	2317.37	17063.6	82160.8	4831.5	7095.48	354.37	7847.7	8416.3	12826.5	42498
2013-03-21	55576.7	1545.8	6388.55	3774.85	7932.51	12635.7	1950.82	4959.41	18792.9	1485.73	2324.24	16994.4	82373.9	4802.67	7095.48	352.41	7762.3	8351.2	12747.9	42531.1
2013-03-22	55243.4	1556.89	6392.76	3770.29	7911.35	12338.5	1948.71	4967.26	18735.6	1470.91	2328.28	17103.2	82452	4723.16	7095.48	350.74	7744.33	8329.5	12757.4	42686.7
2013-03-25	54873.1	1551.69	6378.38	3727.98	7870.9	12546.5	1977.67	4990.2	18681.4	1458.8	2326.72	16719.2	82765.6	4777.9	7162.89	348.72	7758.22	8140.6	12680.7	42900.8
2013-03-26	55671.4	1563.77	6399.37	3748.64	7879.67	12471.6	1983.7	4950.25	18704.5	1445.46	2297.67	16562	83970.9	4842.52	7176.88	349.27	7800.05	7990.5	12706.4	43664.7
2013-03-27	56034.3	1562.85	6387.56	3711.64	7789.09	12493.8	1993.44	4994.99	18704.5	1446.04	2301.26	16406.6	84195.2	4928.1	7177.62	346.16	7780.17	7900.4	12699.6	44077.1
2013-03-28	56352.1	1569.19	6411.74	3731.42	7795.31	12336	1993.52	4966.5	18835.8	1454.72	2236.3	16388.6	85253.9	4940.99	7177.62	348.1	7813.67	7920	12749.9	44077.1
2013-03-29	56352.1	1569.19	6411.74	3731.42	7795.31	12397.9	2004.89	4966.5	18835.8	1460.04	2236.62	16388.6	85899	4940.99	7177.62	348.1	7813.67	7920	12749.9	44077.1
2013-04-01	55902.2	1562.17	6411.74	3731.42	7795.31	12135	1995.99	4966.5	18864.8	1445.57	2234.39	16388.6	86112.3	4937.57	7157.85	348.1	7813.67	7920	12695.1	43932.5
2013-04-02	54889.1	1570.25	6490.66	3805.37	7943.87	12003.4	1986.15	4985.51	19041	1440.1	2227.74	16621.8	86026.7	4957.25	7172.57	352.5	7899.3	8050.4	12682.1	44113.5
2013-04-03	55562.7	1553.69	6420.28	3754.96	7874.75	12362.2	1983.22	4957.68	18801.6	1425.99	2225.3	16266.4	84860.1	4981.47	7178.1	349.6	7875.1	7904.3	12422.1	43717.6
2013-04-08	55092.3	1563.07	6276.94	3666.78	7662.64	13192.6	1918.69	4905.49	18437.8	1419.63	2211.59	16295.8	83346.5	4897.52	7160.52	340.91	7691.84	7787.1	12344.6	43431
2013-04-09	55912	1568.61	6313.21	3670.72	7637.51	13192.4	1920.74	4976.84	18226.5	1439.46	2225.78	16502.8	82770.4	4899.59	7190.31	341.35	7653.95	7872.5	12484	43973.2
2013-04-10	56186.6	1587.73	6387.37	3743.71	7810.63	13288.1	1935.58	4967.99	18414.5	1453.81	2226.13	16988.1	82404.3	4877.48	7237.82	348.53	7771.37	8136.4	12534.9	44380.8
2013-04-11	55400.9	1593.37	6416.14	3775.66	7871.63	13549.2	1949.8	5007.07	18542.2	1433.08	2219.55	17082.1	84102.6	4924.26	7237.82	351.28	7815.28	8159.5	12481.4	44408.4
2013-04-12	54962.7	1588.85	6384.39	3729.3	7744.77	13485.1	1924.23	5013.53	18242.6	1405.47	2206.78	16850.1	84581.1	4937.21	7237.82	348.65	7760.6	8040.4	12337.6	44004.3
2013-04-15	52949.9	1552.36	6343.6	3710.48	7712.63	13275.7	1920.45	4967.91	18357.8	1366.53	2181.94	16682.9	85107.3	4894.59	7145.6	346.3	7754.73	8014.1	12004.9	42984.4
2013-04-16	53990.8	1574.57	6304.58	3685.79	7682.58	13221.4	1922.21	4950.85	18744.9	1356.65	2194.85	16583.9	84705.6	4945.25	7096.99	345.79	7717.6	7948.7	12119.9	43223.7
2013-04-17	52882	1552.01	6244.21	3599.23	7503.03	13382.9	1923.84	5004.56	18731.2	1327.92	2193.8	16425.1	84397.9	4998.65	7060.04	340.84	7533.81	7803	11947.3	42610.9
2013-04-18	53165.9	1541.61	6243.67	3599.36	7473.73	13220.1	1900.06	4924.42	19016.5	1327.55	2197.6	16508.6	83038.3	5012.64	7060.04	340.72	7578.97	7812.5	11996.3	42460.2
2013-04-19	53928.9	1555.25	6286.59	3651.96	7459.96	13316.5	1906.75	4931.91	19016.5	1336.46	2244.64	16773.5	83285.4	4998.46	7060.04	341.68	7618.76	7915.5	12065.5	42808.2
2013-04-22	54297.7	1562.5	6280.62	3652.13	7478.11	13568.4	1926.31	4966.55	19169.8	1329.14	2242.17	17021.9	84023.4	4996.92	7124.3	340.07	7609.1	8027.7	12090.7	42914.2
2013-04-23	54884.8	1578.78	6406.12	3783.05	7658.21	13529.6	1918.63	5016.23	19179.4	1333.89	2184.54	17486	84023.4	4975.33	7124.4	349.15	7802.48	8289.3	12090.9	43113.6
2013-04-24	54984.2	1578.79	6431.76	3842.94	7759.03	13843.5	1935.31	5102.43	19179.4	1375.4	2218.32	17580.2	84780.4	5011.61	7127.68	352.94	7859.63	8389.3	12270.4	42294.9
2013-04-25	54963.3	1585.16	6442.59	3840.47	7832.86	13926.1	1951.6	5102.43	19406.8	1387.98	2199.31	17650.4	84943.5	4994.52	7127.68	354.04	7901.24	8365.1	12329.5	42547.5
2013-04-26	54252	1582.24	6426.42	3810.05	7814.76	13884.1	1944.56	5097.51	19286.7	1382.22	2177.91	17568.6	85112.3	4978.51	7127.68	351.5	7856.32	8297	12220.2	41897
2013-05-02	55321.9	1597.59	6460.71	3858.76	7961.71	13694	1957.21	5129.97	19735.8	1407.21	2174.12	17777.7	88669.7	4994.05	7175.36	354.8	7902.21	8406.4	12379.6	42090
2013-05-03	55488.1	1614.42	6521.46	3912.95	8122.29	13694	1965.71	5129.5	19575.6	1407.21	2205.5	17965.7	89093.7	4925.48	7175.36	357.61	7937.61	8544.8	12438	42602.1
2013-05-06	55429.9	1617.5	6521.46	3907.04	8112.08	13694	1961.48	5156.2	19673.6	1432.15	2231.17	17919.1	89714.8	4991.87	7189.13	357.44	7927.34	8503.8	12453.9	42198
2013-05-07	56274.7	1625.96	6557.3	3921.32	8181.78	14180.2	1954.35	5143.73	19889	1451.84	2235.57	18171.2	89459.4	5042.79	7182.48	356.48	7977.54	8544	12464.1	42406.7
2013-05-08	55804.8	1632.69	6583.48	3956.28	8249.71	14285.7	1956.45	5199.75	19990.2	1452.17	2246.3	18300.7	90852.2	5089.34	7206.27	357.93	8093.02	8597	12585	42102.1
2013-05-09	55447.6	1626.67	6592.74	3928.58	8262.55	14191.5	1979.45	5198.38	19939	1452.17	2232.97	18154.4	89931.1	5089.34	7206.27	359.15	8093.02	8572.7	12543.9	41682.6
2013-05-10	55107.8	1633.7	6624.98	3953.83	8278.59	14607.5	1944.75	5206.09	20082.6	1452.17	2246.83	18347.8	89568.9	5105.94	7206.27	361.17	8177.85	8544.5	12589.1	41741.5
2013-05-13	54447.8	1633.77	6631.76	3945.2	8279.29	14782.2	1948.7	5210.34	19691.7	1422.29	2241.92	18244.7	89765.2	5054.63	7158.75	361.12	8147.68	8457.8	12529.5	41766.9
2013-05-14	54666.8	1650.34	6686.06	3966.06	8339.11	14758.4	1968.83	5220.99	19722.3	1412.69	2217.01	18398.7	91287.1	5081.94	7139.3	363.69	8187.75	8474.6	12577	41925.1
2013-05-15	54936.4	1658.78	6693.55	3982.23	8362.42	15096	1971.26	5191.66	20213	1391.01	2224.8	18572.1	92112.1	5089.88	7147.42	366.07	8313.08	8582.5	12473.6	41905.2
2013-05-16	54772.6	1650.47	6687.8	3979.07	8369.87	15037.2	1986.81	5165.66	20247.3	1380.58	2251.81	18613.8	91946.7	5078.68	7147.42	365.37	8256.15	8542.3	12507.6	41761.1
2013-05-17	55164.3	1667.47	6723.06	4001.27	8398	15138.1	1986.81	5180.77	20286.1	1405.34	2282.87	18681.3	91924.8	5145.68	7147.42	368.08	8280.25	8582.4	12613	41806.7
2013-05-20	55700.8	1666.29	6755.63	4022.85	8455.83	15360.8	1982.43	5209.03	20224	1417.05	2299.99	18563.2	90165.1	5214.98	7307.36	369.97	8280.25	8515.2	12613	41080.4
2013-05-21	56265.3	1669.16	6803.87	4036.18	8472.2	15381	1981.09	5180.06	20111.6	1433.02	2305.11	18471.9	91190.8	5188.76	7355.27	370.44	8318.42	8464.5	12742.4	40548.4
2013-05-22	56429.3	1655.35	6840.27	4051.11	8530.89	15627.3	1993.83	5165.36	20062.2	1461.93	2302.4	18592.2	93178.9	5208	7363.13	372.11	8407.61	8462.4	12752.5	40119
2013-05-23	56349.9	1650.51	6696.79	3967.15	8351.98	14484	1969.19	5062.45	19674.3	1400.84	2275.67	18052.3	91351.4	5121.4	7363.13	365.22	8168.52	8343.6	12658.1	40505.3
2013-05-24	56406.2	1649.6	6654.34	3956.79	8305.32	14612.5	1973.45	4983.5	19704.3	1388.52	2288.53	17931.9	91016.3	5155.09	7363.13	364.63	8168.78	8264.6	12667.2	40521.3
2013-05-27	56395.9	1649.6	6654.34	3995.16	8383.3	14142.6	1979.97	4959.86	20030.8	1385.08	2293.08	18190.9	90546.8	5085.14	7326.93	366.56	8163.05	8363.6	12696.4	40144.7
2013-05-28	56036.3	1660.06	6762.01	4050.56	8480.87	14312	1986.22	4970.65	20160.8	1399.11	2321.32	18554.6	89916.4	5176.23	7378	371.5	8221.22	8511.3	12750.5	40764
2013-05-29	54634.7	1648.36	6627.17	3974.12	8336.58	14326.5	2001.2	4974.73	20147.6	1360.06	2324.02	18269.3	87174.5	5200.69	7404.12	366.25	8028.64	8441.7	12732.6	40639
2013-05-30	54634.7	1654.41	6656.99	3996.31	8400.2	13589	2000.1	4930.68	20215.4	1350.42	2317.75	18349.8	87170.2	5129.65	7404.12	367.69	8021.57	8433.5	12746.5	40984.5
2013-05-31	53506.1	1630.74	6583.09	3948.59	8348.84	13774.5	2001.05	4926.57	19760.3	1331.43	2300.59	18205.4	85990	5068.63	7404.12	363.38	7947.01	8320.6	12650.4	41588.3
2013-06-03	53944.4	1640.42	6525.12	3920.67	8285.8	13261.8	1989.57	4888.31	19610.5	1319.01	2299.25	18049.7	76983.7	4971.35	7557.24	361.07	7780.98	8284.4	12609.8	41094.8
2013-06-04	54017.9	1631.38	6558.58	3925.83	8295.96	13533.8	1989.51	4900.81	19545.8	1322.39	2272.42	18132.6	80733.2	5021.61	7576.63	360.42	7875.68	8363	12594	40750.4
2013-06-05	52798.6	1608.9	6419.31	3852.44	8196.18	13014.9	1959.19	4835.21	19568.2	1301.08	2270.93	17959.2	79636.8	5001.22	7613.35	353.06	7747.84	8290.7	12443.6	40226.3
2013-06-06	52884.8	1622.56	6336.11	3814.28	8098.81	12904	1959.19	4781.17	19519.5	1286.86	2242.11	17519.3	75895.3	5001.22	7613.35	349.58	7622.74	8216.7	12409.3	40579.1
2013-06-07	51618.6	1643.38	6411.99	3872.59	8254.68	12877.5	1923.85	4737.7	19429.2	1314.41	2210.9	17696.4	78332.6	4865.32	7613.35	352.69	7784.84	8266.6	12373.3	40232.7
2013-06-13	50414.9	1636.36	6304.63	3797.98	8095.39	12445.4	1882.73	4695.76	18827.2	1261.63	2148.36	17116	76488.6	4607.66	7623.89	347.23	7627.53	8071.7	12277.1	39481.5
2013-06-14	49332.3	1626.73	6308.26	3805.16	8127.96	12686.5	1889.24	4791.76	19177.9	1293.88	2162.04	17172.7	80011.1	4760.74	7623.89	347.98	7635.96	8070.9	12187.4	39269.3
2013-06-17	49088.7	1639.04	6330.49	3863.66	8215.73	13033.1	1883.1	4825.88	19325.9	1314.01	2156.22	17192.9	78946.4	4774.5	7463.37	350.81	7729.71	8136.3	12288.9	39549.5
2013-06-18	49464.9	1651.81	6374.21	3860.55	8229.51	13007.3	1900.62	4814.35	19223.3	1314.06	2159.29	17177.1	77739.6	4840.45	7526.29	351.09	7699.74	8180.2	12367.5	39460
2013-06-19	47893.1	1628.93	6348.82	3839.34	8197.08	13245.2	1888.31	4861.38	19245.7	1291.72	2143.45	17025.4	78834.6	4806.66	7526.26	351.08	7731.82	8098.3	12268.3	39044.9
2013-06-20	48214.4	1588.19	6159.51	3698.93	7928.48	13014.6	1850.49	4758.39	18719.3	1243.32	2084.02	16521.5	73461.9	4629.99	7526.26	341.88	7496.05	7822.1	11968.6	37517.2
2013-06-21	47056	1592.43	6116.17	3658.04	7789.24	13230.1	1822.83	4738.8	18774.2	1245.72	2073.09	16231.3	73101.8	4515.37	7526.26	337.64	7421.06	7700.2	11995.7	38036.5
2013-06-24	45965.1	1573.09	6029.1	3595.63	7692.45	13062.8	1799.01	4669.14	18540.9	1233.04	1963.23	16085.3	70640.5	4429.46	7500.69	332.25	7249.47	7553.2	11836.9	37517.4
2013-06-25	46893	1588.03	6101.91	3649.82	7811.3	12969.3	1780.63	4655.96	18629.2	1243.2	1959.51	16027.4	71214.6	4418.87	7517.36	335.4	7397.39	7607.7	12005.4	37901.8
2013-06-26	47172	1603.26	6165.48	3726.04	7940.99	12834	1783.45	4731.72	18552.1	1261.13	1951.49	16347.3	73851.5	4587.73	7504.38	340.82	7553.89	7823	11951.9	38805.3
2013-06-27	47609.5	1613.2	6243.4	3762.19	7990.75	13213.5	1834.7	4811.28	18876	1262.77	1950.01	16431.9	75761.5	4675.75	7504.38	344.75	7671.7	7844.4	12005.8	39650.8
2013-06-28	47457.1	1606.28	6215.47	3738.91	7959.22	13677.3	1863.32	4802.59	19395.8	1275.44	1979.21	16249.5	76294.5	4818.9	7504.38	344.59	7683.04	7762.7	12129.1	40623.3
2013-07-01	47229.6	1614.96	6307.78	3767.48	7983.92	13852.5	1855.73	4710.29	19577.4	1276.85	1995.24	16475.6	76736.6	4777.45	7567.43	347.37	7741.07	7907.1	12129.1	41176.8
2013-07-02	45228.9	1614.08	6303.94	3742.57	7910.77	14098.7	1855.02	4834	19463.8	1274.07	2006.56	16373.2	76438.8	4728.7	7620.83	347.8	7732.62	7886.6	12178.4	40832.5
2013-07-03	45044	1615.41	6229.87	3702.01	7829.32	14055.6	1824.66	4744.12	19177.8	1264.29	1994.27	16271.4	73718.7	4577.15	7586.31	345.82	7675.29	7763.8	12145.7	40828.8
2013-07-04	45763.2	1615.41	6421.67	3809.31	7994.31	14018.9	1839.14	4794.74	19410.8	1280.61	2006.1	16799.5	75409.6	4581.93	7668.58	354.51	7831.59	8002	12166.7	41200.4
2013-07-05	45210.5	1631.89	6375.52	3753.85	7806	14310	1833.31	4841.75	19495.8	1268.59	2007.2	16532.2	73111.8	4602.81	7668.58	352.53	7781.98	7868.4	12134.9	40623.1
2013-07-08	45075.5	1640.46	6450.07	3823.83	7968.54	14109.3	1816.85	4809.53	19324.8	1277.29	1958.27	16785.6	71682.3	4433.62	7695.25	357.15	7863.48	8017.6	12208.9	40071.6
2013-07-09	45075.5	1652.32	6513.08	3843.56	8057.75	14472.9	1830.35	4881.65	19439.5	1282.84	1965.45	16781.3	71981.6	4403.8	7708.52	360.11	7944.19	8014.8	12297.1	40221
2013-07-10	45483.4	1652.62	6504.96	3840.53	8066.48	14416.6	1824.16	4901.36	19294.1	1275.29	2008.13	16679.7	71074.1	4478.64	7706.01	362.04	7971.62	7995	12306.9	39999
2013-07-11	46626.3	1675.02	6543.41	3868.98	8158.8	14472.6	1877.6	4965.7	19676.1	1322.76	2072.99	16691.1	71789.9	4604.22	7690.38	364.05	7986.4	8030.7	12493.3	40479.8
2013-07-12	45533.2	1680.19	6544.94	3855.09	8212.77	14506.2	1869.98	4973.89	19958.5	1348.81	2039.49	16463.8	73921.9	4633.11	7690.38	364.95	7983.18	7844.7	12462.2	40329.8
2013-07-15	46738.9	1682.5	6586.11	3878.58	8234.81	14506.2	1875.16	4981.11	20034.5	1354.54	2059.39	16648.8	76227.9	4635.73	7699.02	366.77	7999.15	7855.1	12528.4	40322.3
2013-07-16	46869.3	1676.26	6556.35	3851.03	8201.05	14599.1	1866.36	4986.02	19851.2	1368.83	2065.72	16570.8	75678.1	4644.04	7703.25	364.12	7932.79	7798.2	12516.9	39659.5
2013-07-17	47407.3	1680.91	6571.93	3872.02	8254.72	14615	1887.49	4981.68	19948.7	1393.05	2044.92	16729.3	77072.1	4679	7699.25	366.06	7928.15	7812.7	12568.8	40240.2
2013-07-18	47656.9	1689.37	6634.36	3927.79	8337.09	14808.5	1875.48	4993.42	20128.4	1377.35	2023.4	17084.4	77022.8	4720.44	7667.07	368.76	7929.01	7957.3	12628.9	40245.3
2013-07-19	47400.2	1692.09	6630.67	3925.32	8331.57	14589.9	1871.41	4972.09	20149.8	1382.33	1992.65	17159.4	75874	4724.41	7667.07	369.76	7928.12	7943.2	12685.1	39891.7
2013-07-22	48574.1	1695.53	6623.17	3939.92	8331.06	14658	1880.35	5001.86	20159.1	1380.01	2004.76	17270.3	75816	4678.98	7806.03	370.39	7927.45	7966	12758.4	40117.7
2013-07-23	48819.5	1692.39	6597.44	3923.09	8314.23	14778.5	1904.15	5017.11	20302.1	1379.88	2043.88	17277	75368.1	4767.16	7800.92	368.72	7896.26	8073.7	12745.4	40790.2
2013-07-24	48374.2	1685.94	6620.43	3962.75	8379.11	14731.3	1912.08	5035.07	20090.7	1369.36	2033.33	17485.2	74015.2	4718.1	7774.51	371.96	7923.07	8192.5	12672.3	40839
2013-07-25	49066.8	1690.25	6587.95	3956.02	8298.98	14562.9	1909.61	5035.61	19804.8	1353.38	2021.17	17473.3	73849.7	4674.12	7770.45	370.36	7865.38	8282.1	12669.1	40752.1
2013-07-26	49422.1	1691.65	6554.79	3968.84	8244.91	14130	1910.81	5042.03	19748.2	1348.37	2010.85	17452.7	72555	4658.87	7770.45	368.31	7796.84	8353.6	12647.9	41064.6
2013-07-29	49212.3	1685.33	6560.25	3968.91	8259.03	13661.1	1899.89	5046.33	19593.3	1341.34	1976.31	17299	72938.9	4580.47	7793.98	368.33	7814.11	8376.1	12669	40341.9
2013-07-30	48561.8	1685.96	6570.95	3986.61	8271.02	13869.8	1917.05	5047.24	19348.3	1326.41	1990.06	17559.9	74420.8	4608.49	7863.83	368.99	7810.17	8456.5	12581.8	40236.6
2013-07-31	48234.5	1685.73	6621.06	3992.69	8275.97	13668.3	1914.03	5051.98	19345.7	1313.38	1993.8	17503.7	73377.4	4610.38	7915.11	369.81	7820.43	8433.4	12486.6	40837.9
2013-08-01	49140.8	1706.87	6681.98	4042.73	8410.73	14005.8	1920.74	5061.49	19317.2	1331.71	2029.07	17868.1	73401.8	4624.34	7910.66	372.39	7820.43	8540.2	12594	41863.8
2013-08-02	48474	1709.67	6647.87	4045.65	8406.94	14466.2	1923.38	5116.76	19164	1336.39	2029.42	17853.1	74032.8	4640.78	7910.66	371.34	7963.93	8574	12603.2	42051.6
2013-08-05	48436.4	1707.14	6619.58	4049.97	8398.38	14258	1916.22	5111.25	19182.3	1333.42	2050.48	17838.8	74290.1	4640.78	8072.3	372.52	7979.4	8560.8	12603.2	41918.4
2013-08-06	47421.8	1697.37	6604.21	4032.57	8299.73	14401.1	1906.62	5105.63	18733	1304.98	2060.5	17762.5	74031.6	4640.78	8072.3	371.38	7996.79	8529.5	12469.3	41914.8
2013-08-07	47446.7	1690.91	6511.21	4038.49	8260.48	13824.9	1878.33	5011.3	18664.9	1301.28	2046.78	17906.5	73544.8	4640.78	8072.3	369.61	7976.28	8574.1	12412.7	42246.5
2013-08-08	48928.8	1697.48	6529.68	4064.32	8318.32	13605.6	1883.97	5064.8	18789.3	1303.28	2044.89	18202.9	73544.8	4640.78	8072.3	372.14	7955.29	8671.8	12552.9	42712.1
2013-08-09	49874.9	1691.42	6583.39	4076.55	8338.31	13615.2	1880.71	5055.21	18789.3	1325.72	2052.24	18236.8	73544.8	4640.78	8072.3	375.4	7977.34	8735.5	12542.1	42648.7
2013-08-12	50299.5	1689.47	6574.34	4071.68	8359.25	13519.4	1884.83	5108.65	18947	1326.53	2101.28	18318.1	75374.5	4597.78	8072.3	375.61	8000.6	8717.7	12594.3	42124.8
2013-08-13	50600.6	1694.16	6611.94	4092.5	8415.76	13867	1913.03	5157.7	19229.8	1338.85	2106.16	18431.6	75514.2	4652.4	8114.75	377.64	8036.44	8758.5	12642.2	42366.4
2013-08-14	50895.9	1685.39	6587.43	4114.2	8438.12	14050.2	1923.91	5157.42	19367.6	1356.34	2100.14	18524.5	75585.9	4699.73	8085.5	379.62	8078.26	8789.3	12639.3	42430.1
2013-08-15	50908.3	1661.32	6483.34	4093.2	8376.29	13752.9	1923.91	5152.37	19367.6	1327.49	2081.88	18524.5	73978.2	4685.13	8131.16	375.58	7982.43	8737.6	12704.5	42155.3
2013-08-16	51538.8	1655.83	6499.99	4123.89	8391.94	13650.1	1920.11	5113.86	18598.2	1323.42	2068.45	18718.1	74275.4	4568.65	8131.16	374.75	7961.31	8821.3	12736.9	42049.7
2013-08-19	51574.1	1646.06	6465.73	4083.98	8366.29	13758.1	1917.64	5112.53	18307.5	1322.25	2085.6	18298.6	72382.7	4313.52	8203.2	373.8	7939.42	8657.1	12588	41484.2
2013-08-20	50507	1652.35	6453.46	4028.93	8300.03	13396.4	1887.85	5078.18	18246	1317.77	2072.59	18030.9	72204.2	4174.98	8179.9	368.93	7935.89	8502.4	12670.1	41825.4
2013-08-21	50405.2	1642.8	6390.84	4015.09	8285.41	13424.3	1867.46	5099.99	17905.9	1312.47	2072.96	17909.8	69709.5	4218.45	8214.85	367.51	7887.14	8461.8	12573.1	41458.2
2013-08-22	51397.7	1656.96	6446.87	4059.12	8397.89	13365.2	1849.12	5075.75	18312.9	1329.05	2067.12	18337.1	68300.1	4171.41	8192.39	371.94	7988.6	8629.7	12674.4	41007.4
2013-08-23	52197.1	1663.5	6492.1	4069.47	8416.99	13660.5	1870.16	5123.36	18519.4	1330.99	2057.46	18390.5	67932.3	4169.83	8192.39	374.67	8006.9	8686.8	12762.3	40925.1
2013-08-26	51429.5	1656.78	6492.1	4067.13	8435.15	13636.3	1887.86	5135.4	18558.1	1324.48	2096.47	18028.3	68775	4120.67	8054.65	373.49	8022.2	8649.9	12760.3	40419.9
2013-08-27	50091.6	1630.48	6440.97	3968.73	8242.56	13542.4	1885.84	5141.22	17968.1	1304.33	2103.57	17641.3	65519.9	3967.84	7722.7	364.87	7886.07	8394	12591.2	39656
2013-08-28	49866.9	1634.96	6430.06	3960.46	8157.9	13338.5	1884.52	5087.16	17996.2	1299.65	2101.3	17814.8	65452.4	4026.47	7751.32	364.47	7776.01	8398.1	12607.2	39248.1
2013-08-29	49921.9	1638.17	6483.05	3986.35	8194.55	13459.7	1907.54	5092.41	18401	1300.67	2097.23	17981.5	66394.4	4103.59	7766.52	367.13	7763.55	8432.1	12704.7	39162.5
2013-08-30	50008.4	1632.97	6412.93	3933.78	8103.15	13388.9	1926.36	5134.96	18619.7	1290.96	2098.38	17755.4	66394.4	4195.09	7766.52	362.93	7745.97	8290.5	12653.9	39492.4
2013-09-02	51835.2	1632.97	6506.19	4006.01	8243.87	13572.9	1924.81	5188.28	18886.1	1291.98	2098.45	18064.6	68545.4	4101.23	7933.95	369.26	7891.62	8429.6	12653.9	40129
2013-09-03	51625.5	1639.77	6468.41	3974.07	8180.71	13978.4	1933.74	5196.57	18234.7	1293.11	2123.11	18008.3	66973.1	4164.01	7831.76	367.09	7866.23	8445.2	12740.5	39541.5
2013-09-04	51716.2	1653.08	6474.74	3980.42	8195.92	14053.9	1933.03	5161.64	18567.5	1298.53	2127.62	17790	66965.8	4073.45	7662.96	368.26	7880.65	8490.3	12757.8	39773.5
2013-09-05	52351.9	1655.08	6532.44	4006.8	8234.98	14064.8	1951.65	5142.51	18979.8	1339.8	2122.43	17910.5	66715.1	4050.86	7634.3	369.95	7932.29	8550	12845.1	39686.4
2013-09-06	53749.4	1655.17	6547.33	4049.19	8275.67	13860.8	1955.31	5144.99	19270.1	1345.6	2139.99	18099.7	67232.4	4072.35	7634.3	371.04	7950.78	8655	12820.9	39915.1
2013-09-09	54251.8	1671.71	6530.74	4040.33	8276.32	14205.2	1974.67	5181.47	19270.1	1380.37	2212.52	18284.5	69689.2	4191.26	7643.13	369.78	7935.76	8632.5	12854.6	40953.8
2013-09-10	53979	1683.99	6583.99	4116.64	8446.54	14423.4	1994.06	5201.17	19997.1	1390.55	2237.98	18382.1	71788	4358.14	7864.56	376.31	8039.18	8801.6	12824.5	41733
2013-09-11	53570.5	1689.13	6588.43	4119.11	8495.73	14425.1	2003.85	5234.39	19997.5	1394.03	2241.27	18606.2	71771.6	4349.42	7855.19	375.05	8051.31	8875.2	12825.4	41640.5
2013-09-12	53307.1	1683.42	6588.98	4106.63	8494	14387.3	2004.06	5242.54	19781.9	1401.46	2255.61	18574.4	72722.3	4356.6	7893.67	376.66	8033.45	8924.2	12701	40785.7
2013-09-13	53797.5	1687.99	6583.8	4114.5	8509.42	14404.7	1994.32	5219.63	19732.8	1396.57	2236.22	18606.4	71635	4375.54	7893.67	376.84	8038.31	8941.6	12723.4	41122.5
2013-09-16	53821.6	1697.6	6622.86	4152.22	8613	14404.7	2013.37	5247.99	19742.5	1436.14	2231.4	18785.2	74258.6	4522.24	8070.59	379.89	8029.38	8999.5	12816.9	41122.5
2013-09-17	54271.2	1704.76	6570.17	4145.51	8596.95	14311.7	2005.58	5251.24	19804	1439.79	2185.56	18809.3	74783.4	4517.62	8030.58	379.81	8014.47	8992	12834.1	41137.7
2013-09-18	55702.9	1725.52	6558.82	4170.4	8636.06	14505.4	2005.58	5238.14	19962.2	1429.62	2191.85	18862.7	74660.5	4463.25	7998.21	380.92	8052.57	9062.5	12931.4	41902.2
2013-09-23	54602.4	1701.84	6557.37	4172.08	8635.29	14742.4	2009.41	5252.46	19901	1451.43	2221.04	18962	76807.9	4562.86	8024.71	379.55	8057.04	9109.5	12811.2	41314.7
2013-09-24	54431.1	1697.42	6571.46	4195.61	8664.6	14732.6	2007.1	5234.16	19920.2	1446.41	2207.53	19104.5	76529.7	4460.41	8003.44	380.67	8047.02	9167.6	12848.9	41209.9
2013-09-25	54261.1	1692.77	6551.53	4195.35	8665.63	14620.5	1998.06	5275.94	19856.2	1452.98	2198.51	19119.4	76234.3	4406.77	8002.14	379.6	8055.23	9242.9	12836.7	41724
2013-09-26	53783	1698.67	6565.59	4186.72	8664.1	14799.1	2007.32	5294.45	19893.8	1451.64	2155.81	18904.3	75618.2	4405.89	7981.07	377.95	8061.36	9272.4	12841.6	41327.6
2013-09-27	53738.9	1691.75	6512.66	4186.77	8661.51	14760.1	2011.8	5307.06	19727.3	1432.87	2160.03	18686.8	74772.3	4423.72	7981.07	375.77	8055	9228.4	12844.1	40903.7
2013-09-30	52338.2	1681.55	6462.22	4143.44	8594.4	14455.8	1996.96	5218.88	19379.8	1422.49	2174.66	18480	74486.6	4316.18	7964.91	374.92	8022.6	9186.1	12787.2	40185.2
2013-10-08	52312.4	1655.45	6365.83	4133.53	8555.89	13894.6	2002.76	5149.44	19983.6	1471.65	2198.2	19404.8	75063.9	4432.51	7961.46	370.98	7828.24	9318.9	12692.4	39916.8
2013-10-09	52547.7	1656.4	6337.91	4127.05	8516.69	14037.8	2002.76	5152.99	20249.3	1461	2211.77	19580.4	74483.9	4457.44	7977.26	367.19	7755.26	9439	12730.3	39866.2
2013-10-10	52996.6	1692.56	6430.49	4218.11	8685.77	14194.7	2001.4	5147.14	20272.9	1484.82	2190.93	19879	75639.8	4486.68	7982.95	373.91	7851.08	9660.5	12894.4	40489.9
2013-10-11	53149.6	1703.2	6487.19	4219.98	8724.83	14404.7	2024.9	5230.87	20528.6	1477	2228.15	19932.5	76176.4	4519.91	7982.95	376.11	7936.08	9668.5	12892.1	40975.4
2013-10-14	54170.6	1710.14	6507.65	4222.96	8723.81	14404.7	2020.27	5207.86	20607.5	1473.97	2237.77	19970.7	76235	4519.91	7982.95	376.27	7928.49	9696	12892.1	40882.1
2013-10-15	54980.6	1698.06	6549.11	4256.02	8804.44	14441.5	2040.96	5259.15	20547.6	1495.31	2233.41	20082.1	76235	4519.91	7982.95	381.95	7984.35	9805.3	12931.5	40218.3
2013-10-16	55973	1721.54	6571.59	4243.72	8846	14467.1	2034.61	5262.91	20547.6	1500.25	2193.07	20344.9	76235	4492.26	7982.95	383.33	7981.87	9879	12957.2	40355.3
2013-10-17	55358.1	1733.15	6576.16	4239.64	8811.98	14586.5	2040.61	5283.1	20415.5	1491.85	2188.54	20284.2	76235	4518.93	7982.95	382.51	8032.4	9918	13036.4	40199.5
2013-10-18	55378.5	1744.5	6622.58	4286.03	8865.1	14561.5	2052.4	5321.47	20882.9	1516.62	2193.78	20370.6	76235	4546.57	7982.95	385.73	8084.65	10001.8	13136.1	40412.7
2013-10-21	56077.4	1744.66	6654.2	4276.92	8867.22	14693.6	2053.01	5351.77	20893.9	1514.39	2229.24	20370.4	78877	4578.18	8143.75	388.28	8124.08	10037.8	13186.5	40345.8
2013-10-22	56460.4	1754.67	6695.66	4295.43	8947.46	14713.2	2056.12	5373.15	20865	1518.54	2210.65	20486.4	79272.4	4512.74	8142.66	390.19	8214.76	10012.9	13248.1	40813.5
2013-10-23	55440	1746.38	6674.48	4260.66	8919.86	14426	2035.75	5356.1	20767.9	1494.96	2183.11	20023.5	78515.6	4546.5	8150.27	388.56	8214.56	9828.3	13243.3	40552.6
2013-10-24	54877.2	1752.07	6713.18	4275.69	8980.63	14486.4	2046.69	5372.89	20725.4	1493.85	2164.32	20267.9	78845.8	4594.85	8170.75	390.21	8233.15	9915.4	13324.8	40246.7
2013-10-25	54154.2	1759.77	6721.34	4272.31	8985.74	14088.2	2034.39	5386.35	20683.5	1492.2	2132.95	20000.7	79271.5	4580.85	8170.75	389.19	8249.31	9815.5	13399.4	40671.6
2013-10-28	55073.4	1762.11	6725.82	4251.61	8978.65	14396	2048.14	5441.41	20570.3	1493.11	2133.87	19942.9	79565.2	4590.54	8059.21	388.8	8291.1	9736.2	13371.8	41125
2013-10-29	54538.8	1771.95	6774.73	4278.09	9022.04	14326	2051.76	5415.53	20929	1491.56	2128.86	20380.2	79565.2	4562.77	7972.59	391.13	8237.03	9863.9	13440.6	41284.4
2013-10-30	54172.8	1763.31	6777.7	4274.11	9010.27	14502.4	2059.58	5430.85	21034	1493.14	2160.46	20306.1	78919.4	4574.88	8005.49	391.2	8228.37	9778.7	13455.3	41050.1
2013-10-31	54256.2	1756.54	6731.43	4299.89	9033.92	14327.9	2030.09	5425.5	21164.5	1480.42	2141.61	20508.4	77620.4	4510.63	8044.47	391.92	8234.29	9907.9	13361.3	41038.7
2013-11-01	54013.2	1761.64	6734.74	4273.19	9007.83	14201.6	2039.42	5411.12	21196.8	1475.18	2149.56	20330	76501.2	4432.59	8044.47	391.2	8221.8	9838.3	13337.5	41079.6
2013-11-04	54436.9	1767.93	6763.62	4288.59	9037.23	14201.6	2025.17	5390.53	21239.4	1475.18	2149.63	20479.3	76234.2	4423.29	8073.97	393.15	8185.69	9873.8	13361.8	41013.7
2013-11-05	53831.8	1762.97	6746.84	4253.34	9009.11	14225.4	2013.93	5431.96	20974.8	1460.23	2157.24	20274.3	74744.2	4423.29	8170.73	391.25	8149.31	9795.7	13361.7	40304.4
2013-11-06	53384.6	1770.49	6741.69	4286.93	9040.87	14337.3	2013.67	5433.81	20894.9	1458.93	2139.61	20445.2	75768.6	4449.76	8188.46	393.97	8224.58	9837.1	13380.4	40280.1
2013-11-07	52740.8	1747.15	6697.22	4280.99	9081.03	14228.4	2004.04	5422.04	20822.8	1468.22	2129.4	20059.8	75811.5	4486.11	8262.79	393.22	8229.66	9740.4	13294.2	40009.9
2013-11-08	52248.9	1770.61	6708.42	4260.44	9078.28	14086.8	1984.87	5400.66	20666.2	1435.12	2106.13	20144.3	73918.3	4476.72	8262.79	394.07	8240.92	9747.2	13378.3	39864.2
2013-11-11	52623.9	1771.89	6728.37	4290.14	9107.86	14269.8	1977.3	5387.14	20491	1427.93	2109.47	20296.6	72139.9	4441.72	8271.14	395.45	8280.2	9789.5	13358.4	39686.8
2013-11-12	51804.3	1767.69	6726.79	4263.78	9076.48	14588.7	1995.48	5393.09	20281.9	1437.37	2126.77	20197.3	71904.6	4380.64	8329.48	393.38	8261.31	9707.6	13326	39594.6
2013-11-13	52230.3	1782	6630	4239.94	9054.83	14567.2	1963.56	5319.18	20194.4	1406.92	2087.94	19921	72326.9	4301.89	8297.79	391.18	8234.72	9675.2	13370.7	39765.9
2013-11-14	53451.6	1790.62	6666.13	4283.91	9149.66	14876.4	1967.56	5355.43	20399.4	1434.44	2100.51	19951.2	73974.8	4367.37	8317.16	394.87	8304.97	9708.7	13431.4	40306.7
2013-11-15	53451.6	1798.18	6693.44	4292.23	9168.69	15165.9	2005.64	5401.67	20399.4	1444.24	2135.83	19888.8	74273.2	4335.45	8317.16	395.34	8327.31	9695.9	13482.6	41034.1
2013-11-18	54307	1791.53	6723.46	4320.68	9225.43	15164.3	2010.81	5384.66	20850.7	1462.98	2197.22	20314	75597.7	4393.59	8407.88	396.98	8351.38	9783.1	13458.1	41034.1
2013-11-19	53032.9	1787.87	6698.01	4272.29	9193.29	15126.6	2031.64	5352.9	20890.8	1455.04	2193.12	19981.2	74617.7	4398.34	8359.59	395.48	8300.12	9629.8	13442.8	40643.2
2013-11-20	53032.9	1781.37	6681.08	4268.37	9202.07	15076.1	2017.24	5307.66	20635.1	1447.2	2206.61	19943.3	75381.7	4350.79	8337.32	396.54	8281.21	9559.5	13430	40795.6
2013-11-21	52688	1795.85	6681.33	4253.9	9196.08	15365.6	1993.78	5288.32	20229	1425.86	2205.77	20048.9	74679.2	4326.2	8337.78	395.33	8268.69	9599.3	13475.3	40998.4
2013-11-22	52800.7	1804.76	6674.3	4278.53	9219.04	15381.7	2006.23	5335.91	20217.4	1444.91	2196.38	20032.3	75638.1	4317.96	8337.78	395.8	8250.43	9677.4	13478.3	41199
2013-11-25	52263.5	1802.48	6694.62	4301.97	9299.95	15619.1	2015.98	5352.83	20605.1	1433.55	2186.11	20002.5	76531.4	4334.8	8346.69	397.46	8304.05	9689.1	13472.2	40948.4
2013-11-26	51446.9	1802.75	6636.22	4277.57	9290.07	15515.2	2022.64	5357.01	20425	1416.43	2183.07	19993.1	75563.2	4235.26	8298.46	394.11	8238.92	9714.6	13349.8	41002.7
2013-11-27	51861.2	1807.23	6649.47	4293.06	9351.13	15449.6	2028.81	5332.87	20420.3	1404.31	2201.07	20144.4	74896	4251.49	8300.65	396.22	8245.68	9808.4	13362.1	41872.6
2013-11-28	51846.8	1807.23	6654.47	4302.42	9387.37	15727.1	2045.77	5334.34	20534.9	1406.51	2219.37	20310.2	74580.4	4233.93	8325.28	396.75	8257.61	9859.8	13370.8	42160.4
2013-11-29	52482.5	1805.81	6650.57	4295.21	9405.3	15661.9	2044.87	5320.05	20791.9	1402.93	2220.5	20244.8	75748.3	4256.44	8325.28	396.55	8264.2	9837.6	13395.4	42499.1
2013-12-02	51244.9	1800.9	6595.33	4285.81	9401.96	15655.1	2030.78	5279.52	20898	1398.74	2207.37	19974.2	74951.2	4321.98	8334.31	395.99	8257.32	9745.5	13419.6	42138.6
2013-12-03	50348.9	1795.15	6532.43	4172.44	9223.4	15749.7	2009.36	5256.07	20854.9	1372.44	2222.67	19592.4	73087.5	4288.76	8229.19	390.57	8109.89	9605	13319.9	41876.9
2013-12-04	50215.8	1792.81	6509.97	4148.52	9140.63	15407.9	1986.8	5273.75	20708.7	1364.44	2251.76	19541.3	73088.6	4241.3	8231.13	388.14	8045.54	9540.5	13304.9	42003.7
2013-12-05	50787.6	1785.03	6498.33	4099.91	9084.95	15177.5	1984.77	5197.96	20957.8	1362.55	2247.06	19221	71991.9	4216.89	8243.74	383.71	8025.59	9392.1	13200.4	41910.1
2013-12-06	50944.3	1805.09	6551.99	4129.37	9172.41	15299.9	1980.41	5186.02	20996.5	1390.61	2237.11	19349.4	73378.4	4180.79	8243.74	387.01	8066.07	9400.5	13280.7	41925.5
2013-12-09	51165.4	1808.37	6559.48	4134.1	9195.17	15650.2	2000.38	5144.42	21326.4	1412.08	2238.2	19512.8	74232.9	4214.34	8359.55	387.38	8056.33	9487.4	13312.8	42289.2
2013-12-10	50993	1802.62	6523.31	4091.14	9114.44	15611.3	1993.45	5143.55	21255.3	1409.85	2237.49	19462.9	74118	4275.68	8399.39	385.56	7971.84	9438.3	13324	42490.1
2013-12-11	50068	1782.22	6507.72	4086.86	9077.11	15515.1	1977.97	5104.25	21171.4	1409.28	2204.17	19182.5	73965.8	4271.74	8399.65	383.15	7956.32	9358.7	13133.4	42304.6
2013-12-12	50121.6	1775.5	6445.25	4069.12	9017	15341.8	1967.93	5062.52	20925.6	1393.57	2202.8	19002.7	73071.8	4212.22	8387.61	377.82	7849.62	9272.1	13114.4	42304.6
2013-12-13	50051.2	1775.32	6439.96	4059.71	9006.46	15403.1	1962.91	5098.43	20715.6	1391.85	2196.07	19004.6	74065	4174.83	8387.61	376.86	7828.91	9272.7	13125.7	41884.8
2013-12-16	50279.6	1786.54	6522.2	4119.88	9163.56	15152.9	1961.15	5089.63	20659.5	1407.25	2160.86	19417.2	74843.4	4125.96	8385.08	381.44	7856.27	9429.5	13184.4	42054
2013-12-17	50090.3	1781	6486.19	4068.64	9085.12	15278.6	1965.74	5103.19	20612.1	1414.68	2151.08	19126.7	70946.1	4182.35	8412.32	378.17	7830.98	9343.4	13180.2	41758.6
2013-12-18	50563.4	1810.65	6492.08	4109.51	9181.75	15587.8	1974.63	5096.1	20859.9	1423.87	2148.28	19327.8	71417.3	4196.28	8440.53	381.17	7881.26	9443.6	13334.7	42079.9
2013-12-19	51633.4	1809.6	6584.7	4177.03	9335.74	15859.2	1975.65	5202.23	20708.6	1431.11	2127.79	19665.3	69100	4231.98	8509.68	387.83	8028.27	9664.3	13392.2	42198.3
2013-12-20	51185.7	1818.32	6606.58	4193.77	9400.18	15870.4	1983.35	5265.22	21079.7	1429.91	2084.79	19781.1	69572.8	4195.56	8509.68	391.56	8081.35	9689.9	13399.6	42183.8
2013-12-23	51356.1	1827.99	6678.61	4215.29	9488.82	15870.4	1996.89	5291.95	21101	1453.1	2089.71	19918.1	68086.1	4189.61	8561.84	395.52	8107.1	9758.4	13447.7	42508
2013-12-24	51356.1	1833.32	6694.17	4218.41	9488.82	15889.3	2001.59	5327.2	21032.7	1454.02	2092.91	19918.1	68997.8	4202.83	8521.89	396.61	8107.1	9819.5	13518	42585.7
2013-12-25	51356.1	1833.32	6694.17	4218.41	9488.82	16010	2001.59	5327.2	21032.7	1447.5	2106.35	19918.1	66123.1	4202.83	8481.59	396.61	8107.1	9819.5	13518	42585.7
2013-12-26	51221	1842.02	6694.17	4218.41	9488.82	16174.4	1999.3	5327.2	21074.6	1448.29	2073.1	19918.1	64555.2	4202.83	8481.1	396.61	8107.1	9819.5	13518	42540.3
2013-12-27	51266.6	1841.4	6750.87	4277.65	9589.39	16178.9	2002.28	5324.06	21193.6	1445.39	2101.25	20190.9	63885.2	4212.98	8481.1	400.99	8221.9	9900.1	13588	42753.2
2013-12-30	51507.2	1841.07	6731.27	4275.71	9552.16	16291.3	2011.34	5356.8	21143	1442.73	2097.53	20203.7	67985.7	4274.18	8520.02	399.77	8202.98	9901.9	13581.4	42958.8
2013-12-31	51507.2	1848.36	6749.09	4295.95	9552.16	16291.3	2011.34	5352.2	21170.7	1442.73	2115.98	20203.7	67801.7	4274.18	8535.6	401.79	8202.98	9916.7	13621.5	42727.1
2014-01-02	50341.2	1831.98	6717.91	4227.28	9400.04	16291.3	1967.19	5367.91	20888.3	1442.73	2109.39	20176.2	66985.8	4327.27	8618.12	399.82	8202.98	9760.3	13594.2	42188.4
2014-01-03	50981.1	1831.37	6730.67	4247.65	9435.15	16291.3	1946.14	5350.1	20851.3	1442.73	2083.14	20372	65967.1	4257.66	8618.12	401.97	8270.46	9798	13548.9	42065
2014-01-06	50973.6	1826.77	6730.73	4227.54	9428	15908.9	1953.28	5324.88	20787.3	1388.28	2045.71	20502.5	68022	4202.81	8611.81	399.85	8272.23	9888.5	13495.5	41525.9
2014-01-07	50430	1837.88	6755.45	4262.68	9506.2	15814.4	1959.44	5316.99	20693.2	1388.28	2047.32	20737	68598.6	4175.81	8608.79	402.97	8319.4	10178.7	13596.9	41778.6
2014-01-08	50576.6	1837.49	6721.78	4260.96	9497.84	16121.5	1958.96	5316.05	20729.4	1390.35	2044.34	20685.3	67331.7	4200.59	8652.5	403.86	8352.82	10253.6	13614.6	41515.5
2014-01-09	49321.7	1838.13	6691.34	4225.14	9421.61	15880.3	1946.11	5324.41	20713.4	1388.86	2027.62	20738.2	66413.6	4201.22	8677.87	401.97	8295.9	10234.2	13629.4	41585.5
2014-01-10	49696.4	1842.37	6739.94	4250.6	9473.24	15912.1	1938.54	5312.38	20758.5	1395.91	2013.3	20825.8	67912.1	4254.97	8677.87	403.95	8365.12	10290.6	13747.5	42458.5
2014-01-13	49426.9	1819.2	6757.15	4263.27	9510.17	15912.1	1948.92	5292.07	21134.2	1401.82	2009.56	20952.1	68062.3	4390.77	8711.87	404.93	8412.89	10365.5	13681.5	42158.6
2014-01-14	49703.1	1838.88	6766.86	4274.2	9540.51	15422.4	1946.07	5212.05	21032.9	1388.69	2026.84	20978.1	68072.5	4390.77	8696.39	406.57	8384.65	10382	13692.4	42439.8
2014-01-15	50105.4	1848.38	6819.86	4332.07	9733.81	15808.7	1953.28	5245.43	21289.5	1401.78	2023.35	21290.3	68134.6	4441.59	8745.28	408.62	8423.42	10525	13772.6	42511.2
2014-01-16	49696.3	1845.89	6815.42	4319.27	9717.71	15747.2	1957.32	5309.07	21265.2	1397.23	2023.7	21123.3	66843.6	4412.49	8761.06	407.59	8450.67	10455.5	13831.6	42172.7
2014-01-17	49181.9	1838.7	6829.3	4327.5	9742.96	15734.5	1944.48	5305.87	21063.6	1395.79	2004.95	21227.4	65635	4412.23	8761.06	408.26	8478.89	10465.7	13888.2	41911.3
2014-01-20	48708.4	1838.7	6836.73	4322.86	9715.9	15641.7	1953.78	5295.05	21205	1394.49	1991.25	21244.6	65763.6	4431.57	8727.78	408	8480.95	10454.1	13990.3	41976.4
2014-01-21	48542.1	1843.8	6834.26	4323.87	9730.12	15796	1963.89	5331.46	21251.1	1395.87	2008.31	21265.6	66318.7	4452.5	8734.49	405.19	8486.37	10357.4	13951.8	41838.6
2014-01-22	49299.7	1844.86	6826.33	4324.98	9720.11	15821	1970.42	5319.77	21337.7	1391.75	2051.75	21221.6	67367.3	4477.49	8761.16	407.45	8466.7	10279.7	13988.2	42062.8
2014-01-23	48320.6	1828.46	6773.28	4280.96	9631.04	15695.9	1947.59	5262.99	21373.7	1381.59	2042.18	21067.4	65429.3	4496.04	8771.99	403.89	8404.98	10241.2	13933	41531.8
2014-01-24	47787.4	1790.29	6663.74	4161.47	9392.02	15391.6	1940.56	5240.93	21133.6	1364.11	2054.39	20589	64427.5	4437.34	8771.99	393.85	8201.5	9868.9	13717.8	40979.8
2014-01-27	47701.1	1781.56	6550.66	4144.56	9349.22	15005.7	1910.34	5240.93	20707.5	1346.51	2033.3	20475.8	64568.7	4322.78	8655.01	390.79	8132.16	9758.4	13582.3	40863.4
2014-01-28	47840.9	1792.5	6572.33	4185.29	9406.91	14980.2	1916.93	5175.11	20683.5	1332.51	2038.51	20658.9	63543.7	4341.65	8656.11	392.23	8186.62	9879.1	13687.7	40660.9
2014-01-29	47556.8	1774.2	6544.28	4156.98	9336.73	15383.9	1941.15	5229.01	20647.3	1308	2049.91	20545.9	62088.7	4417.35	8704.21	389.33	8135.81	9896.2	13643.2	40689.9
2014-01-30	47244.3	1794.19	6538.45	4180.02	9373.48	15007.1	1941.15	5188.06	20498.2	1320.9	2033.08	20630.3	62701.4	4418.76	8760.62	389.61	8204.96	9964.5	13735.3	41008.3
2014-02-07	48073.6	1797.02	6571.68	4228.18	9301.92	14462.4	1922.5	5166.53	20376.6	1341.49	2044.5	20930.1	64614.3	4466.66	8819.31	389.54	8318.6	10072.4	13786.5	40525.7
2014-02-10	47710.8	1799.84	6591.55	4237.13	9289.86	14718.3	1923.3	5222.15	20334.3	1336.02	2086.07	20930.5	64050.2	4450.75	8873.95	389.64	8324.85	9982.7	13794.2	40116.4
2014-02-11	48462.8	1819.75	6672.66	4283.32	9478.77	14718.3	1932.06	5254.5	20363.4	1341.85	2103.67	21149.4	64280.7	4470.19	8859.2	394.96	8361.52	10091.2	13881	40759.6
2014-02-12	48216.9	1819.26	6675.03	4305.5	9540	14800.1	1935.84	5310.05	20448.5	1353.17	2109.95	21410.3	64513.7	4496.29	8912.58	397.42	8402.41	10080.8	13900.5	40690.1
2014-02-13	47812.8	1829.83	6659.42	4312.8	9596.77	14534.7	1926.96	5308.1	20193.3	1321.61	2098.4	21384.5	63764.9	4491.66	8929.6	397	8383.9	10098.9	14001.6	40309
2014-02-14	48201.1	1838.63	6663.62	4340.14	9662.4	14313	1940.28	5356.26	20366.8	1343.2	2115.85	21712.2	64882.9	4508.04	8929.6	398.95	8417.58	10132.8	14054.8	40710.9
2014-02-17	47576.3	1838.63	6736	4335.17	9656.76	14393.1	1946.36	5382.89	20464.1	1347.41	2135.41	21753.2	65599.2	4555.37	8939.88	401.24	8415.67	10118.6	14054.8	40735.5
2014-02-18	46599.8	1840.76	6796.43	4330.71	9659.78	14843.2	1946.91	5392.82	20634.2	1343.62	2119.07	21773	64125.7	4556.19	8956.86	401.62	8419.92	10042.7	14077.5	40421.9
2014-02-19	47150.8	1828.75	6796.71	4341.1	9660.05	14766.5	1942.93	5408.24	20723	1306	2142.55	21745.9	63382.1	4592.65	8967.62	401.54	8410.63	10053.8	14119.7	40006.4
2014-02-20	47288.6	1839.78	6812.99	4355.49	9618.85	14449.2	1930.57	5412.34	20536.6	1303.15	2138.78	21756.1	63681	4598.22	8988.87	398.76	8383.25	10062.2	14210.4	39654.2
2014-02-21	47380.2	1836.25	6838.06	4381.06	9656.95	14865.7	1957.83	5438.7	20700.8	1315.54	2113.69	21706.6	63885.6	4646.15	8988.87	400.36	8431.78	10071	14205.7	39724.6
2014-02-24	47393.5	1847.61	6865.86	4419.13	9708.94	14837.7	1949.05	5440.22	20811.4	1318.98	2076.69	21803.6	64186	4623.57	9057.08	401.76	8485.48	10193.1	14227.1	39792.7
2014-02-25	46715.9	1845.12	6830.5	4414.55	9699.35	15051.6	1964.86	5433.84	20852.5	1306.37	2034.22	21807.9	62123.8	4577.29	9061.93	400.77	8506.29	10242.5	14189	39023.7
2014-02-26	46599.2	1845.16	6799.15	4396.91	9661.73	14971	1970.77	5436.99	20987	1286.07	2041.25	21746	61503	4532.72	9058.54	398.64	8532.99	10224.3	14188.6	38605.6
2014-02-27	47606.8	1854.29	6810.27	4396.39	9588.33	14923.1	1978.43	5411.45	20987	1260.95	2047.35	21675	61779.2	4568.94	9106.55	398.28	8470.9	10164.1	14214.7	38912.9
2014-02-28	47094.4	1859.45	6809.7	4408.08	9692.08	14841.1	1979.99	5404.82	21120.1	1267.27	2056.3	21802.7	62553.3	4620.22	9106.55	398.54	8475.33	10114.2	14209.6	38782.9
2014-03-03	47094.4	1845.73	6708.35	4290.87	9358.89	14652.2	1964.69	5384.33	20946.7	1115.06	2075.24	21094.2	61189.2	4584.2	9019.98	388.19	8281.01	9878.7	14212.7	38534.8
2014-03-04	47094.4	1873.91	6823.77	4395.9	9589.15	14721.5	1954.11	5400.23	21209.7	1184.22	2071.47	21828.8	63030.7	4601.28	9148.73	398.73	8445.22	10126.7	14289.9	39084.4
2014-03-05	46589	1873.81	6775.42	4391.25	9542.02	14897.6	1971.24	5446.23	21276.9	1182.05	2053.08	22120.9	63444.7	4659.17	9161.33	398.62	8459.61	10215.2	14304.2	39021.1
2014-03-06	47093.1	1877.03	6788.49	4417.04	9542.87	15134.8	1975.62	5445.89	21513.9	1164.63	2059.58	22207.3	64004.2	4687.86	9248.82	400.06	8484.21	10304	14271.9	39176.3
2014-03-07	46244.1	1878.04	6712.67	4366.42	9350.75	15274.1	1974.68	5462.31	21919.8	1158.87	2057.91	22015.6	63096	4685.89	9248.82	396.28	8378.58	10164.2	14299.1	38913
2014-03-10	45533.2	1877.17	6689.45	4370.84	9265.5	15120.1	1954.42	5411.52	21934.8	1158.87	1999.07	22131.5	62731.5	4677.25	9343.78	393.4	8367.55	10194.6	14302.1	38671
2014-03-11	45697.6	1867.63	6685.52	4349.72	9307.79	15224.1	1963.87	5413.84	21826.4	1132.05	2001.16	22221.9	63065.6	4704.21	9354.55	394.29	8359.51	10163.3	14267.2	38689.6
2014-03-12	45861.8	1868.2	6620.9	4306.26	9188.69	14830.4	1932.54	5384.2	21856.2	1100.14	1997.69	22153.5	63258.6	4684.39	9351.11	391.41	8310.36	10070.4	14319	38634.8
2014-03-13	45443.8	1846.34	6553.78	4250.51	9017.79	14816	1934.38	5412.61	21774.6	1077.89	2019.11	21963.8	63345.4	4726.17	9386.08	386.06	8205.9	9950.3	14245.1	38037.5
2014-03-14	44965.7	1841.13	6527.89	4216.37	9056.41	14327.7	1919.9	5329.4	21809.8	1062.47	2004.34	21715	63278.9	4878.64	9386.08	382.65	8114.02	9812	14227.7	37951
2014-03-17	45117.8	1858.83	6568.35	4271.96	9180.89	14277.7	1927.53	5317.56	21809.8	1114.66	2023.67	22229.6	64197.8	4876.19	9368.03	386.92	8161.78	9975	14231.9	37951
2014-03-18	46151	1872.25	6605.28	4313.26	9242.55	14411.3	1940.21	5344.56	21832.6	1161.26	2025.2	22421.3	65573.5	4805.61	9331.69	389.37	8240.07	10051.4	14369	38814.7
2014-03-19	46567.2	1860.77	6573.13	4308.06	9277.05	14462.5	1937.68	5355.6	21832.9	1155.81	2021.73	22370.4	65487.1	4821.46	9318.63	388.88	8226.55	10093.3	14334	38811.9
2014-03-20	47278.5	1872.01	6542.44	4327.91	9296.12	14224.2	1919.52	5294	21740.1	1150.82	1993.48	22482.5	65261.3	4698.97	9305.64	390.82	8261.69	10079.9	14361.8	39616.2
2014-03-21	47380.9	1866.52	6557.17	4335.28	9342.94	14224.2	1934.94	5338.08	21753.8	1136.21	2047.62	22374.3	64579.4	4700.22	9305.64	391.36	8289.76	10053.1	14335.8	40021.7
2014-03-24	47993.4	1857.44	6520.39	4276.34	9188.77	14475.3	1945.55	5346.89	22055.5	1131.6	2066.28	22020.8	63710.4	4720.42	9429.21	388.23	8198.02	9913.1	14278.5	39821.7
2014-03-25	48180.1	1865.62	6604.89	4344.12	9338.4	14423.2	1941.25	5336.62	22055.2	1170.2	2067.31	22222.5	64696.5	4703.09	9433.63	393.13	8299.19	9990.5	14299.5	39793
2014-03-26	47965.6	1852.56	6605.3	4385.15	9448.58	14477.2	1964.31	5376.75	22095.3	1198.89	2063.67	22509.5	67730.8	4728.24	9449.92	396.89	8334.34	10140.8	14184.1	39761.3
2014-03-27	49646.8	1849.04	6588.32	4379.06	9451.21	14622.9	1977.97	5350.09	22214.4	1179.47	2046.59	22582.1	67048.4	4723.06	9423.08	398.59	8327.93	10199	14178.8	39911
2014-03-28	49768.1	1857.62	6615.58	4411.26	9587.19	14696	1981	5366.94	22340	1186.28	2041.71	22915	69117.3	4768.28	9423.08	401.79	8373.23	10328.9	14260.7	40048.2
2014-03-31	50414.9	1872.34	6598.37	4391.5	9555.91	14827.8	1985.61	5394.83	22386.3	1226.1	2033.31	23142.7	69736.3	4768.28	9473.71	403.21	8453.82	10340.5	14335.3	40461.6
2014-04-01	50270.4	1885.52	6652.61	4426.72	9603.71	14792	1991.98	5389.17	22446.4	1235.74	2047.46	23379.8	70857.4	4873.93	9516.17	405.62	8457.27	10463.1	14380.5	40470
2014-04-02	51701.1	1890.9	6659.04	4430.86	9623.36	14946.3	1997.25	5403.3	22551.5	1222.47	2058.99	23153.4	70648	4870.2	9537.83	406.14	8508.26	10435.8	14459.1	40900.5
2014-04-03	51408.2	1888.77	6649.14	4449.33	9628.82	15071.9	1993.7	5409.89	22509.1	1210.71	2043.7	23453.7	71544.8	4891.32	9558.46	405.69	8521.63	10584.1	14402.2	40563.1
2014-04-04	51081.8	1865.09	6695.55	4484.55	9695.77	15063.8	1988.09	5422.83	22359.5	1233.93	2058.83	23639.4	72582.9	4857.94	9558.46	407.46	8503	10677.2	14393.1	40598.3
2014-04-08	51629.1	1851.96	6590.69	4424.83	9490.79	14606.9	1993.03	5410.63	22343.5	1195.71	2098.28	23115.4	73946.5	4921.4	9565.28	402.54	8423.36	10480.5	14372.5	40906.8
2014-04-09	51185.4	1872.18	6635.61	4442.68	9506.35	14299.7	1998.95	5463.78	22702.3	1190.13	2105.24	23181.5	72428.6	4921.4	9543.11	403.39	8411.43	10485.2	14435.6	40937.8
2014-04-10	51127.5	1833.08	6641.97	4413.49	9454.54	14300.1	2008.61	5480.75	22715.3	1213.46	2134.3	22892.3	73150.2	4765.73	9508.57	401.9	8420.58	10336.1	14308	40448
2014-04-11	51867.3	1815.69	6561.7	4365.86	9315.29	13960	1997.44	5428.65	22629	1204.07	2130.54	22642.4	72736.3	4816.58	9508.57	395.64	8298.82	10205.4	14257.7	40380.8
2014-04-14	51596.6	1830.61	6583.76	4384.56	9339.17	13910.2	1997.02	5358.95	22629	1179.97	2131.54	22730.4	73774.9	4864.88	9445.69	395.54	8312.9	10188.2	14284.4	40530.7
2014-04-15	50454.3	1842.98	6541.61	4345.35	9173.71	13996.8	1992.27	5388.16	22484.9	1142.96	2101.6	22234.6	72438	4870.22	9505.03	392.66	8280.53	10103.5	14303.9	40481.8
2014-04-16	51200.6	1862.31	6584.17	4405.66	9317.82	14417.7	1992.21	5420.32	22277.2	1154.31	2105.12	22950.8	72399.4	4873.01	9504.33	395.99	8322.7	10267.9	14446.5	40890.5
2014-04-17	52111.8	1864.85	6625.25	4431.81	9409.71	14417.5	1992.05	5454.23	22628.8	1172.62	2098.89	23043.6	73561.8	4897.05	9530.58	396.76	8375.08	10292.4	14500.4	40890.5
2014-04-18	52111.8	1864.85	6625.25	4431.81	9409.71	14516.3	2004.28	5454.23	22628.8	1200.22	2097.75	23043.6	73476	4897.05	9530.58	396.76	8375.08	10292.4	14500.4	40890.5
2014-04-21	52111.8	1871.89	6625.25	4431.81	9409.71	14512.4	1999.22	5454.23	22764.8	1187.94	2065.83	23043.6	73446.7	4892.29	9617.76	396.76	8375.08	10292.4	14493.7	40654.1
2014-04-22	51976.9	1879.55	6681.76	4484.21	9600.09	14388.8	2004.22	5479.31	22758.4	1178.81	2072.83	23376.9	73170	4898.21	9606.58	398.3	8461.3	10437.8	14556	40468.2
2014-04-23	51569.7	1875.39	6674.74	4451.08	9544.19	14546.3	2000.37	5517.77	22876.5	1171.99	2067.38	23117.7	73170	4893.15	9546.27	397.34	8443.26	10424.4	14533.4	40297
2014-04-24	51817.4	1878.61	6703	4479.54	9548.68	14405	1998.34	5531	22876.5	1145.66	2057.03	23265.1	72391.3	4891.08	9556.64	397.1	8409.13	10462	14554.2	40407.9
2014-04-25	51399.3	1863.4	6685.69	4443.63	9401.55	14429.3	1971.66	5531	22688.1	1119.37	2036.52	22885.1	71388.7	4897.64	9556.64	392.85	8374.47	10306.2	14533.6	40198.4
2014-04-28	51383.7	1869.43	6700.16	4460.53	9446.36	14288.2	1969.26	5536.07	22631.6	1139.29	2003.49	22949.8	72398.5	4818.76	9575.54	393.73	8384.86	10320.9	14530.9	40136.6
2014-04-29	51838.6	1878.33	6769.91	4497.68	9584.12	14288.2	1964.77	5486.58	22466.2	1153.36	2020.34	23400.2	72315	4819.68	9562.93	398.47	8434.66	10461	14583.1	40702.7
2014-04-30	51626.7	1883.95	6780.03	4487.39	9603.23	14304.1	1961.79	5489.07	22417.8	1155.7	2026.36	23218.5	73871.5	4840.15	9585.22	400.55	8476.66	10459	14651.9	40711.6
2014-05-05	53446.2	1884.66	6822.42	4462.69	9529.5	14457.5	1959.44	5462.22	22445.1	1143.44	2027.35	23075.2	74760.8	4842.5	9740.83	397.44	8409.07	10477	14697	41047.9
2014-05-06	53779.7	1867.72	6798.56	4428.07	9467.53	14457.5	1959.44	5481.38	22508.4	1172.91	2028.04	22953.5	75190.3	4834.47	9744.12	396.54	8395.77	10481.4	14612.3	41470.8
2014-05-07	54052.7	1878.21	6796.44	4446.44	9521.3	14033.5	1939.88	5435.77	22323.9	1227.75	2010.08	22638.4	74967.2	4862.07	9745.09	398.59	8421.65	10413.8	14656.4	41803.1
2014-05-08	53422.4	1875.63	6839.25	4507.24	9607.4	14163.8	1950.6	5476.77	22344	1232.78	2015.27	23134.2	75781.7	4860.89	9787.03	402.98	8465.66	10591.2	14546	41659.9
2014-05-09	53100.3	1878.48	6814.57	4477.28	9581.45	14199.6	1956.55	5460.84	22994.2	1232.78	2011.13	22787.9	75562.9	4898.14	9787.03	401.93	8510.39	10487.2	14534.1	41641.1
2014-05-12	54052.9	1896.65	6851.75	4493.65	9702.46	14149.5	1964.94	5448.44	23551	1234.31	2052.87	22895.2	75935.6	4913	9775.85	403.78	8545.12	10567	14654.9	42086.2
2014-05-13	53907.5	1897.45	6873.08	4505.02	9754.43	14425.4	1982.93	5498.19	23871.2	1254.29	2050.73	22641.5	75776.5	4921.39	9816.19	404.65	8543.58	10587.2	14679.8	42236.8
2014-05-14	54412.5	1888.53	6878.49	4501.04	9754.39	14405.8	2010.83	5496.5	23815.1	1261.01	2047.91	22543.5	76047.8	4991.64	9819.89	403.33	8611.7	10613.9	14673.7	42144.5
2014-05-15	53855.5	1870.85	6840.89	4444.93	9656.05	14298.2	2010.2	5510.84	23905.6	1253	2024.97	21759.8	75228.4	4991.64	9807.37	400.25	8644.74	10365	14588.9	41561.8
2014-05-16	53975.8	1877.86	6855.81	4456.28	9629.1	14096.6	2013.44	5479.04	24121.7	1262.01	2026.5	21963	75009.3	5031.57	9807.37	399.56	8683.62	10478.7	14514.7	41898.8
2014-05-19	53353.1	1885.08	6844.55	4469.76	9659.39	14006.4	2015.14	5408.98	24363	1289.98	2005.18	21630.4	75009.3	5015	9724.75	401.04	8646.02	10425.5	14514.7	41840.1
2014-05-20	52366.2	1872.83	6802	4452.35	9639.08	14075.2	2011.26	5420.35	24376.9	1298.64	2008.12	21688	75255.3	4895.95	9731.46	400.8	8635.61	10453.8	14525.2	41805.1
2014-05-21	52203.4	1888.03	6821.04	4469.03	9697.87	14042.2	2008.33	5424.57	24298	1317.09	2024.95	21893.5	76454.6	4910.29	9765.82	402.9	8655.9	10531.4	14649.9	41829
2014-05-22	52806.2	1892.49	6820.56	4478.21	9720.91	14337.8	2015.59	5479.93	24374.4	1312.97	2021.29	21669.8	78043.2	4969.88	9750.9	404.14	8693.98	10520.6	14702.3	41944
2014-05-23	52626.4	1900.53	6815.75	4493.15	9768.01	14462.2	2017.17	5492.79	24693.3	1326.58	2034.57	22054	78060.6	4973.06	9750.9	405.14	8703.84	10558.9	14708.1	41917.9
2014-05-26	52932.9	1900.53	6815.75	4526.93	9892.82	14602.5	2010.35	5512.83	24716.9	1335.73	2041.48	22808.5	78603.2	4963.93	9821.53	406.88	8712.35	10687.5	14715.7	42004.6
2014-05-27	52239.3	1911.91	6871.29	4530.51	9938.9	14681.7	1997.63	5519.47	24549.5	1297.5	2034.57	22868	79300	4963.93	9823.4	407.44	8710.38	10734.8	14589	42009.9
2014-05-28	52639.8	1909.78	6851.22	4531.63	9939.17	14671	2017.06	5527.18	24556.1	1300.46	2050.23	22932.8	77995.4	4985.58	9798.45	405.94	8706.5	10757.2	14611	41960.4
2014-05-29	52239.3	1920.03	6871.29	4530.51	9938.9	14681.7	2012.26	5519.47	24234.2	1314.71	2040.6	22868	79300	4985.58	9823.4	407.44	8706.5	10734.8	14589	42009.9
2014-05-30	51239.3	1923.57	6844.51	4519.57	9943.27	14632.4	1994.96	5492.55	24217.3	1295.75	2039.21	22995.3	79289.8	4893.91	9823.4	407.21	8674.52	10798.7	14604.2	41362.5
2014-06-03	52032.4	1924.24	6836.3	4503.69	9919.74	15034.2	2008.56	5479.68	24858.6	1324.03	2038.31	23037.1	78818.3	4942.16	9838.86	408.61	8661.2	10776.7	14734.7	42126.1
2014-06-04	51833	1927.88	6818.63	4501	9926.67	15068	2008.56	5444.83	24805.8	1324.87	2024.83	23013.6	78384.7	4932.56	9856.52	408.07	8661.08	10755.6	14796.8	41953.3
2014-06-05	51558.8	1940.46	6813.49	4548.73	9947.83	15079.4	1995.48	5436.88	25019.5	1333.86	2040.88	23327	79803	4935.56	9860.41	410.97	8643.28	10876.4	14800.2	42173
2014-06-06	53128.7	1949.44	6858.21	4581.12	9987.19	15077.2	1995.48	5464.03	25396.5	1359.1	2029.96	23675.6	80397.6	4937.18	9860.41	413.26	8659.69	11064.3	14838.9	42778.3
2014-06-09	54273.2	1951.27	6875	4589.12	10008.6	15124	1990.04	5464.03	25580.2	1361.65	2030.5	23810.5	80753.8	4885.08	9892.12	415.46	8659.69	11164.1	14871.2	43010
2014-06-10	54604.3	1950.79	6873.55	4595	10028.8	14994.8	2011.8	5469.65	25583.7	1368.84	2052.53	23860.9	81672	4946.09	9905.68	415.86	8752.86	11153.5	14904.4	43045.3
2014-06-11	55102.4	1943.89	6838.87	4555.11	9949.81	15069.5	2014.67	5453.99	25473.9	1374.94	2054.95	23565.8	79020.6	4971.95	9871.68	414.45	8712.09	11074.9	14892.1	42944.8
2014-06-12	55102.4	1930.11	6843.11	4554.4	9938.7	14973.5	2011.65	5428.8	25576.2	1374.94	2051.71	23504.7	79834.3	4934.41	9826.67	414.74	8670.98	11088.5	14909.6	42617.6
2014-06-13	54806.6	1936.16	6777.85	4543.28	9912.87	15097.8	1990.85	5405.05	25228.2	1374.94	2070.72	23496.6	79011.6	4926.66	9826.67	414.05	8653.76	11113.7	15001.6	42485.7
2014-06-16	54629.6	1937.78	6754.64	4510.05	9883.98	14933.3	1993.59	5412.31	25190.5	1357.8	2085.98	23303.6	77645.7	4885.46	9523.18	412.54	8663.59	11008.2	15040.4	42596.2
2014-06-17	54299.9	1941.99	6766.77	4536.07	9920.32	14976	2001.55	5400.67	25521.2	1343.5	2066.7	23323.2	78015.7	4909.52	9574.51	414.58	8667.79	11058.5	15055.9	42612.6
2014-06-18	55202.5	1956.98	6778.56	4530.37	9930.33	15115.8	1989.49	5382.72	25246.2	1362.99	2055.52	23349.1	78092.9	4887.86	9639.05	415.48	8657.27	11112.3	15109.2	42802.6
2014-06-19	55202.5	1959.48	6808.11	4563.04	10004	15361.2	1992.03	5468.2	25201.8	1371.55	2023.73	23532	79057.2	4864.27	9648.26	417.98	8674.37	11187.8	15112.2	42957.4
2014-06-20	54638.2	1962.87	6825.2	4541.34	9987.24	15349.4	1968.07	5419.48	25105.5	1358.73	2026.67	23307.8	78400.7	4847.7	9648.26	417.9	8701.61	11155.1	15109	42865.7
2014-06-23	54210.1	1962.61	6800.56	4515.57	9920.92	15369.3	1974.92	5453.31	25031.3	1369.1	2024.37	23018.5	79326.5	4842.13	9553.55	415.59	8644.57	11118.3	15105.6	42916.7
2014-06-24	54280.8	1949.98	6787.07	4518.34	9938.08	15376.2	1994.35	5432.78	25368.9	1421.07	2033.93	22943.8	78986.1	4862.24	9522.1	415.78	8673.27	11105.9	14962.4	42884.8
2014-06-25	53425.7	1959.53	6733.62	4460.6	9867.75	15266.6	1981.77	5402.01	25313.7	1383.02	2025.5	22769.3	78997.9	4838.98	9581.03	411.93	8581.96	10966.7	14974.6	42854.2
2014-06-26	53506.8	1957.22	6735.12	4439.63	9804.9	15308.5	1995.05	5464.32	25062.7	1377.41	2038.68	22701.7	78104.1	4872.42	9569.49	410.81	8541.28	10989	15030.7	42613.8
2014-06-27	53157.3	1960.96	6757.77	4436.99	9815.17	15095	1988.51	5445.06	25099.9	1379.75	2036.51	22630.9	78472.4	4845.13	9569.49	410.86	8562.11	10959.9	15094.2	42493.9
2014-06-30	53168.2	1960.23	6743.94	4422.84	9833.07	15162.1	2002.21	5395.75	25413.8	1366.08	2048.33	22585	78489	4878.58	9513.02	413.15	8554.52	10923.5	15146	42737.2
2014-07-01	53171.5	1973.32	6802.92	4461.12	9902.41	15326.2	1999	5375.9	25516.3	1362.1	2050.38	22897.2	77107	4884.82	9584.31	415.48	8607.97	11007.8	15146	42872.8
2014-07-02	53028.8	1974.62	6816.37	4444.72	9911.27	15370	2015.28	5455.4	25841.2	1390.47	2059.42	23029.7	76831.8	4908.27	9678.51	415.85	8607.2	11016.2	15209.8	43279.5
2014-07-03	53874.6	1985.44	6865.21	4489.88	10029.4	15348.3	2010.97	5491.24	25823.8	1390.72	2063.23	23247.3	77528.5	4888.73	9687.94	419.53	8694.32	11090	15207.1	43660.7
2014-07-04	54055.9	1985.44	6866.05	4468.98	10009.1	15437.1	2009.66	5524.98	25962.1	1360.48	2059.38	22926.2	77534.8	4905.82	9687.94	418.7	8678.22	11009.4	15215	43518.1
2014-07-07	53801.8	1977.65	6823.51	4405.76	9906.07	15379.4	2005.12	5518.9	26100.1	1385.24	2059.93	22631.2	78951.1	4989.03	9789.52	414.12	8612.77	10888.5	15172.9	43452.6
2014-07-08	53634.7	1963.71	6738.45	4342.53	9772.67	15314.4	2006.66	5510.94	25582.1	1393.59	2064.02	22047.4	79290.8	5024.71	9779.6	409.76	8554.51	10689.1	15137.2	43403.4
2014-07-09	53634.7	1972.83	6718.04	4359.84	9808.2	15302.6	2000.5	5452.48	25444.8	1403.72	2038.61	22217.6	79458.8	5024.71	9787.41	410.49	8539.71	10746.9	15215.2	43686.8
2014-07-10	54592.8	1964.68	6672.37	4301.26	9659.13	15216.5	2002.84	5464.45	25372.8	1383.7	2038.34	21795.7	78551.6	5098.01	9803.29	403.39	8474.23	10533.6	15114.5	43474.3
2014-07-11	54785.9	1967.57	6690.17	4316.5	9666.34	15164	1988.74	5486.79	25024.3	1383.18	2046.96	21915.9	79364.4	5032.6	9803.29	403.61	8468.52	10538.8	15125.5	43481.8
2014-07-14	55744	1977.1	6746.14	4350.04	9783.01	15296.8	1993.88	5511.4	25007	1361.89	2066.65	21998.3	80621.6	5021.06	9808.04	406.55	8565.67	10606.3	15171.2	43967.4
2014-07-15	55973.6	1973.28	6710.45	4305.31	9719.41	15395.2	2012.72	5511.3	25228.7	1352.15	2070.36	21719.4	81245.1	5070.82	9798.33	404.01	8574.32	10475.9	15081.3	43960.4
2014-07-16	55717.4	1981.57	6784.67	4369.06	9859.27	15379.3	2013.48	5518.86	25549.7	1350.52	2067.28	22358.2	82270.5	5113.93	9810.81	408.78	8617.07	10668.4	15226.3	44009.2
2014-07-17	55637.5	1958.12	6738.32	4316.12	9753.88	15370.3	2020.9	5522.43	25561.2	1299.03	2055.59	21903.7	81783.2	5071.2	9786.58	404.84	8548.08	10543.3	15204.5	43920.8
2014-07-18	57012.9	1978.22	6749.45	4335.31	9720.02	15215.7	2019.42	5531.66	25641.6	1276.28	2059.07	22015.2	82314.5	5087.01	9786.58	404.4	8511.43	10527	15266.6	44278.9
2014-07-21	57633.9	1973.63	6728.44	4304.74	9612.05	15215.7	2018.5	5539.94	25715.2	1239.13	2054.48	21699.8	82270.3	5127.12	9750.02	403.71	8513.96	10482	15250	44125.7
2014-07-22	57983.3	1983.53	6795.34	4369.52	9734.33	15343.3	2028.93	5543.29	26025.8	1266.88	2075.48	22130.1	82530.5	5083.52	10025.1	407.95	8594.21	10648.9	15315.1	44257.1
2014-07-23	57420	1987.01	6798.15	4376.32	9753.56	15328.6	2028.32	5576.74	26147.3	1272.02	2078.49	22089.7	82854.6	5093.23	10162.7	408.53	8605.1	10659.1	15394.4	44199
2014-07-24	57977.6	1987.98	6821.46	4410.65	9794.06	15284.4	2026.62	5587.8	26271.8	1266.72	2105.06	22524.6	83824.6	5098.64	10214.7	409.98	8637.01	10860.7	15394.5	44420.4
2014-07-25	57821.1	1978.34	6791.55	4330.55	9644.01	15457.9	2033.85	5583.51	26126.8	1246.25	2126.61	22336.4	84218	5088.8	10214.7	404.84	8571.48	10888.1	15455	44386.6
2014-07-28	57695.7	1978.91	6788.07	4344.77	9598.17	15529.4	2048.81	5577.39	25991.2	1208.83	2177.95	22206.5	84218	5088.8	10214.7	404.68	8530.09	10879.8	15445.2	44545
2014-07-29	57118.8	1969.95	6807.75	4365.58	9653.63	15618.1	2061.97	5588.44	25991.2	1207.29	2183.19	22344.5	84218	5088.8	10214.7	407.31	8532.11	10901.2	15446.5	44481.3
2014-07-30	56878	1970.07	6773.44	4312.3	9593.68	15646.2	2082.61	5622.89	26087.4	1222.4	2181.24	22153.4	84218	5088.8	10214.7	407.96	8497.38	10937.4	15524.8	44311.1
2014-07-31	55829.4	1930.67	6730.11	4246.14	9407.48	15620.8	2076.12	5632.91	25895	1219.36	2201.56	21821.2	82156.9	5088.8	10214.7	404.29	8410.27	10707.2	15330.7	43817.7
2014-08-01	55902.9	1925.15	6679.18	4202.78	9210.08	15523.1	2073.1	5556.37	25480.8	1212.74	2185.3	21587.8	82093.9	5088.8	10214.7	398.56	8410.27	10514	15215.3	43986.1
2014-08-04	56616.3	1938.99	6677.52	4217.22	9154.14	15474.5	2080.42	5540.88	25723.2	1212.21	2223.33	21599.6	81893.3	5119.24	10405.8	395.95	8304.04	10496.2	15215.3	44594.7
2014-08-05	56202.1	1920.21	6682.48	4232.88	9189.74	15320.3	2066.26	5518.56	25908	1191.37	2219.95	21262.9	80641.9	5109.09	10450.5	398.38	8342.04	10353.8	15187.7	44481.7
2014-08-06	56487.2	1920.24	6636.16	4207.14	9130.04	15159.8	2060.73	5511.99	25665.3	1160.86	2217.47	20706	79432.3	5058.23	10478.3	397.21	8290.16	10246.2	15202.1	44425.8
2014-08-07	56188.1	1909.57	6597.37	4149.83	9038.97	15232.4	2054.51	5509.01	25589	1157.97	2187.67	20306	78843.3	5066.98	10552.5	394.2	8306.75	10078.6	15118.4	44116.2
2014-08-08	55572.9	1931.59	6567.36	4147.81	9009.32	14778.4	2031.1	5435.31	25329.1	1170.6	2194.43	20355	79199.4	5053.76	10552.5	390.25	8274.65	10104.8	15196.3	44105.9
2014-08-11	56613.3	1936.92	6632.82	4197.7	9180.74	15130.5	2039.37	5457.03	25519.2	1203.67	2224.65	20646.6	77271.2	5113.24	10596.5	396.65	8329.86	10193.5	15261.6	44679.2
2014-08-12	56442.3	1933.75	6632.42	4162.16	9069.47	15161.3	2041.47	5530.32	25880.8	1198.72	2221.59	20607.9	77827.2	5132.4	10588.9	394.22	8329.8	10241.5	15274.2	44734
2014-08-13	55581.2	1946.72	6656.68	4194.79	9198.88	15213.6	2062.36	5514.72	25919	1220.8	2222.88	20716.8	77618.6	5168.27	10593.1	395.27	8388.71	10304	15262.7	44724
2014-08-14	55780.4	1955.18	6685.26	4205.43	9225.1	15314.6	2063.22	5548.47	26103.2	1231.94	2206.47	20665.2	77569.9	5155.55	10588.3	395.84	8430.1	10294.8	15291.2	44793
2014-08-15	56963.7	1955.06	6689.08	4174.36	9092.6	15318.3	2063.22	5566.52	26103.2	1232.34	2226.73	20665.2	76692.1	5148.96	10588.3	395.35	8366.73	10222.2	15304.2	44629.3
2014-08-18	57560.7	1971.74	6741.25	4230.65	9245.33	15322.6	2053.13	5587.1	26391	1243.56	2239.47	20831.8	77342.1	5156.75	10650.1	399.91	8453.59	10353.4	15338.5	44854.8
2014-08-19	58449.3	1981.6	6779.31	4254.45	9334.28	15449.8	2071.14	5623.78	26420.7	1251.69	2245.33	20857.1	79275.9	5165.17	10659.6	403.31	8525.38	10386.5	15477.2	44962.9
2014-08-20	58878.2	1986.51	6755.48	4240.79	9314.57	15454.5	2072.78	5634.6	26314.3	1257.41	2240.21	20823.7	78866.9	5190.17	10716.2	403.32	8527.91	10420.9	15562	45248.1
2014-08-21	58992.1	1992.37	6777.66	4292.93	9401.53	15586.2	2044.21	5638.86	26360.1	1275.6	2230.46	21243.7	78957.5	5206.14	10734.8	405.77	8570	10556.4	15556.1	45410.4
2014-08-22	58407.3	1988.4	6775.25	4252.8	9339.17	15539.2	2056.7	5645.61	26419.5	1260.07	2240.81	21145.6	78929.6	5198.9	10734.8	404.48	8554.16	10500.2	15535.5	45375
2014-08-25	59735.2	1997.92	6775.25	4342.11	9510.14	15613.2	2060.89	5634.89	26437	1267.42	2229.27	21609.7	79262.4	5184.96	10842.8	409.32	8611.58	10690.1	15598.7	45504.3
2014-08-26	59821.4	2000.02	6822.76	4393.41	9588.15	15521.2	2068.05	5637.62	26442.8	1259.47	2207.11	21890.7	80754.3	5146.55	10939.8	412.93	8673.29	10826.9	15619.2	45464.8
2014-08-27	60950.6	2000.12	6830.66	4395.26	9569.71	15534.8	2074.93	5651.18	26560.2	1260.72	2209.47	22029.1	80467.4	5165.25	11030	413.19	8669.8	10837.4	15602.6	45601
2014-08-28	60290.9	1996.74	6805.8	4366.04	9462.56	15459.9	2075.76	5624.41	26638.1	1219.49	2195.82	21615.1	80837.7	5184.48	11042	412.14	8622.23	10722.2	15558.2	45501.3
2014-08-29	61288.2	2003.37	6819.75	4381.04	9470.17	15424.6	2068.54	5625.9	26638.1	1190.23	2217.2	21711.3	80312.9	5136.86	11042	413.13	8658.97	10728.8	15625.7	45628.1
2014-09-01	61141.3	2003.37	6825.31	4379.73	9479.03	15476.6	2067.86	5629.83	26867.5	1177.66	2235.51	21608	80824.7	5177.62	11116.8	414.23	8746.97	10746.5	15625.7	45438
2014-09-02	61896	2002.28	6829.17	4378.33	9507.02	15668.6	2051.58	5658.51	27019.4	1177.93	2266.05	21701.1	80710	5201.59	11048.2	415	8757.32	10755	15619.1	45825.1
2014-09-03	61837	2000.72	6873.58	4421.87	9626.49	15728.4	2051.2	5656.1	27139.9	1239.23	2288.63	22072.2	81292.4	5224.14	11061.1	417.21	8803.57	10886.8	15657.6	46049.3
2014-09-04	60800	1997.65	6877.97	4494.94	9724.26	15676.2	2056.26	5631.26	27085.9	1241.51	2306.86	22652.9	82226	5205.32	11068.8	421.59	8834.75	11100.1	15576.8	46313.4
2014-09-05	60682	2007.71	6855.1	4486.49	9747.02	15668.7	2049.41	5598.69	27026.7	1257.26	2326.43	22643.5	82193.1	5217.34	11068.8	421.11	8788.77	11148.9	15569.9	46231.4
2014-09-09	58676.3	1988.44	6829	4452.37	9710.7	15749.1	2049.41	5607.9	27265.3	1246.64	2326.53	22389.2	80080.2	5197.12	11149.4	418.4	8825.6	10951.6	15536.8	45915.2
2014-09-10	58198.7	1995.69	6830.11	4450.79	9700.17	15788.8	2049.41	5574.28	27057.4	1239.09	2318.3	22369.2	79550.6	5142.99	11126	418.95	8816.07	10937.8	15471.9	45894.1
2014-09-11	58337.3	1997.45	6799.62	4440.9	9691.28	15909.2	2034.16	5546.12	26995.9	1217.88	2311.68	22322	78966.4	5133.03	11063.1	418.01	8829.01	10886.3	15534.3	45672.6
2014-09-12	56927.8	1985.54	6806.96	4441.7	9651.13	15948.3	2041.86	5531.14	27061	1213.27	2331.95	22305.9	77820.8	5143.71	11063.1	417.8	8795.93	10888.9	15531.6	45799.7
2014-09-15	57948.8	1984.13	6804.21	4428.63	9659.63	15948.3	2035.82	5473.45	26816.6	1194.73	2339.14	22069	77918.1	5144.9	10932.7	417.65	8796.41	10841.3	15482.6	45861.8
2014-09-16	59114.7	1998.98	6792.24	4409.15	9632.93	15911.5	2042.92	5445.36	26492.5	1202	2296.55	21992.8	78634.6	5130.5	10993.4	417.4	8804.44	10798.7	15510.5	45861.8
2014-09-17	59108.2	2001.57	6780.9	4431.41	9661.5	15888.7	2062.61	5407.25	26631.3	1190.1	2307.89	22323.5	78968.1	5188.18	11080.9	417.84	8825.61	10907.4	15458.9	46043.6
2014-09-18	58374.5	2011.36	6819.29	4464.7	9798.13	16067.6	2047.74	5415.83	27112.2	1187.24	2315.93	22339	77496.4	5208.14	11062.4	422.05	8830.49	10991	15465.5	46168.6
2014-09-19	57788.7	2010.4	6837.92	4461.22	9799.26	16321.2	2053.82	5433.06	27090.4	1170.25	2329.45	22179.1	76921.9	5227.58	11062.4	425.74	8840.17	11001.9	15265.4	45761.9
2014-09-22	56818.1	1994.29	6773.63	4442.55	9749.54	16205.9	2039.27	5362.95	27206.7	1151.16	2289.87	21865.5	76869.9	5219.8	10874.8	422.05	8817.52	10947.9	15129	45302
2014-09-23	56540.5	1982.77	6676.08	4359.35	9595.03	16205.9	2028.91	5415.73	26775.7	1167.25	2309.72	21544.8	76668.9	5188.11	10874.8	418.83	8763.8	10801.8	15125.7	45015.2
2014-09-24	56824.4	1998.3	6706.27	4413.72	9661.97	16167.5	2035.64	5375.77	26744.7	1189.23	2343.57	21860.9	75193	5174.01	10720.5	421.42	8797.17	10856.9	15120.5	45116.9
2014-09-25	55962.1	1965.99	6639.71	4355.28	9510.01	16374.1	2034.11	5382.17	26468.4	1175.59	2345.1	21579.3	74590.7	5201.38	10765	417.25	8772.76	10783.1	14893.6	44781.1
2014-09-26	57212.4	1982.85	6649.39	4394.75	9490.55	16229.9	2031.64	5313.41	26626.3	1156.15	2347.72	21938.3	74632.4	5132.56	10765	418.49	8774.36	10851.4	15026.8	44884.3
2014-09-29	54625.3	1977.8	6646.6	4358.07	9422.91	16310.6	2026.6	5264.22	26597.1	1126.21	2357.71	21674.8	74645.7	5142.01	10757.4	418.18	8776.73	10686	14976.9	44898.2
2014-09-30	54116	1972.29	6622.72	4416.24	9474.3	16173.5	2020.09	5292.81	26630.5	1123.72	2363.87	22030.3	74937.8	5137.58	10854.8	421.14	8835.14	10825.5	14960.5	44985.7
2014-10-08	57058.5	1968.89	6482.24	4168.12	8995.33	15596	1965.25	5241.27	26246.8	1082.59	2382.79	20752.1	72943.5	4958.52	10851.5	403.46	8517.29	10339	14666.5	44488
2014-10-09	57267.5	1928.21	6431.85	4141.45	9005.02	15478.9	1965.25	5296.68	26637.3	1088.8	2389.37	20463.5	75208	4993.88	10851.5	402.66	8482.9	10273.7	14460.6	44082.2
2014-10-10	55311.6	1906.13	6339.97	4073.71	8788.81	15300.5	1940.92	5188.25	26297.4	1064.29	2374.54	20273.4	73494.1	4962.96	10851.5	395.68	8374.59	10150.5	14227.4	43435.7
2014-10-13	57956.5	1874.74	6366.24	4078.7	8812.43	15300.5	1927.21	5155.5	26384.1	1076.58	2366.01	20201.4	75115.7	4913.05	10377.9	394.33	8342.07	10187.3	14227.4	43088.7
2014-10-14	58015.5	1877.7	6392.68	4088.25	8825.21	14936.5	1929.25	5207.43	26349.3	1075.45	2359.47	20215.5	74686.6	4922.58	10177.1	393.3	8338.01	10204.9	14036.7	43179.8
2014-10-15	56135.3	1862.49	6211.64	3939.72	8571.95	15073.5	1925.91	5245.61	26349.3	1067.05	2373.67	19355.6	74856	4962.94	9903	379.69	8144.88	9838.5	13869.9	42984.9
2014-10-16	54298.3	1862.76	6195.91	3918.62	8582.9	14738.4	1918.83	5254.89	25999.3	1045.23	2356.5	19126.5	74575.9	4951.61	9547.54	376.27	8057.54	9669.7	14053	42907.6
2014-10-17	55723.8	1886.76	6310.29	4033.18	8850.27	14532.5	1900.66	5271.72	26108.5	1072.94	2341.18	19773.2	75533.3	5028.95	9547.54	387.06	8250.1	9956.8	14227.7	43273.5
2014-10-20	54302.6	1904.01	6267.07	3991.24	8717.76	15111.2	1930.06	5319.44	26429.8	1056.71	2356.73	19611.9	76331.4	5040.53	9882.36	384.4	8283.31	9915.2	14337.8	43213.9
2014-10-21	52432.4	1941.28	6372.33	4081.24	8886.96	14804.3	1915.28	5325.03	26575.7	1063.86	2339.66	20137.5	77645.6	5029.34	10136.5	394.49	8404.81	10152.1	14547.7	43630.6
2014-10-22	52411	1927.11	6399.73	4105.09	8940.14	15195.8	1936.97	5385.87	26787.2	1047.47	2326.55	20353.7	78080.8	5074.32	10206.2	396.01	8506.14	10249.9	14312.1	43450.8
2014-10-23	50713.3	1950.82	6419.15	4157.68	9047.31	15139	1931.65	5383.14	26851	1035.91	2302.42	20531.4	79494.7	5103.52	10165.3	396.89	8546.08	10333.7	14486.8	43691.1
2014-10-24	51940.7	1964.58	6388.73	4128.9	8987.8	15291.6	1925.69	5412.25	26851	1036.68	2302.28	20597.9	79417.1	5073.07	10165.3	396.12	8532.09	10339.3	14543.8	43665.5
2014-10-27	50503.7	1961.63	6363.46	4096.74	8902.61	15388.7	1931.97	5458.95	26752.9	1039.5	2290.44	20125.5	79235.4	5024.29	10194.4	395.05	8520.48	10195.2	14469	43810.5
2014-10-28	52330	1985.05	6402.17	4112.67	9068.19	15329.9	1925.68	5452.6	26880.8	1049.58	2337.87	20550.5	79589.1	5001.3	10163.7	401.26	8630.41	10394.8	14624.2	44039.6
2014-10-29	51049.3	1982.3	6453.87	4110.64	9082.81	15553.9	1961.17	5447.68	27098.2	1059.62	2373.03	20238.6	79589.1	5074.06	10082	401.1	8654.47	10247.8	14527.6	44238.9
2014-10-30	52336.8	1994.65	6463.55	4141.24	9114.84	15658.2	1958.93	5476.2	27346.3	1098.68	2391.08	20259.2	79898.6	5058.85	10034.9	403.71	8719.03	10263.7	14458.7	44599.3
2014-10-31	54628.6	2018.05	6546.47	4233.09	9326.87	16413.8	1964.43	5526.6	27865.8	1091.44	2420.18	20848.6	80579.7	5089.55	10034.9	411.32	8837.78	10477.8	14613.3	45027.5
2014-11-03	53947.2	2017.81	6487.97	4194.03	9251.7	16413.8	1952.97	5506.89	27860.4	1078.33	2430.03	20455.7	80027.9	5085.51	10141.7	409.04	8751.67	10374.4	14537.6	45184.8
2014-11-04	54383.6	2012.1	6453.97	4130.19	9166.47	16862.5	1935.19	5519.92	27860.4	1078.33	2430.68	20019	80268.2	5070.94	9784.57	403.78	8718.02	10154.4	14390.4	44884.4
2014-11-05	53698.4	2023.57	6539.14	4208.42	9315.48	16937.3	1931.43	5517.88	27915.9	1054.45	2419.25	20497.7	78956.1	5066.83	9628.84	410.66	8843.17	10276.9	14548.3	45072
2014-11-06	52637.1	2031.21	6551.15	4227.68	9377.41	16792.5	1936.48	5506.11	27915.9	1017.28	2425.86	20362.3	77510.3	5034.23	9649.28	413.15	8863.88	10261.8	14563.4	44849.9
2014-11-07	53222.8	2031.92	6567.24	4189.89	9291.83	16880.4	1939.87	5549.13	27868.6	1007.68	2418.17	20163.3	77957.8	4987.42	9649.28	411.43	8816.92	10126.3	14690.8	44614.7
2014-11-10	52725.4	2038.26	6611.25	4222.82	9351.87	16780.5	1958.23	5523.96	27874.7	1045.51	2473.67	20306.9	77743.4	4965.39	9793.2	414.96	8867.53	10273	14709.8	44523
2014-11-11	52474.3	2039.68	6627.4	4244.1	9369.03	17124.1	1963	5517.1	27910.1	1028.95	2469.67	20302.6	78403.4	5032.28	9768.05	415.18	8896.15	10338.8	14760.3	44300.8
2014-11-12	52978.9	2038.25	6611.04	4179.88	9210.96	17197	1967.27	5463.05	28008.9	1045.09	2494.48	19755.9	80394.9	5048.84	9766.01	411.93	8867.78	10157.3	14856.2	43744.6
2014-11-13	51846	2039.33	6635.45	4187.95	9248.51	17392.8	1960.51	5442.7	27940.6	1012.16	2485.61	19833.2	80876.1	5048.67	9681.66	411.41	8954.4	10140.4	14778.8	43743.8
2014-11-14	51772.4	2039.82	6654.37	4202.46	9252.94	17490.8	1945.14	5454.34	28046.7	1002.96	2478.82	20019.2	81211.6	5049.49	9681.66	411.97	8915.31	10148	14843.1	43372
2014-11-17	51257	2041.32	6671.97	4226.1	9306.35	16973.8	1943.63	5412.55	28177.9	1004.13	2474.01	20267.9	80499.8	5053.94	9289.55	414.07	8927.05	10309	14882.5	43372
2014-11-18	52061.9	2051.8	6709.13	4262.38	9456.53	17344.1	1967.01	5399.69	28163.3	1020.77	2456.37	20427.7	81329.9	5102.47	9374.68	417.16	8972.54	10432.9	14973	43491.4
2014-11-19	53402.8	2048.72	6696.6	4266.19	9472.8	17288.8	1966.87	5368.84	28032.8	1021.17	2450.99	20469.2	81461.6	5127.93	9383.79	417.79	8983.52	10376.8	14980.1	44118.1
2014-11-20	53402.8	2052.75	6678.9	4234.21	9483.97	17300.9	1958.04	5316.24	28067.6	1040.36	2452.66	20305.1	82511.9	5093.57	9408.83	416.81	8989.94	10209.2	15075.2	44209.4
2014-11-21	56084	2063.5	6750.76	4347.23	9732.55	17357.5	1964.84	5304.31	28334.6	1058.8	2486.79	21038.2	83281.8	5112.05	9408.83	423.46	9080.55	10520.8	15111.1	44633.3
2014-11-24	55406.9	2069.41	6729.79	4368.44	9785.54	17357.5	1978.54	5361.8	28499.5	1076.16	2532.88	21018.3	83252	5141.76	9404.76	422.91	9058.51	10642.5	15015.4	44621.1
2014-11-25	55560.8	2067.03	6731.14	4382.31	9861.21	17407.6	1980.21	5334.78	28338	1054.38	2567.6	21110.1	83530.5	5118.94	9234.03	423.18	9042.74	10699.6	15073.6	44441
2014-11-26	55098.5	2072.83	6729.17	4373.42	9915.56	17383.6	1980.84	5396.21	28386.2	1027.61	2604.34	21028.8	84243.3	5133.04	9081.27	423.97	9058.94	10647	15038.4	44672.2
2014-11-27	54721.3	2072.83	6723.42	4382.34	9974.87	17248.5	1982.09	5400.92	28438.9	1006.43	2630.49	21199.3	84688.5	5145.31	9055.63	425.75	9129.15	10727.6	14922.4	44689.2
2014-11-28	54664.4	2067.56	6722.62	4390.18	9980.85	17459.8	1980.78	5313	28694	974.27	2682.84	21114.8	86168.7	5149.89	9055.63	425.86	9150.46	10770.7	14744.7	44190.5
2014-12-01	52276.6	2053.44	6656.37	4377.33	9963.51	17590.1	1965.22	5207.72	28559.6	958.33	2680.16	20784.1	86147.3	5164.29	8720.42	423.47	9146.18	10672.8	14625.3	43392.1
2014-12-02	51612.5	2066.55	6742.1	4388.3	9934.08	17663.2	1965.83	5281.26	28444	925.43	2763.55	20876.6	84915.1	5175.79	8742.57	428.48	9138.56	10749.2	14620.1	43008.1
2014-12-03	52320.5	2074.33	6716.63	4391.86	9971.79	17720.4	1969.91	5321.82	28442.7	948.58	2779.53	21086	84915.1	5166.04	8801.68	428.61	9168.37	10875.9	14754.1	43112.3
2014-12-04	51426.9	2071.92	6679.37	4323.89	9851.35	17887.2	1986.61	5368.8	28562.8	918.65	2899.46	20552.4	86234.1	5177.16	8957.63	423.68	9118.17	10619.9	14470	42816.2
2014-12-05	51992.9	2075.37	6742.84	4419.48	10087.1	17920.5	1986.62	5335.33	28458.1	908.75	2937.65	21199.4	85239.9	5187.99	8957.63	431.06	9212.85	10900.7	14473.7	43230.3
2014-12-08	50274.1	2060.31	6672.15	4375.48	10015	17935.6	1978.95	5372.71	28119.4	870.37	3020.26	21069.5	84818.7	5144.01	8785.73	427.27	9181.24	10805.2	14144.2	42941.8
2014-12-09	50193.5	2059.82	6529.47	4263.94	9793.71	17813.4	1970.95	5282.67	27797	857.51	2856.27	20500.5	83527.3	5122.31	8625.31	418.43	9051.39	10461.6	14195.7	42339.6
2014-12-10	49548.1	2026.14	6500.04	4227.91	9799.73	17412.6	1945.56	5259	27831.1	855.05	2940.01	20326	84126.3	5165.41	8410.98	416.71	9020.83	10396.9	13853	41372.7
2014-12-11	49861.8	2035.33	6461.7	4225.86	9862.53	17257.4	1916.59	5230.97	27602	824.01	2925.74	20298.3	84718.2	5152.69	8393.92	416.77	9058.82	10431.8	13905.1	41714.6
2014-12-12	48002	2002.33	6300.63	4108.93	9594.73	17371.6	1921.71	5219.57	27350.7	799.18	2938.17	19692.5	83226.4	5160.43	8393.92	406.17	8895.35	10145	13731	41714.6
2014-12-15	47018.7	1989.63	6182.72	4005.38	9334.01	17099.4	1920.36	5186.08	27319.6	718.32	2953.42	19144.6	82804.4	5108.43	7904.91	396.09	8712.82	9903.9	13705.1	40334.6
2014-12-16	47007.5	1972.74	6331.83	4093.2	9563.89	16755.3	1904.13	5152.34	26781.4	629.15	3021.52	19729.3	79191.2	5026.03	7330.3	403.79	8795.13	10081.9	13861.5	40225.1
2014-12-17	48713.6	2012.89	6336.48	4111.91	9544.43	16819.7	1900.16	5161.86	26710.1	718.26	3061.02	19645.1	80820.7	5035.65	7638.9	403.46	8775.88	10049.5	14213.9	41004.4
2014-12-18	48495.7	2061.23	6466	4249.49	9811.06	17210	1897.5	5210.78	27126.6	764.93	3057.52	20146	83226.2	5113.35	8320.55	416.44	9013.11	10391.3	14346.8	42475.7
2014-12-19	49651	2070.65	6545.27	4241.65	9786.96	17621.4	1929.98	5338.65	27371.8	768.06	3108.6	20078	83573.6	5144.62	8320.55	418.37	8976.24	10363.6	14468.3	42529.9
2014-12-22	50120.9	2078.54	6576.74	4254.43	9865.76	17635.1	1943.12	5441.95	27701.8	811.03	3127.45	20172.2	85143.8	5125.77	8546.88	421.58	9033.45	10371	14432.4	42873
2014-12-23	50889.8	2082.17	6598.18	4314.97	9922.11	17635.1	1939.02	5380.92	27506.5	794.99	3032.61	20451.5	84488	5139.07	8546.7	426.77	9021.67	10477.7	14594	43122.7
2014-12-24	50889.8	2081.88	6609.93	4295.85	9922.11	17854.2	1946.61	5394.53	27208.6	814.97	2972.53	20451.5	84821.7	5166.98	8699.78	425.57	9021.67	10481.8	14609.2	43002.9
2014-12-25	50889.8	2081.88	6609.93	4295.85	9922.11	17808.8	1946.61	5394.53	27208.6	844.09	3072.54	20451.5	84824.5	5166.98	8749.34	425.57	9021.67	10481.8	14609.2	43002.9
2014-12-26	50144.6	2088.77	6609.93	4295.85	9922.11	17819	1948.16	5394.53	27241.8	828.57	3157.6	20451.5	84947.3	5166.98	8749.34	425.57	9021.67	10481.8	14609.2	43002.2
2014-12-29	50593.8	2090.57	6633.51	4317.93	9927.13	17729.8	1927.86	5473.78	27395.7	795.09	3168.02	20255	84101.8	5178.37	8855.35	426.89	9034.55	10394.2	14663.9	43187.6
2014-12-30	50007.4	2080.35	6547	4245.54	9805.55	17450.8	1915.59	5416.63	27403.5	790.71	3165.82	20137.7	84537.1	5226.95	8486.58	421.59	8983.37	10279.2	14640	43018.8
2014-12-31	50007.4	2058.9	6566.09	4272.75	9805.55	17450.8	1915.59	5411	27499.4	790.71	3234.68	20137.7	85721.1	5226.95	8333.3	424.47	8983.37	10279.5	14632.4	43145.7
