# Supplementary material for: The impact of financial contagion on real economy-An empirical research based on combination of complex network technology and spatial econometrics model
Source: PLoS One. 2020 Mar 6;15(3):e0229913. doi: 10.1371/journal.pone.0229913 (PMC7059932; doi:10.1371/journal.pone.0229913)
Supplement: S1 Dataset — (ZIP) [file pone.0229913.s001.zip › Supporting information/xlsx3.xlsx]

## Sheet: all data
Date	IBOVESPA.GI	SPX.GI	FTSE.GI	FCHI.GI	GDAXI.GI	N225.GI	KS11.GI	AS51.GI	SENSEX.GI	RTS.GI	000001.SH	ITLMS.GI	XU100.GI	JKSE.GI	SASEIDX.GI	AEX.GI	SSMI.GI	SMSI.GI	GSPTSE.GI	MXX.GI
2004-12-31	26196.2	1211.92	4814.3	3821.16	4256.08	11488.8	895.92	4050.6	6602.69	614.11	1266.5	30964.8	24971.7	1000.23	8206.23	348.08	5693.2	2004-12-31	9246.65	12917.9
2005-01-04	24848	1188.05	4847	3863.3	4290.5	11517.8	886.9	4058.6	6651.01	614.11	1242.77	31167.5	25042	1018.54	8113.51	352.68	5775.5	2005-01-04	9142.98	12777.1
2005-01-05	24691.8	1183.74	4806	3829.36	4258.24	11437.5	885.19	4039.4	6458.84	614.11	1251.94	31057.7	24422.9	1015.43	8134.73	350.16	5725.5	2005-01-05	9021.05	12591.3
2005-01-06	24366.9	1187.89	4824.3	3856.48	4300.94	11492.3	871.28	4029.9	6367.39	614.11	1239.43	31160.3	24561.8	1029.89	8142.05	353.6	5742.4	2005-01-06	9064.26	12703.5
2005-01-07	24747.2	1186.19	4854.1	3877.96	4316.4	11433.2	870.84	4063.2	6420.46	614.11	1244.75	31254.7	25308.2	1032.53	8142.05	354.46	5735.2	2005-01-07	9006.22	12453.3
2005-01-10	24291.9	1190.25	4840.7	3877.82	4307.37	11433.2	874.18	4074.9	6308.54	614.11	1252.4	31262.6	25604.7	1015.48	7915.3	355.13	5731.8	2005-01-10	9026.83	12446.1
2005-01-11	24369.9	1182.99	4818.7	3848.99	4258.01	11540	884.29	4072.7	6222.87	607.57	1257.46	30886.7	26110.2	1011.67	8015.63	352.38	5713.1	2005-01-11	9020.69	12216.8
2005-01-12	24509.6	1187.7	4783.6	3816.14	4208.82	11453.4	880.03	4070.4	6102.74	605.46	1256.92	30810.7	26271.3	1008.58	8112.97	350.1	5669.6	2005-01-12	9022.71	12329.2
2005-01-13	24805.7	1177.45	4800.3	3834.11	4212.14	11358.2	885.54	4069.5	6221.06	605.21	1256.31	31033.7	26493	1021.67	8061.99	351.09	5687.8	2005-01-13	9009.14	12462.9
2005-01-14	24924.1	1184.52	4820.8	3854.6	4232.36	11438.4	905.1	4061.6	6173.82	611.74	1245.62	31220.1	26362.7	1021.34	8061.99	352.73	5730.1	2005-01-14	9057.16	12694.7
2005-01-17	24515.2	1184.52	4846.7	3881.44	4245.51	11487.1	923.08	4076.9	6194.07	613.62	1216.65	31290.1	26863.2	1024.88	7962.08	354.24	5761.3	2005-01-17	9063.84	12817.9
2005-01-18	24089.2	1195.98	4823.9	3875.02	4250.71	11423.3	920.57	4062	6192.35	601.76	1225.45	31263.3	26813.1	1017.73	7904.5	354.22	5739.4	2005-01-18	9134.77	13029.7
2005-01-19	24271.2	1184.63	4818.3	3869.01	4245.55	11405.3	916.27	4052.6	6173.32	599.52	1218.11	31389.7	26918.1	1027.81	8117.69	353.94	5749.5	2005-01-19	9120.35	13035.8
2005-01-20	23610	1175.41	4800.8	3842.44	4220.43	11284.8	909.37	4036	6183.24	591.67	1204.39	31336.4	26918.1	1035.75	8117.69	352.75	5728.1	2005-01-20	9088.98	12770
2005-01-21	23818.4	1167.87	4803.3	3854.19	4213.7	11238.4	919.61	4043.9	6183.24	593.22	1234.48	31393.1	26918.1	1035.75	8117.69	353.55	5738.1	2005-01-21	9086.83	12673.6
2005-01-24	24197.7	1163.75	4812.5	3848.71	4201.89	11289.5	923.11	4044.8	6106.43	599.71	1255.78	31261.1	26469.4	1030.72	8117.69	353.56	5750.5	2005-01-24	9078.2	12743.6
2005-01-25	24197.7	1168.41	4843.2	3882.04	4233.95	11276.9	915.1	4055.9	6162.98	607.14	1254.23	31444.2	26860	1026.89	8117.69	356.36	5766.1	2005-01-25	9125.1	12866.8
2005-01-26	24530.2	1174.07	4847.1	3879.82	4214.12	11376.6	927	4055.9	6162.98	605.31	1241.96	31384.1	27056	1037.51	8117.69	356.51	5768.4	2005-01-26	9162.36	13045
2005-01-27	24029.7	1174.55	4853.4	3891.4	4216.41	11341.3	924.87	4105.7	6239.43	612.24	1225.89	31330	27302.7	1044.99	8117.69	358.57	5773.7	2005-01-27	9174.41	12986.4
2005-01-28	23968.1	1171.36	4832.8	3870.35	4201.81	11320.6	921.59	4098.9	6419.09	625.15	1213.67	31205.7	27074.1	1046.48	8117.69	357.02	5750.7	2005-01-28	9141.78	13040.5
2005-01-31	24350.6	1181.27	4852.3	3913.69	4254.85	11387.6	932.7	4107.3	6555.94	637.21	1191.82	31529.1	27330.3	1045.43	8231.94	360.42	5771.4	2005-01-31	9204.05	13097.1
2005-02-01	24149.5	1189.41	4906.2	3939.18	4279.97	11384.4	923.69	4127.7	6552.47	640.32	1188.93	31712.2	27849.8	1047.53	8522.04	364.41	5797.9	2005-02-01	9270.13	13340.5
2005-02-02	24605.4	1193.19	4916.2	3951.72	4296.31	11407.1	921.44	4145.3	6530.06	650.98	1252.5	31777.7	27936.5	1052.83	8206.5	365.46	5795.1	2005-02-02	9303.94	13339.4
2005-02-03	24873.6	1189.89	4908.3	3928.94	4281.64	11389.4	928.79	4151.3	6619.97	654.84	1242.31	31761.9	27554.8	1049.33	8228.2	364.83	5816.9	2005-02-03	9303.71	13440.8
2005-02-04	25731.9	1203.03	4941.5	3958.01	4339.28	11360.4	933.55	4161.8	6618.23	654.63	1269	32081.8	27813.2	1048.39	8228.2	367.32	5843.1	2005-02-04	9358.28	13447
2005-02-16	26384.1	1210.34	5053.2	4009.02	4368.77	11601.7	971.56	4151.5	6607.78	661.99	1278.88	32369.5	27661.6	1073.44	8745.06	372.52	5870.8	2005-02-16	9639.59	13640.8
2005-02-17	27090.9	1200.75	5057.4	4005.5	4369.68	11582.7	972.56	4166.9	6589.29	665.69	1276.13	32393.5	27000.4	1082.98	8786.72	373.98	5882.9	2005-02-17	9619.26	13592
2005-02-18	26756.2	1201.59	5057.2	4029.02	4359.47	11660.1	984.1	4163.5	6584.32	669.08	1258.97	32235.5	27293.2	1092.49	8786.72	375.47	5901.7	2005-02-18	9658.75	13580.3
2005-02-21	26853.1	1201.59	5060.8	4022.62	4353.34	11651	988.71	4168.2	6534.68	674.62	1284.48	31861.9	26864.3	1093.78	8741.74	374.99	5928	2005-02-21	9682.31	13600.5
2005-02-22	26740.1	1184.16	5032.9	4002.33	4323.21	11597.7	977.8	4153.3	6589.41	673.13	1309.28	31655	26657.4	1099.91	8782.72	373.13	5911.5	2005-02-22	9640.47	13520.6
2005-02-23	27198.5	1190.8	4988.5	3977.19	4310.66	11500.2	968.43	4119.3	6582.5	673.13	1309.47	31554.7	26921.3	1102.93	8826.48	370.68	5867.2	2005-02-23	9675.69	13542
2005-02-24	28436.2	1200.2	4972.1	3977.67	4304.29	11531.1	987.1	4096.95	6574.21	690.23	1309.95	31585.8	27354.6	1102.02	8867.45	370.29	5886.2	2005-02-24	9657.74	13684.6
2005-02-25	28425	1211.37	5006.8	4034.57	4348.64	11658.2	996.95	4130.5	6569.72	701.35	1312.44	31916.5	28031.5	1083.38	8867.45	374.56	5936.2	2005-02-25	9741.37	13870.2
2005-02-28	28139.1	1203.6	4968.5	4027.16	4350.49	11740.6	1011.36	4172.8	6713.86	716.42	1306	32009.8	28396.2	1073.83	9096.23	374.37	5931.3	2005-02-28	9668.32	13789.5
2005-03-01	27730	1210.41	5000.5	4054.98	4383.62	11780.5	1011.36	4184.9	6651.08	714.1	1303.41	32111.6	27768.5	1093.28	9107.95	375.71	5975.45	2005-03-01	9728.03	13804.8
2005-03-02	28199.7	1210.08	4992.8	4062.72	4393.43	11813.7	1007.48	4191.5	6686.89	704.05	1287.45	32064.6	27226.4	1082.75	9055.65	376.27	6013.36	2005-03-02	9800.07	13770.3
2005-03-03	28668.4	1210.47	5014.8	4061.35	4373.27	11856.5	1010.92	4205.2	6784.72	702.58	1294.34	32036.9	27558.9	1094.6	9124.77	376.16	5998.81	2005-03-03	9859.53	13783
2005-03-04	29197.2	1222.12	5036.3	4091.58	4423.52	11873	1012.96	4220.4	6849.48	706.76	1287.71	32272	27663.2	1103.01	9124.77	378.65	6009.34	2005-03-04	9927.2	13862.8
2005-03-07	29455.4	1225.31	5027.2	4108	4428.09	11925.4	1007.5	4238.4	6878.98	712.03	1293.74	32341.2	27789.9	1105.3	9402.15	379.76	6014.58	2005-03-07	9886.09	13877.7
2005-03-08	29021.2	1219.43	5010.9	4085.38	4396.5	11886.9	1000.28	4242.9	6915.09	712.03	1318.27	32156.8	27698.3	1114.21	9500.38	377.68	5980.2	2005-03-08	9903.34	13752.8
2005-03-09	28514.5	1207.01	4996.1	4066.69	4375.6	11966.7	1008.79	4241.8	6892.82	716.83	1316.79	32089.3	27746.4	1116.81	9402.7	376.32	5965.49	2005-03-09	9795.14	13671.4
2005-03-10	28567.5	1209.25	4962.1	4038.21	4337.68	11864.9	998.66	4215.5	6907.65	705.95	1286.23	31840.5	27519.8	1108.05	9432.41	372.6	5945.67	2005-03-10	9675.57	13421.4
2005-03-11	28074.9	1200.08	4982	4049.18	4360.49	11923.9	1022.79	4203.8	6853.73	704.54	1289.94	31829.2	27572.8	1108.05	9432.41	372.15	5971.92	2005-03-11	9691.44	13532.4
2005-03-14	28098.9	1206.83	4975	4048.55	4367.3	11850.2	1019.69	4233.5	6810.04	697.54	1293.5	31841.8	26936.8	1123.48	9917.26	372.16	5963	2005-03-14	9715.36	13238.5
2005-03-15	27587.7	1197.75	5000.2	4077.74	4387.69	11821.1	993.13	4225.4	6752.45	698.71	1269.14	32093.7	26547.2	1119	9837.93	373.88	6011.45	2005-03-15	9709.27	13184.3
2005-03-16	27826.7	1188.07	4937.6	4019.4	4309.11	11873.2	993.13	4244.4	6746.88	677.12	1255.59	31711.5	25331.7	1138.23	9930.27	368.37	5944.75	2005-03-16	9712.55	13096.5
2005-03-17	28085.8	1190.21	4922.1	4032.07	4315.92	11775.5	980.05	4232.4	6669.52	680.21	1243.47	31755.4	24476	1134.59	10030.3	368.36	5929.05	2005-03-17	9778.2	13138.8
2005-03-18	27593.2	1189.65	4923.3	4050.77	4327.18	11879.8	979.72	4249.1	6700.34	679.27	1227.4	31954.1	25348.5	1147.87	10030.3	369.84	5897.04	2005-03-18	9754.69	13094.4
2005-03-21	27411.3	1183.78	4933.5	4033	4296.36	11879.8	979.27	4266.4	6656.69	667.23	1231.05	32028.4	24636.7	1151.56	10174.9	369.06	5907.68	2005-03-21	9693.55	13094.4
2005-03-22	26618.1	1171.71	4937.3	4047.18	4320.69	11842	980.41	4233.8	6535.45	674.29	1206.92	32072.8	25218.2	1152.6	10320.2	369.67	5915.6	2005-03-22	9647.22	13062.5
2005-03-23	26248.3	1172.53	4910.4	4032.41	4317.2	11739.1	966.81	4170.8	6454.46	661.95	1201.65	32006.4	24439.3	1142.15	10423.9	369.06	5925.97	2005-03-23	9549.67	12852.8
2005-03-24	26701.9	1171.42	4922.5	4078.31	4343.6	11746	956.33	4136.5	6442.87	678.7	1208.19	32221.6	25068.5	1114.55	10406.1	371.62	5935.45	2005-03-24	9533.1	12852.8
2005-03-25	26701.9	1171.42	4922.5	4078.31	4343.6	11761.1	965.3	4136.5	6442.87	686.54	1205.63	32221.6	25502.6	1114.55	10406.1	371.62	5935.45	2005-03-25	9533.1	12852.8
2005-03-28	26257.3	1174.28	4922.5	4078.31	4343.6	11792.3	977.7	4136.5	6510.74	680.52	1200.11	32221.6	24842.2	1100.24	10613.8	371.62	5935.45	2005-03-28	9482.37	12828.9
2005-03-29	25842.1	1165.36	4919	4081.65	4351.89	11599.8	958.96	4095.6	6367.86	674.48	1195.02	32282.3	24479.7	1070.3	10677.1	371.47	5959.76	2005-03-29	9395.42	12581.8
2005-03-30	26469.8	1181.41	4900.7	4064.61	4347.52	11565.9	955.45	4095.2	6381.4	665.33	1172.57	32301.4	24600.9	1065.13	10853.9	368.98	5932.91	2005-03-30	9484.26	12653.4
2005-03-31	26610.7	1180.59	4894.4	4067.78	4348.77	11669	965.68	4109.9	6492.82	669.07	1181.24	32418	25557.8	1080.16	10499.3	369.56	5929.7	2005-03-31	9612.38	12676.9
2005-04-01	26773.8	1172.92	4914	4080.08	4373.53	11723.6	981.9	4138.3	6605.04	680.38	1223.57	32601.2	25740.8	1095.07	10499.3	368.2	5950.88	2005-04-01	9638.63	12714.2
2005-04-04	26406.8	1176.12	4896.7	4052.32	4341.39	11667.5	982.5	4120.8	6604.42	688.74	1202.97	32486.9	25445.1	1100.2	11172.4	366.91	5903.17	2005-04-04	9630.9	12593.4
2005-04-05	26038.4	1181.39	4942.9	4087.94	4362.61	11774.3	982.5	4132.4	6550.29	691.52	1191.74	32534.3	25682.5	1096.53	11549.6	369.07	5947.44	2005-04-05	9619.07	12300.7
2005-04-06	25695.1	1184.07	4947.4	4106.99	4379.18	11827.2	988	4118.9	6606.41	708.34	1214.87	32675.3	26056.6	1103.29	11485.4	371.17	6002.38	2005-04-06	9673.01	12170.9
2005-04-07	26307.8	1191.14	4977	4124.37	4389.52	11811	988.9	4127.8	6545.64	710.75	1225.49	32977.9	25831.2	1111.62	11694.8	372.79	6023.71	2005-04-07	9625.35	12471
2005-04-08	25884.6	1181.2	4983.6	4124.29	4400.68	11874.8	992.17	4165.5	6479.54	719.74	1248.52	32947.4	25786.5	1111.23	11694.8	373.61	6016.57	2005-04-08	9623.72	12531.6
2005-04-11	25899.7	1181.21	4973.2	4117.62	4396.09	11745.6	985.94	4132.6	6397.52	701.61	1240.97	32993.6	25370.3	1105.98	11807.6	372.33	6014.71	2005-04-11	9643.72	12425.4
2005-04-12	26206.2	1187.76	4946.2	4096.81	4372.12	11670.3	981.79	4142	6464.61	698.18	1219.51	32824.2	25078	1110.88	11448.8	370.31	5988.14	2005-04-12	9629.02	12522.2
2005-04-13	26066.1	1173.79	4960.8	4116.85	4405.69	11637.5	981.31	4135	6467.92	705.84	1248.2	32863.4	25293.2	1116.67	11763.4	370.68	6012.32	2005-04-13	9492.12	12424.4
2005-04-14	24984	1162.05	4945.4	4111.11	4402.05	11563.2	953.92	4082.3	6467.92	692.92	1234.33	32762.1	24542	1108.44	11655.4	368.9	6030.47	2005-04-14	9409.61	12233.2
2005-04-15	24655.8	1142.62	4891.6	4032.28	4312.25	11370.7	947.22	4014.3	6248.34	688.9	1216.96	32010.6	23853.3	1096.52	11655.4	364.26	6018.97	2005-04-15	9277.12	11942.7
2005-04-18	24877	1145.98	4827.1	3949.59	4202.2	10938.4	925	3959.4	6156.78	674.96	1197.73	31290.5	23285.9	1060.19	11322.4	355.88	5925.42	2005-04-18	9330.99	11740
2005-04-19	25566.2	1152.78	4855.6	3962.39	4204.61	11065.9	932.45	4021.2	6134.86	673.05	1199.9	31329.7	24143.9	1062.69	10811.5	356.65	5977.89	2005-04-19	9415.7	12011.5
2005-04-20	25062.4	1137.5	4822	3950.02	4178.62	11088.6	937.36	4023.6	6243.74	675.75	1184.19	31282.1	24175.9	1070.95	11249.3	353.89	5914.66	2005-04-20	9378.11	11842.7
2005-04-21	25062.4	1159.95	4819.6	3951.02	4193.7	10984.4	939.14	4014	6299.2	681.74	1172.56	31392.4	24419.4	1047.8	11328.8	353.26	5902.99	2005-04-21	9405.78	12063.6
2005-04-22	24767.1	1152.12	4849.3	3980.18	4223.04	11046	940.79	4034.1	6346.57	686.72	1169.19	31556.2	24730.8	1047.8	11328.8	356.18	5912.85	2005-04-22	9367.49	11995.3
2005-04-25	25231.5	1162.1	4864.9	3993.07	4246.96	11073.8	946.17	4034.1	6377.85	687.24	1157.97	31610.9	24798.1	1019.88	11854	357.1	5899.93	2005-04-25	9416.13	12377.1
2005-04-26	25304.8	1151.74	4845.5	3993.04	4233.76	11035.8	944.46	4027.8	6339.98	685.38	1165.34	31569.8	24484	1031.77	11814.8	356.19	5914.04	2005-04-26	9427.65	12577.7
2005-04-27	25241.7	1156.38	4789.4	3927.68	4189.02	11005.4	930.16	4019	6278.5	675.11	1148.76	31183.6	24070.1	1032.22	11640.5	350.53	5840.55	2005-04-27	9323.52	12454.7
2005-04-28	24439.7	1143.22	4790.2	3911.45	4178.1	11008.9	917.73	4011.6	6284.2	669.18	1169.12	31093.9	23519.6	1038.36	11543.9	346.95	5850.13	2005-04-28	9275.1	12255.9
2005-04-29	24843.7	1156.85	4801.7	3911.71	4184.84	11008.9	911.3	3983.2	6154.44	670.36	1159.15	31190.5	23591.6	1029.61	11543.9	348.2	5870.79	2005-04-29	9369.3	12323
2005-05-09	25464.8	1178.84	4910.3	4020.19	4292.41	11171.3	935.2	3999.2	6481.35	670.33	1130.84	31629.1	24702.2	1080.21	11681.9	355.93	6002.93	2005-05-09	9561.2	12563
2005-05-10	24762.7	1166.22	4892.4	4000.25	4251.13	11159.5	934.28	3992.2	6454.71	670.33	1135.56	31361	24688.3	1071.16	11864	354.04	5917.55	2005-05-10	9493.59	12497.4
2005-05-11	24698.7	1171.11	4875.4	3979.53	4244.16	11120.7	923.38	4005.7	6445.13	662.84	1124.27	31444.8	24662.9	1057.08	11870.9	352.78	5919.85	2005-05-11	9446.42	12464.8
2005-05-12	24117.3	1159.36	4893.2	4015.65	4267.05	11077.9	921.21	4028.9	6456.82	648.8	1103.99	31652.6	25114.4	1063.83	11816.4	354.92	5948.73	2005-05-12	9331.71	12448.7
2005-05-13	23887.4	1154.05	4886.5	4017.89	4275.7	11049.1	923.19	4012.1	6451.54	639.9	1107.63	31677.5	25325.7	1059.27	11816.4	355.51	5943.03	2005-05-13	9278.45	12347.7
2005-05-16	24378.5	1165.69	4884.2	4010.98	4262.18	10947.2	929.04	3965.4	6528.03	633.69	1095.47	31630.1	24921.3	1048.79	11951.4	354.84	5943.03	2005-05-16	9323.28	12442.3
2005-05-17	24412.8	1173.8	4898.5	4006.19	4251.77	10825.4	927.16	3954.5	6466	637.71	1099.64	31372.1	24846.1	1045.77	12342.1	355.35	5945.11	2005-05-17	9371.4	12439.5
2005-05-18	24898.1	1185.56	4949.4	4073.15	4324.6	10835.4	930.36	3987.5	6447	647.38	1102.96	31860.2	25205.5	1040.26	12491.4	360.99	5996.94	2005-05-18	9407.84	12727.7
2005-05-19	24829	1191.08	4962.7	4085.98	4360.42	11077.2	952.09	4044.5	6478.94	647.08	1103.47	31935.3	25205.5	1045.46	12369	363.21	6017.84	2005-05-19	9469.78	12795.3
2005-05-20	24522.4	1189.28	4971.8	4096.18	4360.68	11037.3	952.19	4041.2	6499.5	646.5	1099.27	31958.5	25464.9	1048.11	12369	363.88	6023.11	2005-05-20	9452.19	12883.5
2005-05-23	24214.9	1193.86	4989.8	4118.37	4406.95	11158.6	951.05	4077.2	6539.83	646.22	1070.84	31886.3	24329.1	1045.15	12533.1	366.07	6038.63	2005-05-23	9452.19	13029.6
2005-05-24	24545.2	1194.07	4982.5	4102.06	4396.64	11133.6	951.61	4102	6565.37	669.65	1073.85	31836.3	24140.9	1045.15	12547.7	365.1	6079.98	2005-05-24	9518.35	13020.7
2005-05-25	24478.4	1190.01	4971.5	4100.27	4389.54	11014.4	941.3	4091.1	6597.6	669.24	1072.14	31860	24119.8	1049.06	12217	366.04	6095.13	2005-05-25	9509.52	13057.8
2005-05-26	24478.4	1197.62	4994.9	4137.28	4436.6	11027.9	943.91	4093.2	6670.78	670.65	1058.87	32038.3	24054.1	1054.36	12477.6	368.26	6138.21	2005-05-26	9579.05	13152.6
2005-05-27	25255.5	1198.78	4986.3	4131.83	4444.71	11192.3	960.91	4116.4	6707.72	671.4	1051.95	31978.8	24453.1	1061.49	12477.6	366.94	6160.75	2005-05-27	9619.36	13131.4
2005-05-30	25424.2	1198.78	4986.3	4134.87	4480.43	11266.3	969.04	4132.7	6663.55	666.79	1060.16	32142.1	24977.8	1062.96	11920.1	368.42	6158.72	2005-05-30	9673.2	13161.8
2005-05-31	25207.1	1191.5	4964	4120.73	4460.63	11276.6	970.21	4106.4	6715.11	674.44	1060.74	32029.7	25236.5	1088.17	12019.7	364.68	6127.2	2005-05-31	9607.3	12964.4
2005-06-01	25948.8	1202.27	5011	4178.25	4527.17	11329.7	969.51	4147.8	6729.9	667.13	1039.19	32374.9	25230.8	1082.94	12413.9	371.52	6210.31	2005-06-01	9654.16	13143.6
2005-06-02	26639.8	1204.29	5005	4183.72	4532.17	11280	970.88	4180.7	6655.56	676.28	1016.06	32403.7	25799.1	1091.46	12488.8	372.4	6228.74	2005-06-02	9626.64	13284.9
2005-06-03	26365.6	1196.02	4999.4	4162.47	4510.39	11300	976.09	4194	6748.85	676.17	1013.64	32235.5	26051.5	1092.5	12488.8	371.52	6210.27	2005-06-03	9671.17	13204.4
2005-06-06	25556.3	1197.51	4980.4	4146.47	4497.26	11270.6	976.09	4198	6758.19	676.18	1034.38	32147.4	25533.1	1096.83	12795.3	368.77	6186.05	2005-06-06	9653.97	13208.4
2005-06-07	25026.1	1197.26	5025.2	4180.74	4566.01	11217.5	970.88	4205.6	6781.25	673.03	1030.94	32426.9	25478	1092.81	12911.2	372.46	6237.35	2005-06-07	9656.16	13148
2005-06-08	24701.5	1194.67	5003.7	4171.35	4557.29	11281	976.22	4219.9	6858.24	671.91	1115.58	32462.8	25779.8	1095.51	12997	372.8	6236.69	2005-06-08	9707.88	13102.7
2005-06-09	24483.6	1200.93	5009.2	4153.71	4562.75	11160.9	987.58	4214	6832.53	673.72	1131.05	32546.7	25500	1094.19	12989.3	373.35	6244.69	2005-06-09	9763.44	13225.3
2005-06-10	24950.9	1198.11	5030.4	4184.1	4586.1	11304.2	990.79	4221.7	6781.99	676.78	1108.29	32634.7	25725.2	1096.93	12989.3	376.09	6239.38	2005-06-10	9790.09	13214.6
2005-06-13	24901.8	1200.82	5050.4	4203.49	4599.21	11311.5	990.49	4221.7	6832.68	676.78	1106.29	32844.2	25610	1100.88	13153.7	377.45	6266.16	2005-06-13	9839.94	13299.6
2005-06-14	25744.2	1203.91	5046.8	4197.74	4591.69	11335.9	983.75	4228.8	6860.18	685.23	1093.46	32889.3	25929.9	1105.89	13262.4	377.69	6268.42	2005-06-14	9822.85	13343.1
2005-06-15	25481.4	1206.58	5019.5	4184.36	4548.42	11415.9	1001.94	4246.5	6906.98	681.51	1072.84	32866	26209.4	1119.58	13184	375.82	6257.14	2005-06-15	9866.57	13501.5
2005-06-16	25750.5	1210.96	5045	4185.15	4579.87	11416.4	1003.14	4262.8	6900.41	679.35	1086.01	32979.9	26579.7	1125.76	13288.9	378.95	6257.77	2005-06-16	9968.71	13537.3
2005-06-17	26092.9	1216.96	5077.6	4220.91	4604.57	11514	1003.68	4312.2	6906.52	685.41	1085.61	33000.9	26529.3	1141.82	13288.9	380.27	6263.47	2005-06-17	9947.57	13646
2005-06-20	26045.5	1216.1	5072	4193.4	4586.86	11483.4	994.65	4305.6	6984.55	690.23	1115.62	32569.5	26709.2	1147.71	13798.5	379.05	6236.79	2005-06-20	9998.11	13709.4
2005-06-21	25721.7	1213.61	5082.1	4222.02	4608.11	11488.7	989.99	4300.1	7076.52	690.04	1101.49	32710.6	26746.4	1133.33	13731	381.39	6294.15	2005-06-21	9939.2	13548
2005-06-22	25678.2	1213.88	5099.3	4229.55	4619.6	11547.3	1002.15	4277.9	7145.34	695.94	1102.03	32676.2	26779.3	1134.69	13353.1	382.36	6286.9	2005-06-22	10051.5	13441.6
2005-06-23	24815.6	1200.73	5114.4	4240.18	4627.48	11576.8	1010.8	4269.9	7119.76	702.28	1093.7	32689.4	27021.5	1137.42	13679	383.2	6273.69	2005-06-23	9998.38	13389.7
2005-06-24	24916.9	1191.57	5079	4199.87	4566.48	11537	1002.43	4245.6	7148.62	701.98	1101.88	32385.1	27033.4	1135.67	13679	379.97	6223.19	2005-06-24	9996.17	13299.3
2005-06-27	25225.8	1190.69	5043.5	4157.68	4523.82	11414.3	991.11	4231.2	7151.08	700	1124.64	32081.5	26597.8	1119.9	13582.1	377.27	6191.09	2005-06-27	9998.09	13454.7
2005-06-28	25261	1201.57	5090.4	4194.33	4557.46	11513.8	994.74	4270.8	7049	698.93	1108.59	32358.9	26811.4	1127.82	13694.3	381.84	6208.56	2005-06-28	10041	13523.1
2005-06-29	25126.4	1199.85	5109.1	4231.88	4583.63	11577.4	999.08	4263	7119.88	698.4	1104.99	32514.7	27135.9	1126.86	13391.3	383.34	6261.24	2005-06-29	10029.3	13550.1
2005-06-30	25051.2	1191.33	5113.2	4229.35	4586.28	11584	1008.16	4277.5	7193.85	706.38	1080.94	32656.4	26957.3	1122.38	13454.8	383.83	6253.08	2005-06-30	9902.77	13486.1
2005-07-01	25311.4	1194.44	5161	4269.62	4617.07	11630.1	1018.02	4272.6	7210.77	717.87	1055.59	32835.8	27616.9	1138.99	13454.8	388.26	6279.78	2005-07-01	9902.77	13509.1
2005-07-04	25044.5	1194.44	5184.3	4264.6	4623.41	11651.5	1021.71	4281.9	7277.31	720.51	1047.28	32941.8	27702.2	1138.88	13212.4	389.84	6283.57	2005-07-04	9941.79	13500.8
2005-07-05	24674.8	1204.99	5190.1	4252.75	4603.65	11616.7	1018.81	4301.8	7220.25	719.21	1039.04	32857.8	27377.5	1131.17	13016.4	389.11	6282.78	2005-07-05	10075.1	13648.5
2005-07-06	24516.9	1194.94	5229.6	4279.95	4615.49	11603.5	1019.01	4275.1	7287.6	740.25	1033.55	33033.9	27781.3	1117.81	12808	390.33	6308.99	2005-07-06	10111.9	13790.1
2005-07-07	24449.5	1197.87	5158.3	4220.62	4530.18	11590.1	1026.82	4234	7145.13	737.35	1038.6	32510.4	27689.5	1108.4	12729	383.8	6250.57	2005-07-07	10121	13850.4
2005-07-08	24422.9	1211.86	5232.2	4300.31	4597.97	11566	1021.95	4229.2	7212.08	749.06	1017.98	33072.1	27842.4	1110.56	12729	388.6	6312.16	2005-07-08	10177.9	13871.3
2005-07-11	25015.6	1219.44	5242.4	4321.56	4663.38	11674.8	1040.43	4264.1	7306.74	750.96	1011.5	33285.9	27808.1	1123.46	12252.5	390.93	6357.21	2005-07-11	10217.7	13807.3
2005-07-12	25536.2	1222.21	5217.2	4313.78	4653.03	11692.1	1043.88	4262.1	7303.95	751.78	1046.16	33175.7	27689.2	1129.12	12101.1	389.35	6328.69	2005-07-12	10207.9	13971.7
2005-07-13	25855.9	1223.29	5245.9	4343.62	4679.89	11659.8	1050.16	4280.3	7247.91	758.06	1037.39	33455.1	28061.9	1132.79	12629.1	391.91	6393.84	2005-07-13	10203.6	14005.2
2005-07-14	25919.9	1226.5	5259.7	4370.88	4699.27	11764.3	1061.93	4295.1	7187.7	755.29	1040.42	33634.6	28500.9	1136.57	12538.9	393.72	6449.18	2005-07-14	10124.9	14085.1
2005-07-15	25221.5	1227.92	5230.8	4373.77	4712.9	11758.7	1059.6	4292.4	7271.54	746.17	1026.12	33491.5	28427.3	1131.46	12538.9	393.68	6459.91	2005-07-15	10149	13952.6
2005-07-18	25321.1	1221.13	5214.2	4363.47	4719.57	11758.7	1062.43	4298.4	7347.1	743.01	1012.1	33544.3	28402.7	1128.44	11582.6	392.88	6464.53	2005-07-18	10163	13972.6
2005-07-19	25270.6	1229.35	5201.5	4424.25	4770.54	11764.8	1075.48	4276.3	7346.63	745.55	1014.36	33901.3	28675.4	1132.02	12071.4	396.96	6482.14	2005-07-19	10263.2	14167.5
2005-07-20	25704.8	1235.2	5215.2	4418.39	4784.5	11789.4	1074.4	4301.2	7342.89	757.83	1021.05	33783.6	28713.5	1140.66	12226.3	395.58	6510.67	2005-07-20	10329.6	14306.1
2005-07-21	25842.4	1227.04	5221.6	4425.66	4829.87	11786.7	1074.65	4343.2	7304.32	756.84	1020.63	33802.1	28992.1	1157.51	12177.6	395.93	6492	2005-07-21	10317.7	14271.9
2005-07-22	25391.2	1233.68	5241.8	4415.52	4836.9	11695	1074.22	4371.1	7423.25	770.1	1046.32	33870.2	29188.1	1172.24	12177.6	394.3	6492.52	2005-07-22	10374.8	14318.5
2005-07-25	24530.8	1229.03	5270.7	4422.12	4842.7	11762.6	1089.7	4378.8	7505.6	779.19	1045.4	33928.8	29273.2	1169.75	12574.9	394.54	6503.94	2005-07-25	10362.5	14135.2
2005-07-26	24868.5	1231.16	5256.2	4420.78	4843.49	11738	1090.6	4380.5	7552.77	768.13	1072.81	33952.5	28730.7	1178	12741.7	395.55	6521.02	2005-07-26	10367.9	14067.7
2005-07-27	25337.8	1236.79	5263.6	4433.13	4855.35	11835.1	1093.03	4386.8	7605.03	770.57	1089.91	34003.8	29164.8	1178.11	12812.4	395.1	6560.12	2005-07-27	10500.7	14173.4
2005-07-28	26068.4	1243.72	5270.3	4462.26	4892.5	11858.3	1104.72	4367.8	7605.03	779.18	1086.55	34107.1	29343	1186.61	12876.6	394.97	6612.37	2005-07-28	10516.2	14256.8
2005-07-29	26042.4	1234.18	5282.3	4451.74	4886.5	11899.6	1111.29	4388.8	7635.42	778.93	1083.03	34047.7	29615.3	1182.3	12876.6	395.77	6600.88	2005-07-29	10422.9	14409.7
2005-08-01	26298.1	1235.35	5290.8	4456.87	4890.85	11946.9	1115.98	4378	7669.45	782.4	1088.95	33991.2	29776.7	1178.22	13266.7	396.96	6609.44	2005-08-01	10422.9	14582.5
2005-08-02	26788.5	1244.12	5327.5	4503.33	4932.87	11940.2	1118.83	4385.4	7756.04	790.63	1104.04	34282.6	29543.5	1189.33	13511.6	397.98	6672.16	2005-08-02	10621.2	14677.7
2005-08-03	26714.1	1245.04	5332.3	4495.48	4923.12	11981.8	1117.11	4368.8	7756.47	780.94	1107.7	34240.4	29727	1192.2	13550.3	396.92	6658.12	2005-08-03	10598.8	14616
2005-08-04	26469.9	1235.86	5315.5	4458.97	4874.06	11883.3	1111.39	4373.7	7797.08	794.02	1102.59	33883.2	30123.6	1185.33	13597.3	394.68	6617.25	2005-08-04	10626.7	14612.2
2005-08-05	26517.9	1226.42	5314.7	4421.7	4827.18	11766.5	1089.36	4377.3	7754	803.22	1128.74	33751.8	29945.4	1174.09	13597.3	391.31	6607.69	2005-08-05	10550.5	14463.1
2005-08-08	26711.2	1223.13	5344.3	4441.01	4837.86	11779	1086.64	4407.9	7606.17	810	1138.88	33955.6	29924.8	1158.59	13853.6	391.43	6634.34	2005-08-08	10614.4	14596.8
2005-08-09	27291.4	1231.38	5363.7	4491.69	4909.48	11900.3	1099.77	4417.8	7595.57	813.19	1152.53	34156.6	29701	1162.8	13809.9	395.88	6638.85	2005-08-09	10585.9	14673.3
2005-08-10	27116.9	1229.13	5377.5	4527.11	4990.57	12098.1	1104.86	4425.6	7729.82	815.13	1165.03	34416.2	29683.2	1176.84	13806.1	401.57	6689.16	2005-08-10	10671.4	14702.6
2005-08-11	26633.1	1237.81	5358.6	4509.1	4953.93	12263.3	1123.77	4460.6	7816.51	805.13	1183.58	34304.6	29111.8	1167.97	13930.5	400.15	6680.54	2005-08-11	10699.9	14769
2005-08-12	26950.7	1230.39	5345.8	4476.48	4937.33	12261.7	1130.22	4469.2	7767.49	805.7	1167.91	34166.9	28175.9	1153.97	13930.5	396.06	6647.55	2005-08-12	10683.1	14673.2
2005-08-15	27375	1233.87	5344.2	4466.58	4922.34	12256.5	1130.22	4459.5	7767.49	812.3	1187.01	34166.9	28074.9	1118.27	14255.5	395.66	6636.38	2005-08-15	10650.7	14842.7
2005-08-16	27080.1	1219.34	5322.3	4444.57	4883.81	12315.7	1116.93	4481.2	7768.24	836.25	1177.28	34023.3	28257.7	1113.83	14169.2	394.64	6634.65	2005-08-16	10534.8	14559.2
2005-08-17	27416.1	1220.24	5292.7	4439.63	4871.46	12273.1	1113.25	4467.9	7859.53	846.54	1192.83	33896.9	27906.3	1113.83	14229	393.53	6631.35	2005-08-17	10500.7	14560.3
2005-08-18	26899.7	1219.02	5269.3	4430.07	4851.27	12307.4	1092.71	4442.9	7811.33	840.44	1148.04	33663	28000	1100.3	14313.8	391.38	6596.42	2005-08-18	10391.3	14620
2005-08-19	26643.8	1219.71	5312.6	4487.9	4929.91	12291.7	1089.88	4461.6	7780.76	852.7	1150.18	34097.8	28456.9	1087.95	14313.8	393.97	6636.58	2005-08-19	10502.1	14678.2
2005-08-22	27260.7	1221.73	5318.4	4485.94	4941.69	12452.5	1116.68	4499.3	7750.6	858.49	1158.6	34127.9	28951.4	1076.35	14743.7	394.67	6623.29	2005-08-22	10525.5	14770.3
2005-08-23	26769.3	1217.57	5300.2	4436.56	4917.74	12472.9	1115.84	4484.9	7615.99	861.41	1149.96	33867.7	29191.6	1066.09	14587.9	391.73	6565.32	2005-08-23	10480	14717.9
2005-08-24	26712.4	1209.59	5275.2	4424.43	4915.95	12502.3	1094.21	4446.42	7612	863.53	1167.14	34043.3	29372.2	1035.44	14656.6	389.86	6537	2005-08-24	10509.7	14603
2005-08-25	27401.6	1212.4	5255.7	4378.51	4856.01	12405.2	1097.29	4424.49	7660.42	864.95	1172.47	33807.9	29814.2	1061.85	14833.7	386.93	6484.96	2005-08-25	10538.9	14604.6
2005-08-26	27094.6	1205.1	5228.1	4342.7	4783.8	12439.5	1086.55	4452.5	7680.22	873.01	1171.86	33515.4	30020.4	1048.87	14833.7	385.15	6445.36	2005-08-26	10484.1	14444.8
2005-08-29	27384.8	1212.28	5228.1	4361.27	4812.24	12309.8	1063.16	4396.8	7634.43	876.05	1154.43	33632.7	30015.1	994.77	14900.9	385.65	6463.67	2005-08-29	10558.4	14327.2
2005-08-30	27603.7	1208.41	5255.8	4356.66	4791.72	12453.1	1072.61	4438.6	7745	880.87	1146.38	33577.6	30015.1	1039.82	14834.3	386.08	6473.22	2005-08-30	10573.1	14008.2
2005-08-31	28044.8	1220.33	5296.9	4399.36	4829.69	12413.6	1083.33	4446.8	7805.43	882.03	1162.8	33919.8	30908	1050.09	14857.2	389.6	6517.21	2005-08-31	10668.9	14243.2
2005-09-01	27962.2	1221.59	5328.5	4424.15	4842.94	12507	1106.37	4497.6	7876.15	894.57	1184.93	34097	31948	1039.23	14858.4	389.88	6553.59	2005-09-01	10813.3	14486.6
2005-09-02	28319.1	1218.02	5326.8	4404.95	4837.81	12600	1115.83	4473.6	7899.77	909.88	1188.85	34076.2	31701.6	1039.23	14858.4	389.31	6532.07	2005-09-02	10771.9	14772.7
2005-09-05	28522	1218.02	5337.8	4430.09	4909.89	12634.9	1114.5	4455.4	7925.24	910.14	1196.22	34228.5	31879.5	1035.89	14518.2	391.46	6543.4	2005-09-05	10771.9	14857.3
2005-09-06	28854.9	1233.39	5359.2	4472.55	4968.28	12599.4	1122.65	4462	7946.78	882.58	1173.32	34416.8	31832.5	1051.59	14218.1	394.15	6609.75	2005-09-06	10798.1	15030.6
2005-09-07	28854.9	1236.36	5365.9	4486.19	4988.14	12607.6	1142.99	4492	7946.78	866.57	1194.31	34508.4	31385	1059.38	14308.7	394.3	6684.69	2005-09-07	10810	15246.2
2005-09-08	28828.1	1231.67	5340.8	4465.94	4992.75	12533.9	1145.26	4474.9	8052.56	883.14	1194.41	34592.7	31485.4	1080.45	14273	393.92	6681.67	2005-09-08	10777.2	15055.9
2005-09-09	29307.9	1241.48	5359.3	4491.68	5005.93	12692	1152.5	4468.1	8060.01	905.89	1189.62	34668.9	32202.7	1098.46	14273	394.91	6703.62	2005-09-09	10898.2	15212.9
2005-09-12	29086.5	1240.56	5375.1	4491.82	4989.98	12896.4	1158.36	4471.8	8138.42	903.87	1188.21	34738.6	32711.1	1105.66	14770.3	395.7	6727.23	2005-09-12	10885.2	15190.2
2005-09-13	28873.3	1231.2	5338	4453.41	4901.88	12902	1158.12	4495.1	8193.96	900.16	1207.16	34526	32541.1	1085.74	14800.7	393.3	6696.38	2005-09-13	10825.2	15087.3
2005-09-14	29050	1227.16	5347.4	4470.43	4911.17	12834.2	1170.77	4518.3	8189.48	896.1	1217.26	34768.9	32632.4	1058.63	14819	393.9	6731.58	2005-09-14	10932.4	15221.4
2005-09-15	29366.2	1227.73	5383.5	4479.39	4905.98	12986.8	1169.59	4513.9	8283.76	906.86	1217.28	34735	33271.1	1050.91	14958.1	394.92	6752.84	2005-09-15	10966.3	15428.8
2005-09-16	29815.8	1237.91	5407.9	4509.49	4986.5	12958.7	1174.13	4553.6	8380.96	923.03	1212.95	34992.3	33294.3	1056.73	14958.1	398.1	6810.3	2005-09-16	10990.6	15428.8
2005-09-19	30076	1231.02	5429.7	4505.68	4926.13	12958.7	1174.13	4551.3	8444.84	946.33	1220.63	34971.2	33221.2	1066.59	15001.4	399.16	6804.07	2005-09-19	11024.7	15656.8
2005-09-20	30059	1221.34	5416.4	4531.8	4962.86	13148.6	1190.93	4580.9	8500.28	944.99	1212.62	35022.6	33719.3	1055.59	15009.8	401.41	6835.68	2005-09-20	10903.5	15563.5
2005-09-21	30837.3	1210.2	5369.7	4468.06	4875.22	13196.6	1196.67	4552.4	8487.14	960.5	1187.99	34884.9	33863.8	1044.06	15029.6	396.48	6761.02	2005-09-21	10957.1	15734.4
2005-09-22	30678.4	1214.62	5385.7	4448.15	4849.01	13159.4	1199.97	4561.9	8221.64	966.02	1159.96	34649.3	33465.6	1016.76	15050.4	393.61	6735.75	2005-09-22	10870.8	15661.1
2005-09-23	31294.1	1215.29	5413.6	4477.2	4882.58	13159.4	1175.88	4562.4	8222.59	965.3	1151.98	34710.1	33250.4	1012.85	15050.4	394.33	6785.53	2005-09-23	10904.3	15649.3
2005-09-26	31141.2	1215.63	5453.1	4566.92	4998.16	13392.6	1206.41	4618.9	8478.91	954.79	1155.04	35139.1	33516	1034.59	14809.1	399.37	6852.18	2005-09-26	11005.5	15765.5
2005-09-27	30874.9	1215.66	5447.3	4546.8	4965.88	13310	1209.63	4629.2	8525.52	984.52	1133.24	35071.3	33319.2	1037.63	14957.7	398.13	6852.01	2005-09-27	11067.2	15801.8
2005-09-28	31317.2	1216.89	5494.8	4599.63	5048.74	13435.9	1228.57	4627.6	8606.03	988.28	1131.77	35331.5	32745	1027.89	14951.6	401.99	6904.84	2005-09-28	11042.3	15869.3
2005-09-29	31208.8	1227.68	5478.2	4578.86	5021.17	13617.2	1231.22	4671.7	8650.17	991.13	1155.48	35233.3	33396.2	1048.3	15036	400.41	6860.37	2005-09-29	11018.5	15841.8
2005-09-30	31583.8	1228.81	5477.7	4600.02	5044.12	13574.3	1221.01	4641.2	8634.48	1007.76	1155.61	35257.8	33333.2	1079.28	15036	402.99	6898.88	2005-09-30	11011.8	16120.1
2005-10-10	30277.2	1187.33	5374.5	4536.22	5022.79	13227.7	1227.18	4469.1	8483.86	970.29	1138.95	34158.9	33506	1102.78	14906.2	398.27	6950.86	2005-10-10	10612.1	15466.4
2005-10-11	30614.2	1184.87	5380.7	4549.68	5032.46	13556.7	1244.27	4428.8	8540.56	994.88	1157.19	34122.2	34040.2	1105.63	15039.5	397.9	6965.67	2005-10-11	10620.5	15445.4
2005-10-12	30614.2	1177.68	5342.2	4515.05	4981.77	13463.7	1217.06	4468.2	8540.56	966.87	1161.85	33906.6	33118.4	1102.98	15073.1	393.7	6918.97	2005-10-12	10493.1	15103.2
2005-10-13	29880	1176.84	5265.2	4470.13	4950.07	13449.2	1193.44	4431	8376.9	935.15	1152.61	33518.3	32054.3	1090.54	15051.1	391.37	6868.11	2005-10-13	10429.7	14924.7
2005-10-14	29770.2	1186.57	5275	4482.13	4975.56	13420.5	1190.17	4406.1	8201.73	911.17	1139.55	33637.1	31440	1096.7	15051.1	394.31	6871.17	2005-10-14	10488.8	14892.9
2005-10-17	30241.6	1190.1	5286.5	4489.21	4978.83	13400.3	1176.36	4425.3	8202.62	915.41	1131.38	33659.3	31850.7	1090.09	14677.8	394.31	6883.42	2005-10-17	10553.4	15282.7
2005-10-18	29067.9	1178.14	5263.9	4461.14	4947.18	13352.2	1186.22	4459.3	8122.25	918.17	1141.2	33315.4	31586.8	1095.87	14814.7	393.92	6946	2005-10-18	10345.1	15084.8
2005-10-19	29297.1	1195.76	5167.8	4375.09	4845.98	13129.5	1153.13	4377.2	7971.06	882.1	1134.61	32623.1	30766.7	1075.91	14944.6	387.06	6820.43	2005-10-19	10425.8	15112
2005-10-20	28344.1	1177.8	5164.1	4390.66	4864.25	13190.5	1162.23	4380.1	7935.12	887.37	1135.95	32693.7	31403.9	1075.4	14952	389.06	6885.4	2005-10-20	10190.7	14821.1
2005-10-21	29175.8	1179.59	5142.1	4366.52	4838.4	13200	1183.48	4364.3	8068.95	887.88	1141.32	32756.8	31428.6	1075.96	14952	386.08	6851.61	2005-10-21	10290.9	14903.4
2005-10-24	29835	1199.38	5207.6	4421.97	4901.79	13106.2	1184.6	4357.2	7920.8	908.57	1141.17	33009.7	31845.7	1073.08	14808.1	389.73	6911.78	2005-10-24	10360.8	15356.3
2005-10-25	29498	1196.54	5182.1	4396.99	4872.97	13280.6	1181.28	4390.8	7991.74	904.35	1121.92	32917.8	31670	1062.17	14966.8	388.68	6939.72	2005-10-25	10363.7	15367.9
2005-10-26	29730	1191.38	5227.8	4412.7	4900.79	13395	1179	4443.4	7974.69	910.42	1097.16	33040.7	31474.4	1062.17	14918.8	390.71	6972.35	2005-10-26	10283.7	15666.2
2005-10-27	29132.5	1178.9	5182.8	4336.41	4806.05	13417.1	1166.36	4433	7798.49	898.48	1097.78	32329.7	31273.3	1063.7	14998.9	386.09	6919.6	2005-10-27	10245.5	15437.6
2005-10-28	29318.2	1198.41	5213.4	4326.71	4825.64	13346.5	1140.72	4383	7685.64	910.75	1080.87	32377.2	31038.5	1058.26	14998.9	385.95	6874.9	2005-10-28	10312.3	15579.7
2005-10-31	30193.5	1207.01	5317.3	4436.45	4929.07	13606.5	1158.11	4459.7	7892.32	934.99	1092.82	32952.6	31964	1066.22	15616.6	394.16	7036.65	2005-10-31	10383.3	15759.7
2005-11-01	30899.7	1202.76	5344.3	4434.75	4922.55	13867.9	1188.95	4474.7	7944.1	942.11	1089.95	32949.8	32792	1064.95	15616.6	394.62	7100.63	2005-11-01	10390.8	15922.5
2005-11-02	30899.7	1214.76	5358.6	4429.65	4954.83	13894.8	1208.38	4456.3	8072.75	964.35	1104.79	33143	33152.1	1064.95	15616.6	397.12	7117.39	2005-11-02	10585.6	15896.5
2005-11-03	31100	1219.94	5431.9	4502.02	5011	13894.8	1217.97	4513.7	8072.75	972.43	1095.27	33591.4	33152.1	1064.95	15616.6	399.91	7211.05	2005-11-03	10672.6	15798
2005-11-04	30887.5	1220.14	5423.6	4498.7	4995.24	14076	1221.98	4519.5	8072.75	972.43	1100.05	33572.5	33152.1	1064.95	15616.6	399.53	7204.98	2005-11-04	10678.6	15900.5
2005-11-07	30952.2	1222.81	5460.8	4503.65	5024.2	14061.6	1218.47	4512.5	8206.83	971.64	1100.65	33662.7	33830.1	1064.95	15616.6	401.14	7253.67	2005-11-07	10681.2	15944.1
2005-11-08	30970.6	1218.59	5460.9	4503.62	5008.83	14036.7	1226.71	4554.5	8317.8	971.21	1110.15	33559	33749.4	1064.95	15848.9	402.8	7257.48	2005-11-08	10616.2	15930.7
2005-11-09	30666.1	1220.65	5439.8	4480.23	5011.38	14072.2	1227.59	4526.1	8308.78	980.29	1108.15	33632.8	33848.3	1052.82	16000	403.89	7238.48	2005-11-09	10656.5	15981.2
2005-11-10	30724.6	1230.96	5423.5	4479.5	5015.55	14080.9	1234.43	4543.7	8308.93	972.23	1088.3	33548.6	34709.7	1043.7	16077.4	406.3	7243.14	2005-11-10	10565.3	16153.1
2005-11-11	30510.9	1234.72	5465.1	4536.49	5090.75	14155.1	1256.12	4574.3	8471.04	969.58	1090.19	33871.6	34096.3	1028.98	16077.4	410.82	7351.32	2005-11-11	10669.4	16137.1
2005-11-14	30218.9	1233.76	5470	4548.45	5092.43	14116	1257.63	4608.4	8494.29	988.97	1088.65	33833.8	34171.5	1017.73	16036.9	412.03	7313.01	2005-11-14	10684.7	16293.5
2005-11-15	30218.9	1229.01	5439.6	4543.15	5110.61	14091.8	1253.86	4603.2	8494.29	991.22	1087.51	33850	34324	1022.08	16029	412.61	7322.72	2005-11-15	10628.9	16193.6
2005-11-16	30482.1	1231.21	5430	4512.13	5081.46	14170.9	1267.16	4621.1	8595.92	989.72	1095.89	33798.2	34866.6	1025.83	16063.2	410.77	7268.5	2005-11-16	10727	16310.7
2005-11-17	31087	1242.8	5460	4523.18	5099.72	14411.8	1269.35	4629.1	8649.52	1014.37	1095.31	34023.9	35127.3	1033.28	16094.8	413.24	7329.93	2005-11-17	10733.1	16455.4
2005-11-18	31102.4	1248.27	5498.9	4556.23	5123.5	14623.1	1272.25	4671.1	8686.65	1013.92	1117	34149.6	35314.3	1054.98	16094.8	416.24	7431.38	2005-11-18	10722.1	16545.4
2005-11-21	31110.1	1254.85	5497.9	4586.38	5170.61	14680.4	1268.8	4654.2	8610.74	1020.98	1119.94	34169.7	35655	1062.46	15888.5	417.55	7452.3	2005-11-21	10817.3	16767.1
2005-11-22	31489	1261.23	5517.2	4580.81	5174.72	14708.3	1244.5	4622.9	8534.97	1014.76	1098.65	34230.5	35254.1	1066.29	15994.7	418.52	7467.73	2005-11-22	10892.8	16866.8
2005-11-23	31942.6	1265.61	5531.7	4608.65	5196.08	14708.3	1282.02	4616.6	8638.34	1017.15	1105.75	34435.2	36179.3	1061.08	16084.1	419.79	7495.15	2005-11-23	10919.8	16713.9
2005-11-24	31944.7	1265.61	5511	4586.84	5187.98	14742.6	1291.71	4652.3	8744.04	1029.46	1113.37	34387.1	36907.8	1078.18	16337.3	417.84	7473.85	2005-11-24	11081.8	16750.4
2005-11-25	31919.7	1268.25	5523.8	4600.48	5194.27	14784.3	1293.22	4648.8	8853.21	1034.52	1114.92	34463.7	36759.9	1074.4	16337.3	418.3	7498.7	2005-11-25	11002.6	16879.4
2005-11-28	31357.6	1257.46	5477.4	4575.31	5176.59	14986.9	1293.74	4665.3	8994.94	1039.8	1110.82	34255.7	36621.5	1081.06	16430.6	417.63	7427.48	2005-11-28	10939.2	16836.1
2005-11-29	31651.6	1257.48	5491	4588.73	5199.48	14927.7	1279.38	4639	8931.16	1034.91	1096.99	34323.9	37495.2	1082.28	16378.9	420.33	7440.7	2005-11-29	10942.6	16695
2005-11-30	31916.8	1249.48	5423.2	4567.41	5193.4	14872.1	1297.44	4634.8	8788.81	1037.26	1099.26	34153.7	38088.7	1096.64	16311.1	418.79	7407.52	2005-11-30	10824.1	16831
2005-12-01	32617.2	1264.67	5486.1	4636.46	5266.55	15130.5	1305.98	4580.1	8944.78	1058.93	1098.75	34620.9	38296.9	1096.37	16339.6	426.17	7536.94	2005-12-01	10999.6	17133.8
2005-12-02	32832.4	1265.08	5528.1	4662.5	5307.99	15421.6	1310.12	4623.5	8961.61	1073.16	1094.29	34793.2	38573.7	1119.42	16339.6	429.48	7589.26	2005-12-02	11005.2	17151
2005-12-05	32701.2	1262.09	5510.4	4650.54	5266.86	15551.3	1315.15	4624.6	8823.31	1076.02	1079.2	34761.1	39130.7	1120.58	16580.8	428.85	7584.81	2005-12-05	11008.8	17271.1
2005-12-06	33223.4	1263.7	5538.8	4677.2	5300.85	15423.4	1321.06	4616	8815.53	1072.34	1087.79	34929.8	38917.8	1123.43	16758.9	432.67	7611.96	2005-12-06	11096.8	17424.4
2005-12-07	32756.8	1257.37	5528.8	4660.58	5266.75	15484.7	1324.75	4623.9	8895.81	1083.18	1099.62	34883.6	38441.6	1151.37	16810.6	431.52	7588.81	2005-12-07	11131.4	17244.2
2005-12-08	32480	1255.84	5531.1	4669.93	5286.75	15183.4	1324.2	4578	8906.31	1079.48	1098.32	34947.3	38587.8	1158.32	16820.9	432.23	7560.02	2005-12-08	11167.2	17211
2005-12-09	32921.8	1259.37	5517.4	4661.01	5282.13	15404	1317.42	4580.1	9067.28	1082.4	1113.48	34882	37496.2	1160.07	16820.9	431.13	7567.4	2005-12-09	11132	17554.5
2005-12-12	32970.6	1260.43	5501.5	4673.13	5301.21	15738.7	1333.23	4611.9	9133.67	1095.75	1116.37	34920.4	38202.2	1175.01	16736.3	432.8	7567.51	2005-12-12	11099.3	17554.5
2005-12-13	33419.6	1267.43	5507.2	4693.4	5310.28	15778.9	1336.48	4587.1	9263.9	1094.03	1117.85	34974.4	37741.7	1182.03	16844.6	433.17	7577.39	2005-12-13	11137.4	17819.7
2005-12-14	33629.5	1272.74	5521.1	4674.85	5286.76	15464.6	1334.27	4617.9	9241.76	1105.67	1125.39	34959	37870.6	1173.72	16802.8	430.95	7516.33	2005-12-14	11095.8	18054
2005-12-15	33193.3	1270.94	5495.3	4673.14	5295.82	15254.4	1337.68	4627.9	9170.4	1101.12	1123.56	34916.3	37631.6	1155.96	16988.1	432.08	7457.96	2005-12-15	11092.8	17922.5
2005-12-16	33291.8	1267.32	5531.6	4704.41	5353.66	15173.1	1321.04	4644	9284.46	1099.36	1127.51	35117.8	37716.7	1143.43	16988.1	436.17	7491.03	2005-12-16	11136.6	17737.6
2005-12-19	33005.3	1259.92	5539.8	4694.86	5350.18	15391.5	1339.4	4655.4	9394.27	1103.84	1131.75	35175.4	37960.1	1162.33	16735.7	435.31	7532.89	2005-12-19	11154.3	17666.4
2005-12-20	33066.5	1259.62	5547.9	4703.48	5356.6	15641.3	1341	4672.3	9346.24	1100.78	1136.34	35346.4	37729.4	1163.03	16447.6	435.46	7516.69	2005-12-20	11180.6	17681
2005-12-21	33517.1	1262.79	5587.4	4752.41	5397.23	15957.6	1354.16	4718.2	9339.17	1105.27	1130.76	35607.4	38210.2	1160.56	16641	438.99	7547.54	2005-12-21	11247.2	17781.5
2005-12-22	33512.9	1268.12	5597	4751.96	5398.28	15941.4	1350.87	4707.8	9372.3	1128.51	1135.24	35570.4	38353.1	1164.02	16793.1	438.45	7515.23	2005-12-22	11255.4	17768.9
2005-12-23	33331.3	1268.66	5595.4	4757.74	5419.05	15941.4	1359.53	4727.7	9256.91	1126.09	1144.87	35531.9	38919.5	1158.34	16793.1	439.16	7497.84	2005-12-23	11245.4	17802.3
2005-12-26	33297.5	1268.66	5595.4	4757.74	5419.05	16107.7	1367.57	4727.7	9085.89	1127.28	1156.82	35531.9	39139.1	1158.34	16656.5	439.16	7497.84	2005-12-26	11245.4	17776.9
2005-12-27	33370.7	1256.54	5595.4	4769.38	5444.84	15969.4	1373.55	4727.7	9283.16	1123.91	1154.29	35566.1	39015.9	1161.71	16686.1	440.32	7548.8	2005-12-27	11245.4	17832.6
2005-12-28	33138.5	1258.17	5622.8	4756.93	5447.15	16194.6	1368.16	4755.6	9257.51	1115.92	1157.03	35597.1	39220.2	1164.14	16737.3	439.1	7559.13	2005-12-28	11261.2	17690.7
2005-12-29	33455.9	1254.42	5638.3	4772.93	5458.58	16344.2	1379.37	4772.5	9323.25	1122.21	1169.86	35677.7	39837.3	1162.63	16750	440.87	7619.96	2005-12-29	11296.3	17832.8
2005-12-30	33455.9	1248.29	5618.8	4715.23	5408.26	16111.4	1379.37	4763.4	9397.93	1125.6	1161.06	35462.3	39777.7	1162.63	16750	436.78	7583.93	2005-12-30	11272.3	17802.7
2006-01-04	35002.4	1273.46	5714.6	4838.52	5523.62	16361.5	1402.11	4820.3	9648.08	1125.6	1180.96	36140.7	41362.5	1211.7	17499	445	7723.71	2006-01-04	11501.5	18669.2
2006-01-05	34936.1	1273.48	5691.2	4835.09	5516.53	16425.4	1395.51	4813.7	9617.74	1125.6	1197.27	35966.4	41722.4	1211	17457.6	443.13	7703.32	2006-01-05	11507.7	18608.3
2006-01-06	35475	1285.45	5731.8	4867.15	5536.32	16428.2	1412.78	4791.1	9640.29	1125.6	1209.42	36233.7	41905.4	1222.25	17457.6	446.11	7718.47	2006-01-06	11620.5	18736.8
2006-01-09	35337.3	1290.15	5731.5	4875.09	5537.11	16428.2	1408.33	4831.5	9583.45	1125.6	1215.67	36125.8	41905.4	1245.05	17675.9	447.88	7715.59	2006-01-09	11565.2	18998.8
2006-01-10	35049.4	1289.69	5688.8	4861.93	5494.71	16124.4	1396.29	4816.7	9445.3	1190.34	1220.62	36023.1	41905.4	1245.05	17675.9	443.9	7663.73	2006-01-10	11597.6	18912.4
2006-01-11	35952.2	1294.18	5731.5	4890.49	5532.89	16363.6	1394.09	4838.1	9445.3	1216.66	1211.05	36388.4	41905.4	1261.28	17675.9	446.31	7752.06	2006-01-11	11621	19160.4
2006-01-12	35779.3	1286.06	5735.1	4890.24	5542.13	16445.2	1402.58	4836.9	9380.88	1255.92	1226.7	36510.6	41905.4	1256.25	17675.9	447.4	7798.1	2006-01-12	11595.2	18925
2006-01-13	35897.1	1287.61	5711	4850.53	5483.09	16455	1416.28	4836.7	9374.19	1239.76	1221.46	36148.7	41905.4	1250.43	17675.9	441.37	7802.5	2006-01-13	11604.8	18889.2
2006-01-16	36533.7	1287.61	5740.2	4856.09	5514.64	16268	1421.79	4836.4	9311.19	1276.9	1202.87	36492.1	43628.8	1235.26	17640.8	441.99	7835.67	2006-01-16	11721	18958.3
2006-01-17	36119.4	1282.93	5699	4807.14	5460.16	15806	1389.58	4866.1	9314.13	1253.58	1208.44	36268.5	44076.9	1212.87	17578.8	438.51	7785.63	2006-01-17	11689.6	18489.6
2006-01-18	35805.2	1277.93	5663.7	4772.09	5395.61	15341.2	1352.91	4786.9	9237.53	1235.01	1233.35	35965.4	42622.9	1193.2	17619.5	434.21	7726.45	2006-01-18	11554.5	18266
2006-01-19	36858.2	1285.04	5693.2	4814.09	5430.84	15696.3	1360.64	4840.9	9449.84	1278.28	1251.58	36094.4	43645.2	1230.06	17653.7	436.62	7771.61	2006-01-19	11693	18521.5
2006-01-20	36694.6	1261.49	5672.4	4773.48	5349.02	15696.7	1324.78	4854.4	9520.96	1304.53	1255.31	35759.1	44465.7	1222.89	17653.7	432.2	7697.53	2006-01-20	11605.7	18346.2
2006-01-23	36631.8	1263.82	5660.9	4751.99	5348.72	15360.6	1297.43	4812.1	9464.9	1295.39	1255.77	35856.2	43851.4	1200.13	18384.3	431.88	7702.66	2006-01-23	11733.4	18447.1
2006-01-24	37399.7	1266.86	5633.8	4748.32	5334.3	15648.9	1326.83	4824.8	9549.92	1307.05	1252.06	35768	44434.5	1207.22	18587.5	431.51	7692.56	2006-01-24	11692.4	18875.4
2006-01-25	37399.7	1264.68	5704.4	4791	5427.09	15651	1342.59	4861.4	9685.74	1324.65	1258.05	36018.8	45746.2	1230.12	18680.3	436.46	7682.69	2006-01-25	11675.2	18866.4
2006-02-06	37321.2	1265.02	5772.4	4934.59	5666.78	16747.8	1341.64	4915.6	9980.42	1325.27	1287.63	36922.6	44855.6	1245.65	19397	452.52	7839.61	2006-02-06	12080.5	18862.2
2006-02-07	36561.7	1254.78	5746.8	4935.4	5672.92	16721	1332.28	4905.4	10082.3	1330.64	1282.1	36821.4	44653	1259.36	19497.2	453.03	7837.34	2006-02-07	11817.3	18665.1
2006-02-08	36499.4	1265.65	5725.1	4895.08	5666.41	16272.7	1310.99	4831.4	10044.8	1335.19	1290.06	36785	43842.7	1238.17	19522.1	452.62	7831.9	2006-02-08	11735.1	18410.2
2006-02-09	36882.3	1263.78	5808.7	4955.74	5743.68	16439.7	1321.66	4877.6	10044.8	1366.37	1269.45	37204.8	44117.5	1246.64	19540.1	457.87	7873.61	2006-02-09	11709.3	18518.3
2006-02-10	36975.3	1266.99	5764.1	4910.82	5701.47	16257.8	1335.23	4871.5	10111	1365.26	1282.66	36900.7	44772.9	1253.11	19540.1	456.26	7861.57	2006-02-10	11651.7	18298.6
2006-02-13	36113.9	1262.86	5793.5	4957.36	5756.33	15877.7	1320.79	4817.1	10173.2	1365.24	1279.64	37116.2	44046.3	1252.4	19647.7	459.48	7889.28	2006-02-13	11519.5	17883.6
2006-02-14	36626.9	1275.53	5792.3	4961.34	5763.4	16184.9	1328.21	4864.2	10086.6	1367.91	1286.33	37009.2	43507.5	1230.38	19698.6	460.04	7882.43	2006-02-14	11616.4	18023
2006-02-15	37239.3	1280	5791.5	4934.09	5764.37	15932.8	1303.84	4835	10113.2	1375.1	1299.17	37084.7	43804	1236.94	19853.9	460.56	7797.2	2006-02-15	11557.2	18169.2
2006-02-16	38256.4	1289.38	5828.9	4973.09	5789.25	16043.7	1314.32	4820.6	10124.3	1381.59	1270.63	37353.5	45361.3	1237.87	19431.3	461.66	7906.58	2006-02-16	11704.3	18457.2
2006-02-17	38421.8	1287.24	5846.2	5000	5795.48	15713.5	1332.73	4799.9	9981.11	1428.14	1267.41	37532.5	46244.3	1243.47	19431.3	463.6	7917.12	2006-02-17	11758	18480.8
2006-02-20	38539.2	1287.24	5863	4979.94	5793.95	15437.9	1348.25	4835.5	10079.3	1459.48	1267.54	37746.1	46689	1247.41	19923.8	464.64	7950.22	2006-02-20	11865.8	18542.6
2006-02-21	38166	1283.03	5857.7	4991.93	5801.04	15894.9	1346.49	4879.1	10168.1	1444.35	1288.42	37848.6	46710.9	1236.09	20061.7	464.32	8002.56	2006-02-21	11826.4	18497.4
2006-02-22	38246.4	1292.67	5872.4	5041.6	5862.06	15781.8	1340.58	4886.7	10224.3	1465.62	1284.23	38204.1	46265.4	1231.25	20352.2	466.02	8040.51	2006-02-22	11800.2	18780.5
2006-02-23	38405.5	1287.79	5836	5040.39	5857.88	16096.1	1361.23	4913.2	10244	1465.62	1288.85	38104.4	46553.6	1224.16	20624.8	464.59	7983.75	2006-02-23	11738.5	19117.7
2006-02-24	38610.4	1289.43	5860.5	5073.95	5870.79	16101.9	1365.82	4893.4	10200.8	1465.62	1296.87	38271.9	46838.1	1216.14	20624.8	464.57	7954.33	2006-02-24	11810.5	19100.9
2006-02-27	38610.4	1294.12	5875.9	5080.52	5915.15	16193	1374.88	4924.1	10282.1	1516.99	1297.19	38503.2	47728.5	1235.42	18740.2	467.53	7995.05	2006-02-27	11706.5	18854.7
2006-02-28	38610.4	1280.66	5791.5	5000.45	5796.04	16205.4	1371.59	4921.3	10370.2	1453.44	1299.03	37872.8	47015.9	1230.66	19502.7	458.72	7892.63	2006-02-28	11688.3	18706.3
2006-03-01	39177.9	1291.24	5844.1	5057.61	5866.61	15964.5	1371.59	4850.6	10565.5	1450.82	1306.59	38059.2	47493	1239.27	19251.6	461.7	7980.36	2006-03-01	11794.6	19058.7
2006-03-02	39125.8	1289.14	5833	5009.09	5783.49	15909.8	1367.7	4903.8	10626.8	1466.87	1285.67	37663.9	46890.8	1249.68	18486.2	457.26	7926.22	2006-03-02	11906.9	19102.3
2006-03-03	39239.8	1287.23	5858.7	4989.15	5721.46	15663.3	1328.95	4898.5	10595.4	1487.11	1293.3	37733.1	46366.2	1261.27	18486.2	455.25	7915.98	2006-03-03	11978.7	19189.2
2006-03-06	38354	1278.26	5897.8	5010.72	5754.06	15901.2	1344.76	4903.9	10735.4	1480.9	1288.95	38077	45997.1	1262.69	18838.9	457.86	7917.18	2006-03-06	11883.3	18991.5
2006-03-07	37422.6	1275.88	5857.4	4992.21	5739.28	15726	1316.67	4879.7	10725.7	1396.48	1259.92	37859.5	43889.8	1246.25	18140	455.17	7864.26	2006-03-07	11816.5	18551.1
2006-03-08	37289.1	1278.47	5812.9	4969.51	5673.36	15627.5	1314.05	4873	10508.9	1396.48	1250.38	37646.2	42340.4	1233.6	17287	451.38	7831.52	2006-03-08	11737.1	18398.8
2006-03-09	36312.3	1272.23	5855.9	5007.84	5732.22	16036.9	1311.21	4894.4	10573.5	1361.28	1245.17	37953.2	42863.4	1239.58	17924.7	454.42	7860.68	2006-03-09	11765.3	18310.6
2006-03-10	36890.7	1281.58	5907.9	5069.27	5804.92	16115.6	1320.07	4888.1	10765.2	1351.26	1245.65	38221	42521.9	1247.42	17924.7	458.59	7970.64	2006-03-10	11833.6	18420.2
2006-03-13	36793	1284.13	5952.8	5107.47	5855.16	16361.5	1338.28	4951.3	10803.7	1384.58	1259.67	38522.9	44345.9	1243.66	15641.7	461.67	8035.44	2006-03-13	11906.6	18706.2
2006-03-14	37541.5	1297.48	5950.6	5117.16	5870.88	16238.4	1326.3	4932.2	10801.7	1360.33	1259.04	38691.5	42906.7	1245.38	14900	462.58	8034.22	2006-03-14	11973.2	18941
2006-03-15	38244	1303.02	5965.1	5127.93	5898.48	16319	1333.98	4946.3	10801.7	1377.33	1274.81	38822.2	43236.7	1244.44	15606.4	464.5	8012.57	2006-03-15	12055.6	18999.6
2006-03-16	38156.6	1305.33	5993.2	5126.01	5897.79	16096.2	1335.98	4977.9	10878.7	1381.7	1274.19	38868.1	44051.3	1273.8	16355.8	464.17	8017.96	2006-03-16	12085.6	19166.4
2006-03-17	38049.2	1307.25	5999.4	5141.08	5882.38	16339.7	1341.12	4971.7	10860	1414.92	1269.46	38754.5	44688.1	1305.18	16355.8	464.05	8047.12	2006-03-17	12000.7	19344
2006-03-20	38203.5	1305.08	5991.7	5138.51	5902.79	16624.8	1346.69	5000.4	10941.1	1408.52	1288.42	38864.3	44426.3	1330.11	16836.9	466.53	8059.42	2006-03-20	11929.3	19581.1
2006-03-21	37398	1297.23	5991.3	5148.56	5911.86	16624.8	1336.65	4991.3	10905.2	1395.24	1290.39	38969.1	44399.4	1327.14	16383.1	467.08	8056.64	2006-03-21	11947.6	19581.1
2006-03-22	37850.6	1305.04	6007.5	5194.78	5932.31	16495.5	1309.83	5013.4	10841.4	1408.81	1296.71	38916.9	44328.8	1302.33	15861.5	469.03	8064.02	2006-03-22	11970.6	19598.1
2006-03-23	37473.9	1301.67	5990.1	5194.78	5947.11	16489.4	1312.26	5035.3	10840.6	1430.18	1302.46	38663.2	44531.2	1305.62	15895.1	470.75	8024.1	2006-03-23	12017.9	19255.9
2006-03-24	37577.1	1302.95	6036.3	5218.71	5973.14	16560.9	1321.23	5040.1	10950.3	1420.25	1294.7	38619.7	43273.9	1311.37	15895.1	472.07	8045.08	2006-03-24	12111.1	19339.3
2006-03-27	37641.1	1301.61	5972.2	5162.44	5912.26	16650.1	1330.34	5088.1	11079	1428.69	1295.91	38181.4	42710.5	1311.95	15547.8	469.76	7980.94	2006-03-27	12078.5	19226.3
2006-03-28	36682.2	1293.23	5935.7	5149.99	5890.63	16690.2	1331.31	5085.8	11086	1414.7	1298.79	37877.8	41742.1	1325.22	16315.1	467.75	7972.91	2006-03-28	12048.8	18930
2006-03-29	37491.6	1302.89	5959.2	5180.25	5914.78	16938.4	1332.72	5090.5	11183.5	1391.31	1305.57	38110.1	42507	1322.97	17060.3	468.99	7983.41	2006-03-29	12190.6	19132.3
2006-03-30	37776.8	1300.25	6015.2	5240.1	5984.19	17045.3	1338.14	5115	11307	1431.22	1294.72	38599.8	42941.7	1322.97	17060.3	472.58	8035.27	2006-03-30	12207	19214
2006-03-31	37952	1294.83	5964.6	5220.85	5970.08	17059.7	1359.6	5129.7	11280	1434.99	1298.3	38366.3	42911.3	1322.97	17060.3	468.69	8023.3	2006-03-31	12110.6	19272.6
2006-04-03	38717.1	1297.81	6024.3	5255.26	6024.05	17333.3	1379.75	5180.5	11564.4	1450.88	1319.47	38733.4	44028.4	1329.31	17293.5	471.33	8078.52	2006-04-03	12210.9	19634.2
2006-04-04	38802.3	1305.93	6004.7	5205.81	6013.85	17292.9	1385.64	5162.5	11638	1455.67	1329.8	38514.4	44070.9	1326.45	17674.4	467.95	8051.62	2006-04-04	12174.1	19764.1
2006-04-05	39053.2	1311.56	6044.1	5221.03	6029.2	17244	1388.77	5207	11746.9	1485.22	1340.16	38894.3	44088.6	1344.6	17665.1	468.53	8090.54	2006-04-05	12299.1	19930.6
2006-04-06	39285	1309.04	6045.7	5222.36	6031.39	17489.3	1397	5238.9	11746.9	1493.84	1339.74	38910.6	43710.6	1355.01	17665.1	469.6	8102.34	2006-04-06	12342	19869.7
2006-04-07	38926.5	1295.5	6026.1	5174.96	5952.92	17563.4	1402.36	5232.9	11589.4	1523.15	1342.96	38521.4	44284.2	1363.3	17665.1	468.68	8105.19	2006-04-07	12241.2	19472.4
2006-04-10	38474.7	1296.6	6067	5190.27	6003.4	17456.6	1398.29	5192.3	11662.5	1555.06	1359.08	38962.4	43099.3	1363.3	16099.1	470.66	8109.31	2006-04-10	12289.7	19548.3
2006-04-11	37901.2	1286.57	6016.5	5112.6	5908.47	17418.1	1386.08	5233.5	11662.5	1553.67	1362.23	38181.5	42890.3	1360.13	15130.8	464.14	8029.06	2006-04-11	12177.3	19465.2
2006-04-12	38427.4	1288.12	6000.8	5085.11	5901.25	17162.5	1383.59	5183.7	11355.7	1561.57	1360.13	38250.4	42505	1372.39	15694.8	463.62	7976.57	2006-04-12	12167.7	19322.6
2006-04-13	38082.1	1289.12	6029.4	5102.62	5918.57	17199.2	1405.72	5175.7	11237.2	1545.54	1332.33	38231	41919.2	1382.12	15694.8	462.76	8007.34	2006-04-13	12248.6	19322.6
2006-04-14	38082.1	1289.12	6029.4	5102.62	5918.57	17233.8	1432.72	5175.7	11237.2	1559.03	1359.54	38231	42212	1382.12	15694.8	462.76	8007.34	2006-04-14	12248.6	19322.6
2006-04-17	38462.5	1285.33	6029.4	5102.62	5918.57	17000.4	1422.63	5175.7	11539.7	1582.73	1378.61	38231	41860.7	1386.79	14203.7	462.76	8007.34	2006-04-17	12309	19632.3
2006-04-18	39572.5	1307.65	6044.1	5095.97	5902.58	17232.9	1427	5248.6	11821.6	1600.01	1385.11	38102.8	42864.8	1417.38	13121.3	462.73	7961.35	2006-04-18	12446.8	19820.1
2006-04-19	39937.7	1309.93	6089.8	5158.14	5993.76	17350.1	1437.84	5283.9	11896	1615.04	1396.7	38598.8	43732.5	1453.23	13261.9	468.86	8050.86	2006-04-19	12487.3	19933.1
2006-04-20	39774.6	1311.46	6081.4	5206.79	6063.28	17317.5	1434.15	5276.9	12039.5	1618.64	1385.9	38879.3	43872.8	1464.53	13261.9	472.64	8056.98	2006-04-20	12313.7	19979.5
2006-04-21	39774.6	1311.28	6132.7	5252.38	6094.75	17404	1451.31	5250.1	12030.3	1617.52	1416.79	39080.2	45075.9	1459.29	13261.9	478	8093.47	2006-04-21	12437.2	20174.6
2006-04-24	39751.3	1308.11	6098.7	5221.44	6079.09	16914.4	1430.94	5269.8	11915.2	1625.21	1409.79	38682	45278.4	1442.87	12611.7	475.64	8076.25	2006-04-24	12342.2	20198.7
2006-04-25	39738.1	1301.74	6086.6	5235.34	6078.8	16970.3	1431.15	5269.8	11646.8	1627.51	1399.77	38711.1	45352.5	1458.78	13637.1	476.04	8041.02	2006-04-25	12329.8	20360.6
2006-04-26	40410.1	1305.41	6104.3	5252.32	6107.12	17055.9	1451.22	5327.2	11938.5	1669.24	1417.48	38946.1	44745.5	1481.72	13817.9	477.47	8071.1	2006-04-26	12321.7	20566.9
2006-04-27	39751.4	1309.72	6060	5213.55	6067.74	17114.5	1452.53	5300.2	11835	1626.08	1416.73	38696.7	43752	1474.61	13575	474.44	8080.12	2006-04-27	12187.7	20390.6
2006-04-28	40363.4	1310.61	6023.1	5188.4	6009.89	16906.2	1419.73	5258.8	11851.9	1657.28	1440.22	38375.1	43880.4	1464.41	13575	469.4	8047.29	2006-04-28	12204.2	20646.2
2006-05-08	41515.5	1324.66	6067.1	5282.4	6127.98	17291.7	1452.23	5324	12462.5	1765.35	1497.1	39059.3	44712.9	1507.93	11376.9	472.67	8103.62	2006-05-08	12294.2	21608.7
2006-05-09	41979.3	1325.14	6105.6	5312.18	6140.72	17190.9	1450.44	5325.8	12513.9	1765.35	1531.16	39278.4	44563.3	1532.62	10598.5	473.52	8122.08	2006-05-09	12328.2	21822.9
2006-05-10	41751.5	1322.85	6083.4	5278.27	6118.38	16951.9	1451.09	5352.2	12612.4	1739.92	1545.69	39172.2	43599	1539.4	10074.6	469.07	8112.87	2006-05-10	12316.3	21781.1
2006-05-11	40847.1	1305.92	6042	5262.94	6054.72	16862.1	1464.7	5364.5	12435.4	1723.97	1537.38	39077.8	43713.2	1553.06	10046.8	466.88	8097.27	2006-05-11	12165.4	21435.3
2006-05-12	40212	1291.24	5912.1	5150.45	5916.28	16601.8	1445.2	5329.5	12285.1	1681.07	1602.83	38422.1	41970.8	1525.78	10046.8	455.09	7954.1	2006-05-12	12038.1	21154.9
2006-05-15	39271.4	1294.5	5841.3	5064.85	5857.03	16486.9	1413.98	5234.1	11822.2	1589.46	1664.09	37892.9	40268.7	1429.54	11859.9	450.09	7853.94	2006-05-15	11831.7	20722.1
2006-05-16	39416.4	1292.08	5846.2	5081.69	5851.92	16158.4	1382.11	5217.4	11873.7	1585.35	1613.25	37866.8	41044.1	1427.81	10764.3	451.08	7887.09	2006-05-16	11829.4	20851.1
2006-05-17	38290.7	1270.32	5675.5	4920.31	5652.72	16307.7	1401.47	5217.5	12217.8	1543.26	1625.15	36866.3	40439.2	1462.16	10692.1	436.47	7658.52	2006-05-17	11640.6	20261.9
2006-05-18	37807.1	1261.81	5671.6	4908.69	5666.07	16087.2	1365.15	5119.3	11391.4	1490.64	1617.28	36715.5	39643.7	1400.85	11046.5	437.1	7602.3	2006-05-18	11540	20217
2006-05-19	37732.9	1267.03	5657.4	4944.57	5672.28	16155.5	1372.29	5100.9	10938.6	1449.75	1659.55	36851.9	39643.7	1392.99	11046.5	438.98	7614.25	2006-05-19	11545.8	20182.1
2006-05-22	36496.9	1262.07	5532.7	4813.5	5546.24	15857.9	1338.59	5030.8	10481.8	1318.5	1657.69	35459.2	36351.1	1309.05	10147.7	428.78	7430.21	2006-05-22	11545.8	19369.3
2006-05-23	36110	1256.58	5678.7	4931.53	5678.49	15599.2	1329.86	5013.8	10822.8	1407.49	1604.55	36099.3	37235.5	1326.26	10367.5	439.58	7572.47	2006-05-23	11539.9	19084.8
2006-05-24	35792	1258.57	5587.1	4870.02	5587.23	15907.2	1333.38	5037.7	10573.1	1368.5	1590.92	35831.2	36100.7	1323.15	10341.9	435.84	7481.33	2006-05-24	11423.9	18805.6
2006-05-25	37568.7	1272.88	5677.7	4949.53	5706.06	15693.8	1295.76	4976.8	10666.3	1424.97	1591.42	36332.6	36730.2	1323.15	10385.5	440.28	7481.33	2006-05-25	11653	19405.7
2006-05-26	38629.7	1280.16	5791	5045.09	5788.36	15970.8	1322.43	5053.7	10809.4	1495.11	1613.89	36809	38593.5	1323.15	10385.5	446.28	7679.47	2006-05-26	11762.8	19585.2
2006-05-29	38145.1	1280.16	5791	5015.32	5755.02	15915.7	1329.22	5109.5	10853.1	1492.08	1648.54	36793	38908.6	1333.88	10519.8	445.79	7688.15	2006-05-29	11845.5	19500.5
2006-05-30	36412.5	1259.84	5652	4893.87	5622.43	15859.5	1317.7	5105.4	10786.6	1476.99	1657.29	36040.8	37860.8	1366.17	10832.2	434.7	7533.31	2006-05-30	11705.4	18841.3
2006-05-31	36530	1270.09	5723.8	4930.18	5692.86	15467.3	1317.7	5001.7	10398.6	1461.22	1641.3	36657.7	38132.2	1330	11201.5	440.41	7604.4	2006-05-31	11744.5	18677.9
2006-06-01	37748.3	1285.71	5749.7	4947.29	5707.59	15503.7	1295.09	5060.6	10071.4	1459.99	1684.19	36781.4	38395.2	1321.56	11610.9	441.58	7617.33	2006-06-01	11847	19128.6
2006-06-02	37942.2	1288.22	5764.6	4959.7	5687.04	15789.3	1309.04	5077.2	10451.3	1535.38	1669.4	36794.7	39285.8	1347.69	11610.9	438.9	7665.08	2006-06-02	11898.7	19421.7
2006-06-05	36739.9	1265.29	5762.1	4916.04	5621.19	15668.3	1301.62	5120	10213.5	1542.95	1684.62	36715	37964	1349.04	12181.9	436.21	7665.08	2006-06-05	11699.5	18954.9
2006-06-06	36557.8	1263.85	5669.8	4797.92	5502.81	15384.9	1301.62	5036.1	9957.32	1469.95	1679.13	36011.6	37464.4	1316.94	12423.4	427.88	7497.02	2006-06-06	11666.1	18798.3
2006-06-07	35264	1256.15	5706.3	4824.77	5543.93	15096	1266.84	5025.5	9756.76	1431.4	1589.55	36273.9	36709.6	1287.18	11408.1	432.06	7549.79	2006-06-07	11475.4	18413.4
2006-06-08	35437.8	1257.93	5562.9	4684.34	5383.28	14633	1223.13	4907.2	9295.81	1361.12	1591.49	35442.3	35338.7	1241.33	11994	419.64	7344.28	2006-06-08	11415.5	18257.6
2006-06-09	35074.6	1252.3	5655.2	4768.18	5464.08	14750.8	1235.65	4966	9810.46	1362.51	1551.38	35925.9	34802.6	1274.75	11994	426.47	7434.57	2006-06-09	11390.7	17748.7
2006-06-12	33554.5	1236.4	5620.9	4723.18	5395.55	14833	1239.84	4966	9476.15	1362.51	1552.8	35525	34330.3	1273.11	12078.7	421.72	7332.69	2006-06-12	11197.6	16986.3
2006-06-13	32847.6	1223.69	5519.6	4617.59	5292.14	14218.6	1203.86	4838.9	9062.65	1234.82	1548.49	34991.6	32384.4	1236.57	11936.3	412.87	7154.86	2006-06-13	10904.3	16653.2
2006-06-14	32941.5	1230.04	5506.8	4615.44	5305.99	14309.6	1221.73	4850.8	8929.44	1274.39	1531.33	34926.4	32899.7	1234.2	12046.1	412.98	7171.03	2006-06-14	10960.7	16802.1
2006-06-15	32941.5	1256.16	5619.3	4724.58	5422.22	14470.8	1219.4	4869.7	9545.06	1344.27	1533.98	35654.6	33627.4	1241.65	12046.1	423.73	7324.4	2006-06-15	11213.2	17932.3
2006-06-16	34398.9	1251.54	5597.4	4694.89	5376.01	14879.3	1262.19	4969	9884.51	1329.87	1574.47	35347	34048	1309.53	12046.1	420.52	7294.55	2006-06-16	11208	18041.8
2006-06-19	33897.4	1240.14	5626.1	4729.02	5439.23	14860.4	1251.67	4901.2	9997.84	1347.47	1586.29	35303.8	34807.7	1295.05	12610.3	423.56	7363.99	2006-06-19	11007.6	17581.9
2006-06-20	33632.1	1240.12	5658.2	4770.42	5493.61	14648.4	1225.83	4861.4	9822.52	1361	1592.33	35451.8	34601.4	1294.97	12633.8	425.18	7397.92	2006-06-20	10995.5	17781.3
2006-06-21	34546.6	1252.2	5665	4774.73	5503.41	14644.3	1227.19	4918.9	10040.1	1361.58	1598.12	35579.8	33762	1293.29	12729.4	426.64	7427.15	2006-06-21	11112.8	18156.2
2006-06-22	34316.8	1245.6	5684.1	4803.29	5533.42	15135.7	1238.83	5010.8	10275.9	1354.12	1596.07	35690.5	34229	1303.45	12729.4	429.26	7483.33	2006-06-22	11130.2	18188.4
2006-06-23	34661.2	1244.5	5692.1	4817.63	5529.74	15124	1228.62	4964.9	10401.3	1344.9	1605.71	35811.7	33132.3	1290.16	12729.4	429.14	7485.8	2006-06-23	11249	18545.7
2006-06-26	34631.2	1250.56	5681.2	4801.49	5514.63	15152.4	1238.05	4965	10042.1	1348.62	1633.45	35756	31950.6	1283.85	13021.2	427.23	7463.63	2006-06-26	11372.2	18491.4
2006-06-27	34375.7	1239.2	5652.3	4771.24	5459.15	15171.8	1247.54	4999.2	10151	1396.94	1639.55	35602.5	32470.4	1285.63	13074.4	422.8	7406.83	2006-06-27	11293.2	18021.5
2006-06-28	34834.6	1246	5678.6	4774	5456.87	14886.1	1238.71	4946.8	10129.7	1414.01	1639.29	35699.9	33207.1	1272.05	13145.3	423.81	7431.9	2006-06-28	11332.3	18101.8
2006-06-29	36486.7	1272.87	5791.5	4880.38	5581.67	15121.1	1263.02	4997.2	10162.2	1447.92	1671.62	36187.2	34031.1	1274.74	13145.3	432.2	7541.08	2006-06-29	11520.9	18908.3
2006-06-30	36630.7	1270.2	5833.4	4965.96	5683.31	15505.2	1295.15	5073.9	10609.2	1494.63	1672.21	36601.5	35453.3	1310.26	13145.3	440.25	7652.1	2006-06-30	11612.9	19147.2
2006-07-03	37357.2	1280.19	5884.4	4980.62	5712.69	15571.6	1294.61	5092.2	10695.3	1512.04	1697.28	36853.2	35456.5	1327.76	13125	443.47	7720.68	2006-07-03	11612.9	20060.8
2006-07-04	37367.3	1280.19	5883.5	4983.88	5729.01	15638.5	1285.92	5104.7	10662.2	1539.52	1681.55	36919.6	36481.2	1337.87	12927.8	444.38	7727.8	2006-07-04	11733.2	20329.5
2006-07-05	36378	1270.91	5826.7	4921.3	5625.63	15523.9	1279.85	5096.9	10919.6	1501.28	1718.56	36396.7	35385	1338.32	13053.2	439.15	7659.17	2006-07-05	11626.4	19514.6
2006-07-06	36533.1	1274.08	5890	4966.45	5695.47	15321.4	1263.96	5120.3	10768	1535.86	1741.47	36701.7	35698.7	1340.02	13053.2	442.91	7704.64	2006-07-06	11602	20047.6
2006-07-07	36102	1265.48	5888.9	4953.71	5681.85	15307.6	1273.93	5135.3	10509.5	1549.66	1730.19	36604.2	36202.2	1347.9	13053.2	440.7	7655.21	2006-07-07	11631.9	19829.6
2006-07-10	36140.6	1267.34	5896.9	4982.48	5706.32	15552.8	1299.29	5142.8	10684.3	1555.69	1734.33	36760.5	36148.4	1339.83	12369.6	442.58	7704.36	2006-07-10	11654.7	19700.2
2006-07-11	36553.6	1272.52	5857.3	4914.39	5616.04	15473.8	1300.44	5107.2	10614.4	1551.83	1745.81	36391.5	35955.8	1343.94	12260.8	438.57	7669.39	2006-07-11	11793	19570.2
2006-07-12	36229.7	1258.6	5860.6	4941.73	5637.82	15249.3	1296.69	5128.3	10930.1	1552.4	1740	36506.3	35815.5	1345.87	11868.4	440.43	7706.95	2006-07-12	11771.1	19419.4
2006-07-13	35354.3	1242.29	5765	4852.52	5527.29	15098	1285.02	5084.6	10858.5	1487.51	1655.77	36019.8	35010.5	1334.03	11868.4	434.41	7587.96	2006-07-13	11601.9	18725.3
2006-07-14	35349.7	1236.2	5707.6	4780.79	5422.22	14845.2	1255.13	4966.1	10678.2	1484.58	1665.21	35709	33831.7	1303.59	11868.4	428.33	7506.78	2006-07-14	11630	18328.7
2006-07-17	34866.3	1234.49	5701	4750.08	5416.96	14845.2	1255.13	4956.2	10293.2	1459.55	1682.89	35497.4	32702.9	1283.95	11347.5	427.23	7501.34	2006-07-17	11480.6	18438
2006-07-18	35130.4	1236.86	5681.7	4734.54	5396.85	14437.2	1233.42	4923.3	10226.8	1455.62	1684.25	35404.9	33618	1286.05	11192.4	426.8	7461.34	2006-07-18	11471.7	18885.7
2006-07-19	36785.4	1259.81	5778	4846.54	5539.29	14500.3	1233.65	4900.1	10007.3	1481.89	1645.16	36182.6	33554.4	1280.5	10485.1	437.44	7603.57	2006-07-19	11619.6	19871.8
2006-07-20	35846.8	1249.13	5770.9	4865.04	5545.82	14946.8	1273.3	4996.5	10352.9	1503.64	1655.12	36118.8	35311	1315.59	10485.1	438.72	7659.57	2006-07-20	11465.5	19510.5
2006-07-21	35510.4	1240.29	5719.7	4818.55	5451.01	14821.3	1271.33	4960.6	10085.9	1490.09	1665.33	35846.9	34988.8	1314.58	10485.1	436.3	7618.14	2006-07-21	11418.3	19527.4
2006-07-24	36224.4	1260.91	5833.9	4914.93	5578.05	14794.5	1263.35	4934.4	10215.4	1499.68	1665.94	36372.9	34959	1303.15	10690.7	445.92	7780.28	2006-07-24	11625.2	19938.7
2006-07-25	36680.8	1268.88	5851.2	4933.12	5565.76	15005.2	1279.77	4992.4	10415.6	1506.38	1685.46	36271.9	35264.4	1307.78	10374.9	444.05	7784.8	2006-07-25	11754.6	20082
2006-07-26	36594.3	1268.4	5877.1	4943	5583.1	14884.1	1279.08	4935.7	10617.3	1511.4	1686.65	36454.2	35984.5	1312.83	10393.3	446.38	7815.13	2006-07-26	11879.5	19913.2
2006-07-27	36887.7	1263.2	5929.5	5001.21	5659.07	15179.8	1296.27	5007.8	10741.6	1560.17	1675.17	36765.4	36747.3	1330.59	10393.3	452.49	7856.48	2006-07-27	11758.9	20138.8
2006-07-28	37381.1	1278.55	5974.9	5028.51	5705.42	15342.9	1297.07	4958.3	10680.2	1555.58	1662.03	36974.6	36101.9	1337.41	10393.3	456.22	7946.5	2006-07-28	11823.7	20252.3
2006-07-31	37077.1	1276.66	5928.3	5009.42	5681.97	15456.8	1297.82	4986	10743.9	1551.09	1612.73	36893.9	36067.9	1351.65	10848	454.06	7941.83	2006-07-31	11831	20095.9
2006-08-01	36839.3	1270.92	5880.8	4948.23	5596.74	15440.9	1287.36	4981.3	10751.7	1544.88	1600.61	36631.7	35742.8	1371.69	10611.5	449.96	7941.83	2006-08-01	11907.6	19973.2
2006-08-02	37288.4	1278.55	5932.1	5026.25	5680.82	15464.3	1295.11	4931.5	10876.2	1569.9	1600.87	37034.1	35721.6	1394.36	10761.2	455.3	7905.19	2006-08-02	11969.9	20145.1
2006-08-03	37451.2	1280.27	5838.4	4983.68	5640.03	15470.4	1292.05	4997.5	10923.2	1596.08	1601.06	36780.7	35262.9	1379.71	10761.2	450.65	7810.04	2006-08-03	11936.7	20261.8
2006-08-04	37847.9	1279.36	5889.4	5040.95	5723.03	15499.2	1304.51	4956.1	10866.5	1629.23	1570.15	37149.6	36159.6	1389.35	10761.2	455.8	7891.03	2006-08-04	11936.7	20355
2006-08-07	37697.6	1275.77	5828.8	4956.34	5626.67	15154.1	1289.54	4961.8	10812.6	1623.59	1547.44	36806.2	35967.5	1403.49	11248.6	451.09	7790.84	2006-08-07	11936.7	20412.5
2006-08-08	37600.4	1271.48	5818.1	4967.95	5651.92	15464.7	1311.1	5024.8	11015	1619.98	1580.58	36915.2	36535.8	1396.08	11349.1	450.2	7793.26	2006-08-08	11998.2	20342.8
2006-08-09	37255.1	1265.95	5860.5	5025.15	5702.81	15656.6	1314.93	4962	11145.2	1642.91	1578.57	37092.9	37563.3	1413.1	11318.4	453.29	7882.93	2006-08-09	12008.1	20062.4
2006-08-10	37353.8	1271.81	5823.4	4976.64	5630.96	15630.9	1304.31	4953.2	11149.2	1631.15	1606.07	36868.9	37389.2	1384.86	11318.4	451.55	7844.23	2006-08-10	11959	20048.2
2006-08-11	36944.4	1266.74	5820.1	4985.52	5628.37	15565	1292.1	4949.2	11192.5	1657.2	1605.93	36860.7	37418.1	1402.19	11318.4	451.76	7858.57	2006-08-11	11944.9	20273.9
2006-08-14	36556.9	1268.21	5870.9	5046.93	5692	15857.1	1295.11	4971.3	11313	1651.62	1570.74	37092.8	37631.1	1415.22	11675.2	456.05	7925.1	2006-08-14	11850.2	20290.5
2006-08-15	37295.9	1285.58	5897.9	5115.02	5776.8	15816.2	1295.11	4936	11313	1644.16	1595.66	37092.8	37806.5	1424.24	11537.4	461.25	8055.32	2006-08-15	11977.1	20544.4
2006-08-16	37677.8	1295.43	5896.6	5137.31	5812.94	16071.4	1315.61	4961.9	11448.3	1654.9	1616.41	37519.9	38433.4	1437.77	11573.2	462.85	8089.71	2006-08-16	12030.2	20900
2006-08-17	37558.9	1297.48	5900.4	5144.84	5833.51	16020.8	1327.78	5055.9	11477.5	1647.54	1603.33	37665.5	37885.3	1437.77	11573.2	463.24	8112.76	2006-08-17	12056	20971.8
2006-08-18	37551.7	1302.3	5903.4	5135.69	5817.02	16106	1331.1	5052.5	11465.7	1595.22	1598.02	37724.4	37384.8	1437.77	11573.2	463.92	8084.18	2006-08-18	12044.8	21046.6
2006-08-21	37160.6	1297.52	5915.2	5104.65	5794.83	15969	1321.67	5063.6	11511.7	1618.59	1601.15	37625.3	37164.9	1437.77	11260.3	462.96	8057.59	2006-08-21	12136.9	20861.6
2006-08-22	36677.5	1298.82	5902.6	5128.33	5818.41	16181.2	1334.96	5076.2	11502.6	1641.11	1613.36	37769.7	37130.8	1435.03	11340	463.82	8080.62	2006-08-22	12201.1	20986.9
2006-08-23	35512.1	1292.99	5860	5082.73	5775.54	16163	1324.95	5082.3	11406.6	1647.71	1612.4	37494.7	37121.8	1438.63	11357.9	461.05	8078.66	2006-08-23	12195.1	20742.4
2006-08-24	35797.3	1296.06	5869.1	5112.85	5814.08	15960.6	1315.73	4987.8	11532	1637.88	1623.02	37858.1	36651.4	1429.48	11357.9	463.74	8098.97	2006-08-24	12132.3	20751.5
2006-08-25	35957.5	1295.09	5878.6	5111.13	5811.47	15938.7	1329.35	5023.6	11572.2	1643.18	1623.03	37919.6	36861.7	1416.93	11357.9	465.14	8102.5	2006-08-25	12119.8	20994.9
2006-08-28	36374.5	1301.78	5878.6	5148.52	5854.99	15762.6	1327.89	5024.2	11619.5	1643.17	1650.44	38025.1	36686.7	1418	11123.7	467.78	8118.64	2006-08-28	12167.4	21228.9
2006-08-29	36303.7	1304.28	5888.3	5160.32	5847.02	15890.6	1344.61	5067.6	11706.9	1643.93	1651.02	38042.3	36897.2	1432.93	11089.5	467.77	8165.58	2006-08-29	12060.5	21282.1
2006-08-30	36313.4	1304.27	5929.3	5182.79	5867.53	15872	1341.35	5067.3	11723.9	1651.45	1655.19	38246.4	36897.2	1425.22	11111.9	470.14	8183.43	2006-08-30	12068.4	21331.1
2006-08-31	36232.2	1303.82	5906.1	5165.04	5859.57	16140.8	1352.74	5115.4	11699	1626.69	1658.64	38206.4	37285.9	1431.26	11111.9	469.01	8167.96	2006-08-31	12073.8	21049.3
2006-09-01	37329.1	1311.01	5949.1	5183.45	5876.54	16134.2	1356.67	5097.1	11778	1620	1636.69	38422.3	37414.9	1444.49	11111.9	470.93	8189.1	2006-09-01	12145.1	21192.3
2006-09-04	37693.4	1311.01	5986.6	5203.24	5909.72	16358.1	1359.06	5129.2	11914.2	1634.11	1657.52	38521.2	38139.1	1469.56	11377.5	473.58	8230.15	2006-09-04	12145.1	21385.6
2006-09-05	37368	1313.25	5981.7	5172.85	5884.07	16386	1361.24	5150.6	11904.6	1655.04	1664.08	38440.4	38180	1468.24	11316.3	471.74	8226.22	2006-09-05	12198.6	21256.1
2006-09-06	36709.9	1300.26	5929.3	5115.52	5813.06	16284.1	1357.01	5113.8	11933.2	1630.27	1672.12	38175.1	37689.7	1472.56	11454.9	466.74	8172.78	2006-09-06	11999.7	20965.2
2006-09-07	36709.9	1294.02	5858.1	5060.09	5773.72	16012.4	1351.17	5108.7	11853.9	1588.62	1661.19	37947.5	37457	1470.47	11454.9	463.46	8126.11	2006-09-07	11895	20833.2
2006-09-08	36558.5	1298.92	5879.3	5073.57	5795.26	16080.5	1354.89	5098.3	11918.6	1591.12	1667.98	38124.3	37372	1466.58	11454.9	464.47	8167.04	2006-09-08	11869.6	20795.8
2006-09-11	35772.5	1299.54	5850.8	5058.31	5798.46	15794.4	1334.08	5026	11550.7	1534.68	1674.97	37977	37172.6	1447.25	11608.3	462.55	8094.07	2006-09-11	11656.6	20612.9
2006-09-12	36146.7	1313.11	5895.5	5125.97	5873.85	15719.3	1328.04	4974.4	11660.8	1542.7	1695.86	38185.3	37624.5	1435.21	11627.1	468.98	8195.14	2006-09-12	11678.9	21102.8
2006-09-13	36549.7	1318.07	5892.2	5137.93	5906.12	15750	1333.13	5017.2	11893.8	1556.32	1689.39	38238.6	37774.6	1451.08	11240.5	471.14	8215.71	2006-09-13	11777.2	21320.2
2006-09-14	36153.6	1316.28	5877.2	5123.85	5907.37	15942.4	1358.75	5070.4	11973	1566.39	1689.69	38191.2	37478.7	1461.29	11240.5	471.48	8181.81	2006-09-14	11648.7	21334
2006-09-15	36169.9	1319.87	5877	5144.88	5937.87	15866.9	1361.1	5036.4	12009.6	1550.68	1721.05	38148.9	38143.9	1465.7	11240.5	474.85	8229.27	2006-09-15	11656	21548.9
2006-09-18	36482.8	1321.18	5890.2	5146.96	5926.33	15866.9	1374.3	5072.8	12071.3	1567.15	1732.99	38161.2	38245.9	1474.26	11307.5	474.72	8257.75	2006-09-18	11763.5	21666.1
2006-09-19	35885.7	1318.31	5831.8	5115.99	5873.46	15874.3	1373.95	5056.8	11970.5	1577.85	1735.24	37927.1	38345.1	1485.35	11037.7	470.32	8232.14	2006-09-19	11701.7	21659
2006-09-20	35196.6	1325.18	5866.2	5192.74	5954.38	15718.7	1366.44	4998.5	12109.1	1554.31	1732.45	38300.1	38275	1479.31	11108.4	476.46	8342.37	2006-09-20	11635.4	21841.5
2006-09-21	34830.1	1318.03	5896.7	5208.32	5962.03	15834.2	1366.79	4995.9	12274.3	1534.75	1740.9	38453.7	37790.8	1507.37	11108.4	478.05	8373.61	2006-09-21	11627.7	21498.1
2006-09-22	34798.8	1314.78	5822.3	5141.95	5883.32	15634.7	1348.38	4983.2	12236.8	1504.9	1725.36	38082.3	36390	1510.83	11108.4	472.99	8294.48	2006-09-22	11581.6	21390.4
2006-09-25	34972.7	1326.37	5798.3	5146.49	5901.66	15633.8	1355.21	4986.3	12173.9	1452.54	1722.37	38081.7	36084.2	1506.76	11273.2	473.82	8270.52	2006-09-25	11582.7	21674.7
2006-09-26	35819	1336.34	5873.6	5219.59	5960.63	15557.5	1343.97	4989.6	12321.2	1484.13	1712.64	38408.6	36432.4	1500.11	11272	480.52	8382.75	2006-09-26	11642.4	21792.3
2006-09-27	36105.6	1336.59	5930.1	5243.1	5989.71	15947.9	1360.03	5093.2	12366.9	1519.06	1725.04	38533.2	36818.7	1523.06	11225.3	481.9	8413.07	2006-09-27	11751.6	21748.6
2006-09-28	36486.2	1339.15	5971.3	5250.01	5989.16	16024.9	1371.43	5113.9	12380.7	1558.85	1736.96	38641.2	37268.2	1533.8	11225.3	482.54	8416.68	2006-09-28	11817.4	21854.5
2006-09-29	36449.4	1335.85	5960.8	5250.01	6004.33	16127.6	1371.41	5154.1	12454.4	1549.99	1752.42	38703.2	36924.9	1534.62	11225.3	483.62	8425.91	2006-09-29	11761.3	21937.1
2006-10-09	38406.4	1350.66	6030.9	5284.74	6084.4	16436.1	1319.4	5199.1	12365.8	1587.59	1785.38	39309.2	36885.9	1543.42	10942	487.22	8548.91	2006-10-09	11690.9	22313.4
2006-10-10	38654.7	1353.42	6072.7	5309.79	6117.71	16477.2	1328.37	5248.6	12363.8	1584.25	1784.86	39540.7	37449.2	1554.92	10949.4	489.8	8627.2	2006-10-10	11755.1	22523.6
2006-10-11	38322.2	1349.95	6073.5	5313.19	6119.45	16400.6	1325.49	5282.8	12353.5	1585.55	1790.1	39689.5	37660.4	1553.12	10990	490.01	8638	2006-10-11	11619.1	22387.1
2006-10-12	38322.2	1362.83	6121.3	5361.51	6160.28	16368.8	1331.78	5259.4	12538	1581.63	1778.18	39808	38316.9	1549.54	10990	492.84	8673.73	2006-10-12	11719.1	22661.8
2006-10-13	38850.2	1365.62	6157.3	5353.23	6173.68	16536.5	1348.6	5290	12736.4	1610.44	1784.66	39795.4	38486.1	1572.2	10990	492.68	8651.14	2006-10-13	11908.6	22848.3
2006-10-16	39229.1	1369.05	6172.4	5361.97	6186.54	16692.8	1356.72	5311	12928.2	1612.01	1771.3	39882.7	38997.9	1561.79	10382.3	493.39	8632.07	2006-10-16	12061.5	22950.2
2006-10-17	38897.5	1364.05	6108.6	5302.99	6115.1	16611.6	1351.3	5281.3	12883.8	1609.47	1763.9	39381.2	38456.8	1566.82	10438.8	487.01	8535.26	2006-10-17	11996.6	22799.4
2006-10-18	38686	1365.96	6150.4	5361.29	6182.78	16653	1354.26	5313.2	12858.5	1626.4	1787.18	39720	39743.8	1564.55	10545.4	490.11	8620.23	2006-10-18	11966	23012.9
2006-10-19	38919.8	1366.96	6156	5359.74	6177.42	16551.4	1354.06	5285.3	12723.6	1638.7	1792.25	39702.3	39823.9	1568.6	10545.4	490.36	8620.68	2006-10-19	12060.6	23168.5
2006-10-20	38642.8	1368.6	6155.2	5375.35	6202.82	16651.6	1364.24	5335.4	12709.4	1630.47	1790.36	39742.4	39643.8	1572.85	10545.4	489.3	8643.02	2006-10-20	12035.6	23233.5
2006-10-23	39226.8	1377.02	6166.1	5411.81	6242.91	16788.8	1364.95	5333.5	12623.3	1618.26	1759.39	39688	39643.8	1572.85	10545.4	492.3	8697.59	2006-10-23	12119.1	23321.4
2006-10-24	39499	1377.38	6182.5	5404.54	6247.52	16780.5	1366.5	5317.1	12623.3	1608.84	1805.18	39624	39643.8	1572.85	10545.4	492.89	8662.65	2006-10-24	12195.5	23279.8
2006-10-25	39562.6	1382.22	6214.6	5422.28	6264.92	16699.3	1371.43	5352.3	12623.3	1630.46	1806.65	39761.5	39643.8	1572.85	10545.4	492.71	8682.49	2006-10-25	12341.6	23397.7
2006-10-26	39644.8	1389.08	6184.8	5433.79	6284.19	16811.6	1373.65	5389.7	12698.4	1636.03	1810.65	39644.1	40591.1	1572.85	10545.4	492.94	8673.78	2006-10-26	12335.7	23361.4
2006-10-27	39328.5	1377.34	6160.9	5396.03	6262.54	16669.1	1369.09	5358.5	12906.8	1627.24	1807.17	39682.3	40683.2	1572.85	10545.4	489.99	8695.38	2006-10-27	12268.9	22762.9
2006-10-30	38900.5	1377.93	6126.8	5362.23	6258.19	16351.9	1356.11	5399.4	13024.3	1590.33	1809.66	39728.5	40081.4	1580.19	10053.9	487.95	8652.36	2006-10-30	12274.4	22370.1
2006-10-31	39262.8	1377.94	6129.2	5348.73	6268.92	16399.4	1364.55	5384.4	12961.9	1613.57	1837.99	39922.3	40582.2	1582.63	9717.89	486.57	8569.72	2006-10-31	12344.6	23047
2006-11-01	39930.1	1367.81	6149.6	5370.86	6291.9	16375.3	1374.35	5416.4	13033	1644.86	1855.71	40124.9	40601.7	1589.87	9328.47	486.05	8613	2006-11-01	12050.4	23042.3
2006-11-02	39930.1	1367.34	6149.3	5310.07	6223.33	16350	1383.73	5409.4	13091.1	1629.34	1851.31	39960.8	39504.1	1607.7	9328.47	484.04	8645.72	2006-11-02	12130.7	23042.3
2006-11-03	40435.2	1364.3	6148.1	5336.3	6241.15	16350	1383.88	5432	13130.8	1641.48	1866.36	40196	39307.1	1612.92	9328.47	487.94	8698.49	2006-11-03	12239	23169.9
2006-11-06	41246.6	1379.78	6224.5	5402.36	6330.65	16364.8	1379.19	5444.1	13186.9	1641.48	1886.31	40573.1	39675.8	1640.85	8801.24	494.06	8798.46	2006-11-06	12333.3	23733.1
2006-11-07	41048.3	1382.84	6244	5437.78	6361.96	16393.4	1387.44	5491.6	13156.7	1674.95	1889.53	40673.8	40163.7	1654.15	8822.03	496.68	8835.63	2006-11-07	12310.2	23585.1
2006-11-08	41334.2	1385.72	6239	5437.16	6349.26	16215.7	1380.07	5459.2	13072.5	1663.19	1866.82	40747.6	39736.7	1646.07	8427.22	497.51	8776.72	2006-11-08	12378.2	23930.6
2006-11-09	40815.5	1378.33	6231.5	5448.6	6358.68	16198.6	1399.44	5429	13137.5	1693.41	1896.48	40652.8	39890.9	1660.26	8427.22	493.82	8764.23	2006-11-09	12410.2	23941.8
2006-11-10	40719.9	1380.9	6208.4	5447.5	6357.77	16112.4	1395.73	5436.7	13282.9	1706.7	1883.35	40816.2	39627.2	1664.84	8427.22	492.96	8735.82	2006-11-10	12340.5	23951.6
2006-11-13	40605.8	1384.42	6194.2	5490.56	6393.73	16022.5	1396.69	5418.4	13399	1704.47	1863.77	40922.7	39030.3	1639.27	8433.52	494.21	8752.1	2006-11-13	12309.4	24188.6
2006-11-14	41290.7	1393.22	6186.6	5476.28	6387.38	16289.5	1407.37	5435.6	13425.5	1699.66	1888.24	40792.4	39655.1	1672.07	8025.68	493.69	8733.82	2006-11-14	12279.6	24288.1
2006-11-15	41290.7	1396.57	6229.8	5511.53	6430.89	16243.5	1412.54	5429.9	13469.4	1705.84	1922.93	41066.1	39654.1	1670.11	8400.88	496.98	8791.17	2006-11-15	12425.4	24315.6
2006-11-16	41161.9	1399.76	6254.9	5505.72	6443.02	16163.9	1410.75	5392.6	13505.9	1713.46	1941.55	41079.1	39268.1	1668.82	8400.88	495.99	8789.38	2006-11-16	12365.9	24266
2006-11-17	41029.4	1401.2	6192	5439.71	6412.36	16091.7	1412.22	5419.7	13429.5	1688.97	1971.79	40902.8	38432.8	1672.11	8400.88	492.62	8745.82	2006-11-17	12372.9	24196
2006-11-20	41029.4	1400.5	6204.5	5454.74	6452.33	15725.9	1402.21	5322.4	13430.7	1677	2017.28	40968.7	38346.6	1684.01	8482.82	491.7	8760.04	2006-11-20	12416.6	24196
2006-11-21	41570.4	1402.81	6202.6	5459.35	6460.39	15734.1	1405.9	5358	13616.8	1699.31	2037.55	41029	38501.1	1681.34	8631.14	491.73	8774.58	2006-11-21	12602.3	24585.7
2006-11-22	41912.9	1406.09	6160.3	5452.49	6476.13	15914.2	1422.54	5445.7	13706.5	1703.13	2041.36	41134.7	37733.6	1705.44	8701.53	490.31	8778.54	2006-11-22	12557	24674.8
2006-11-23	42069.8	1406.09	6140	5424.86	6475.25	15914.2	1419.23	5466.9	13680.8	1712.95	2062.36	41147.4	38077.1	1704.13	8701.53	488.27	8751.3	2006-11-23	12644.9	24730
2006-11-24	41757.7	1400.95	6122.1	5389.46	6411.96	15734.6	1421.73	5453.6	13703.3	1722.73	2050.81	40901.9	37582.1	1717.73	8701.53	484.91	8641.52	2006-11-24	12631.1	24792.9
2006-11-27	40914.6	1381.9	6050.1	5308.65	6298.17	15885.4	1425.13	5452.2	13773.6	1727.33	2047.28	40333.6	38238.6	1728.93	8533.75	478.33	8517.35	2006-11-27	12542.5	24442.8
2006-11-28	41043.1	1386.72	6025.9	5306.24	6281.68	15855.3	1411.47	5384.3	13602	1728.98	2038.72	40375.9	37183.8	1691.08	8454.46	478.49	8462.18	2006-11-28	12530.9	24345
2006-11-29	41970	1399.48	6084.4	5381.25	6363.8	16076.2	1422.55	5452.6	13616.7	1765.2	2054.09	40860.4	38066.9	1713.4	8324.43	481.99	8569.92	2006-11-29	12668.2	24776.1
2006-11-30	41931.8	1400.63	6048.8	5327.64	6309.19	16274.3	1432.21	5482.1	13696.3	1776.68	2099.29	40594.4	38168.5	1718.96	8324.43	477.67	8484.57	2006-11-30	12752.4	24962
2006-12-01	41327.1	1396.71	6021.5	5254.05	6241.13	16321.8	1434.36	5427.9	13844.8	1780.51	2102.05	40312.5	38196.5	1734.75	8324.43	473.32	8420.33	2006-12-01	12754.8	24962
2006-12-04	42654.3	1409.12	6050.4	5296.08	6295.23	16303.6	1426.46	5424.9	13874.3	1791.36	2161.65	40495.4	37654.7	1731.23	7689.71	473.75	8479.39	2006-12-04	12848.7	25207.5
2006-12-05	43157.3	1414.76	6086.4	5359.69	6372.8	16265.8	1420.59	5426.5	13937.6	1821.33	2173.28	40746.3	38163	1776.76	7999.45	477.64	8452.07	2006-12-05	12895.9	25593.9
2006-12-06	43096.2	1412.9	6090.3	5350.62	6369.51	16371.3	1413.73	5466.7	13949	1836.87	2156.6	40822.1	38184.8	1784.43	7906.28	476.44	8509.87	2006-12-06	12889.8	25615.8
2006-12-07	42909.3	1407.29	6131.5	5379.21	6413.03	16473.4	1410.3	5465.2	13972	1848.76	2156.75	41008.8	39857.8	1782.12	7906.28	476.9	8570.91	2006-12-07	12915.7	25639.3
2006-12-08	42977.6	1409.84	6152.4	5384.16	6427.41	16417.8	1390.43	5425.8	13799.5	1850.69	2093.64	41013.2	39320.5	1775.29	7906.28	476.53	8540.87	2006-12-08	12899.6	25756.8
2006-12-11	43297.1	1413.04	6159.8	5427.56	6469.42	16528	1390.73	5469.7	13399.4	1838.61	2180.5	41237.6	39461.9	1759.67	7800.51	479.69	8594.04	2006-12-11	12878.2	25828.5
2006-12-12	43018.4	1411.56	6156.4	5426.82	6476.17	16637.8	1376.98	5473.6	12995	1841.94	2218.95	41214	39213	1754.58	7837.06	482.66	8670.07	2006-12-12	12858.5	25828.5
2006-12-13	43284.5	1413.21	6192.5	5475.85	6520.77	16692.9	1383.28	5488.2	13181.3	1829.61	2223.45	41426.2	38874.9	1753.8	7950.42	488.79	8678.54	2006-12-13	12910.3	25690.4
2006-12-14	43754.6	1425.49	6228	5509.58	6552.58	16829.2	1418.38	5573.1	13487.2	1840.13	2249.11	41412.7	39595.4	1767.8	7950.42	493.94	8776.64	2006-12-14	13021.8	25863.4
2006-12-15	43595.7	1427.09	6260	5541.62	6588.83	16914.3	1421.87	5575.4	13614.5	1853.24	2273.91	41721.5	40204.8	1792.16	7950.42	495.11	8786.89	2006-12-15	12866.3	25757.7
2006-12-18	43508.7	1422.48	6247.4	5530.32	6597.25	16962.1	1433.23	5591.5	13731.1	1861.91	2332.43	41681.3	39832.5	1787.62	8247.64	494.38	8824.31	2006-12-18	12785.2	25857.4
2006-12-19	43589.7	1425.55	6203.9	5484.76	6553.51	16776.9	1427.76	5559.7	13382	1837.87	2364.18	41544.8	39071.1	1736.67	7890.5	493.43	8763.08	2006-12-19	12781.5	25621.5
2006-12-20	43502.4	1423.53	6198.6	5514.42	6586.91	17011	1442.28	5607.8	13340.2	1866.33	2373.2	41635.6	38996.7	1766.8	7865.22	495.59	8770.78	2006-12-20	12783	25394.7
2006-12-21	43385	1418.3	6183.7	5510.39	6573.96	17047.8	1436.47	5583.5	13384.9	1864.46	2342.94	41590.8	39082.9	1789.09	7865.22	494.62	8775.42	2006-12-21	12737.2	25546.8
2006-12-22	43355.7	1410.76	6190	5453.94	6503.13	17105	1437.49	5603.7	13471.7	1862.4	2343.67	41191	39180.2	1785.76	7865.22	490.77	8726.67	2006-12-22	12718.2	25432.6
2006-12-25	43355.7	1410.76	6190	5453.94	6503.13	17092.9	1437.49	5603.7	13471.7	1851.96	2435.76	41191	38705.4	1785.76	7859.46	490.77	8726.67	2006-12-25	12718.2	25432.6
2006-12-26	43603.1	1416.9	6190	5453.94	6503.13	17169.2	1433.92	5603.7	13708.3	1852.39	2479.73	41191	38766.6	1783.98	7801.24	490.77	8726.67	2006-12-26	12718.2	25705
2006-12-27	44526.4	1426.84	6245.2	5540.01	6608.86	17223.2	1425.1	5643.2	13859.7	1871.18	2536.39	41681.9	38610.6	1803.26	7933.29	497.78	8822.19	2006-12-27	12852.6	26196.7
2006-12-28	44473.7	1424.73	6240.9	5533.36	6611.81	17224.8	1434.46	5660.5	13846.3	1910.28	2567.59	41743.2	39138.2	1805.52	7933.29	497.18	8803.26	2006-12-28	12909.5	26295.2
2006-12-29	44473.7	1418.3	6220.8	5541.76	6596.92	17225.8	1434.46	5669.9	13786.9	1921.92	2675.47	41797.9	39117.5	1805.52	7933.29	495.34	8785.74	2006-12-29	12908.4	26448.3
2007-01-04	44019.8	1418.34	6287	5574.56	6674.4	17353.7	1397.29	5584.8	13871.7	1921.92	2715.72	42140.8	39006.3	1824.1	7933.29	500.33	8925.21	2007-01-04	12553.6	26566.3
2007-01-05	42245.2	1409.71	6220.1	5517.35	6593.09	17091.6	1385.76	5572	13860.5	1921.92	2641.33	41952.2	38435.2	1832.55	7933.29	494.05	8900.17	2007-01-05	12478	26135.6
2007-01-08	42829.9	1412.84	6194.2	5518.59	6607.59	17091.6	1370.81	5502	13652.1	1921.92	2707.2	41897	37832.1	1813.39	7732.97	492.81	8850.25	2007-01-08	12553.1	26281.6
2007-01-09	42006.8	1412.11	6196.1	5533.03	6614.37	17237.8	1374.34	5589.7	13566.3	1798.63	2807.8	41954.3	37083.1	1780.88	7729.91	495.87	8874	2007-01-09	12468	25783
2007-01-10	42335.7	1414.85	6160.7	5501.95	6566.56	16942.4	1355.79	5520.9	13362.2	1770.67	2825.58	41770.8	36629.9	1710.37	7586.61	492.49	8861.6	2007-01-10	12457.5	25885.8
2007-01-11	42670.3	1423.82	6230.1	5609.8	6687.3	16838.2	1365.31	5564.9	13630.7	1800.61	2770.11	42303.2	37640.4	1703.84	7586.61	500.16	8987.91	2007-01-11	12519.9	26247.9
2007-01-12	43095	1430.73	6239	5617.62	6705.17	17057	1388.37	5638.8	14056.5	1797.59	2668.11	42442.7	38138.2	1678.04	7586.61	502.84	9032.81	2007-01-12	12678.8	26324.4
2007-01-15	42919.2	1430.73	6263.5	5631.08	6731.74	17209.9	1390.96	5673.8	14129.6	1850.21	2794.7	42645.9	39042.9	1730.47	7250.49	505.38	9101.65	2007-01-15	12755.4	26480
2007-01-16	42624.2	1431.9	6215.7	5591.54	6716.82	17202.5	1389.71	5673.4	14114.7	1851.63	2821.02	42480.7	38888.5	1754.29	7123.88	504.81	9073	2007-01-16	12720.3	26480.3
2007-01-17	42735.5	1430.62	6204.5	5561.78	6701.7	17261.3	1379.48	5646.1	14131.3	1810.63	2778.9	42137.9	39218.1	1758.48	7153.87	505.26	9104.6	2007-01-17	12730.4	26558.5
2007-01-18	42477.9	1426.37	6210.3	5555.04	6689.62	17370.9	1383.21	5672.4	14217.8	1807.28	2756.98	42141.3	40256.3	1777.71	7153.87	505.53	9099.35	2007-01-18	12640.7	26112.9
2007-01-19	43427.6	1430.5	6237.2	5614.7	6747.17	17310.4	1360.56	5673.1	14182.7	1812.93	2832.21	42531.2	40201.1	1795.56	7153.87	507.12	9155.12	2007-01-19	12719	26213.4
2007-01-22	43553.3	1422.95	6218.4	5579.78	6687.31	17424.2	1363.41	5726.6	14209.2	1841.97	2933.19	42381.4	41246.9	1817.41	7268.27	503.51	9102.15	2007-01-22	12705.8	26432.2
2007-01-23	44177.2	1427.99	6227.6	5575.07	6678.93	17408.6	1363.09	5735	14041.2	1856.4	2949.14	42418.9	41250.1	1808.58	7141.73	502.82	9105.5	2007-01-23	12910.9	26810
2007-01-24	44686.7	1440.13	6314.8	5638.08	6748.37	17507.4	1383.06	5768.8	14110.5	1861.46	2975.13	42895.9	42035.5	1805.69	6936.33	506.55	9153.1	2007-01-24	13010.7	27338.3
2007-01-25	44686.7	1423.9	6269.3	5609.2	6719.58	17458.3	1382.36	5769.9	14282.7	1880.45	2857.36	42816.1	42122.7	1773.96	6936.33	503.03	9134.1	2007-01-25	12927.3	26899.3
2007-01-26	44412.4	1422.18	6228	5582.3	6690.34	17421.9	1371.33	5769.9	14282.7	1863.28	2882.56	42610.3	41846.4	1759.21	6936.33	499.8	9041.1	2007-01-26	12979.3	27045.7
2007-01-29	43573.5	1420.62	6239.9	5619.7	6726.01	17470.5	1363.1	5760.4	14212	1836.77	2945.26	42671.3	41397.4	1764.99	6905.56	500.31	9110.76	2007-01-29	12946	26834
2007-01-30	44044.2	1428.82	6242	5645.59	6788.23	17490.2	1370.72	5812.5	14212	1824.77	2930.56	42723.2	41357.5	1765.52	6956.58	502.83	9147	2007-01-30	13014.6	27135.4
2007-01-31	44641.6	1438.24	6203.1	5608.31	6789.11	17383.4	1360.23	5773.4	14090.9	1842.93	2786.34	42660.9	41182.6	1757.26	7055.69	499.81	9135.11	2007-01-31	13034.1	27561.5
2007-02-01	44815	1445.94	6282.2	5662.25	6851.28	17519.5	1382.9	5814.1	14267.2	1894.25	2785.43	42950.2	42302	1771.33	7055.69	505.59	9217.87	2007-02-01	13144.7	27842.8
2007-02-02	44997.8	1448.39	6310.9	5677.3	6885.76	17547.1	1413.14	5831.5	14403.8	1896.62	2673.21	43111.1	43112.5	1780.38	7055.69	506.78	9260.49	2007-02-02	13111.6	27933.1
2007-02-05	45286.2	1446.99	6317.9	5681.11	6874.06	17344.8	1417.95	5822.1	14515.9	1905.44	2612.54	43227.8	42700.5	1768.54	7128.76	506.19	9257.94	2007-02-05	13166.7	27933.1
2007-02-06	45351.8	1448	6346.3	5676.78	6875.7	17406.9	1428.58	5870.5	14478.2	1923.27	2675.7	43158.6	42501.4	1761.29	7259.35	507.4	9266.16	2007-02-06	13183.3	28067.4
2007-02-07	44588	1450.02	6369.5	5703	6915.56	17292.3	1426.29	5899.8	14643.1	1917.82	2716.18	43424.9	42099	1764.91	7326.88	509.08	9288.2	2007-02-07	13142.2	28123.8
2007-02-08	44891.9	1448.31	6346.4	5665.1	6876.73	17292.5	1423.58	5899.5	14652.1	1879.37	2737.73	43083	41645.2	1751.32	7326.88	504.78	9229.33	2007-02-08	13184.3	28197.3
2007-02-09	44284.4	1438.06	6382.8	5692.45	6911.11	17504.3	1427.68	5927.2	14538.9	1885.93	2730.39	43350.5	42185.5	1740.32	7326.88	507.3	9292.06	2007-02-09	13084	27906.9
2007-02-12	43934.8	1433.37	6353.5	5643.95	6859.45	17504.3	1414.29	5924.1	14190.7	1838.62	2807.17	43117.4	42025.9	1734.46	7479.59	503.77	9261.58	2007-02-12	13040.5	27972.2
2007-02-13	45197.4	1444.26	6381.8	5682.69	6895.34	17621.5	1418.44	5936.6	14091	1866.98	2831.87	43325.3	42551.6	1727.36	7625.27	506.66	9240.01	2007-02-13	13171.8	28262.7
2007-02-14	45995.6	1455.3	6421.2	5725.84	6961.18	17752.6	1436.1	5960.5	14009.9	1889.96	2905.09	43568.3	43256.3	1750.99	7850.45	508.07	9299.22	2007-02-14	13204.5	28539.7
2007-02-15	45955.1	1456.81	6433.3	5720.88	6958.62	17897.2	1443.63	5992.8	14355.5	1894.92	2993.01	43585.2	43813.7	1790.4	7850.45	507.77	9305.39	2007-02-15	13288.2	28498.8
2007-02-16	45849	1455.54	6419.5	5713.59	6957.07	17875.7	1448.81	5953.7	14355.5	1897.07	2998.47	43597.1	43636.2	1794.36	7850.45	506.1	9336.34	2007-02-16	13312	28491.1
2007-02-26	46207.4	1449.37	6434.7	5762.54	7027.59	18215.3	1470.03	6044	13649.5	1970.77	3040.6	43586	43736.8	1783.95	8429.13	511.17	9223.03	2007-02-26	13404.5	28046.2
2007-02-27	43145.3	1399.04	6286.1	5588.39	6819.65	18119.9	1454.6	5993.8	13478.8	1906.08	2771.79	42241.6	41774	1764.01	8395.62	500.33	8909.8	2007-02-27	13040.1	26418.8
2007-02-28	43892.3	1406.82	6171.5	5516.32	6715.44	17604.1	1417.34	5832.5	12938.1	1858.14	2881.07	41813.7	41431	1740.97	8279.03	490.21	8789.7	2007-02-28	13045	26639
2007-03-01	43516.9	1403.17	6116	5458.4	6640.24	17453.5	1417.34	5810.2	13159.5	1797.1	2797.19	41281.7	39588.2	1759.49	8279.03	481.96	8781.91	2007-03-01	12981.1	26647.7
2007-03-02	42369.8	1387.17	6116.2	5424.7	6603.32	17217.9	1414.47	5786	12886.1	1795.89	2831.53	41198.8	40550.3	1760.02	8279.03	480.2	8798.71	2007-03-02	12863.3	26321.1
2007-03-05	41179.2	1374.12	6058.7	5385.03	6534.57	16642.2	1376.15	5653.6	12415	1737.71	2785.31	40760.9	39729.4	1698.82	8827.09	475.59	8676.86	2007-03-05	12711.2	25788.4
2007-03-06	43218.4	1395.41	6138.5	5437.13	6595	16844.5	1402.93	5771.8	12697.1	1763.66	2840.18	41015	40230.8	1732.44	8805.75	478.16	8775.6	2007-03-06	12868.2	26355.6
2007-03-07	42667.2	1391.97	6156.5	5455.07	6617.75	16764.6	1410.95	5825.3	12579.8	1767.1	2896.59	41084.1	40406.5	1743.19	8884.93	481.9	8878.43	2007-03-07	12989.6	26184.4
2007-03-08	43465.8	1401.89	6227.7	5524.26	6713.23	17090.3	1423.89	5822.3	13049.4	1767.1	2928.01	41642.6	41406.8	1771.56	8884.93	489.03	8955.7	2007-03-08	13051	26773.8
2007-03-09	44133.4	1402.85	6245.2	5537.84	6716.52	17164	1423.58	5830.2	12885	1808.65	2937.91	41634	42056.3	1764.58	8884.93	490.35	8933.87	2007-03-09	13057.4	27106.5
2007-03-12	44249.2	1406.6	6233.3	5496.07	6715.49	17292.4	1441.33	5891	12902.6	1811.91	2954.91	41489.5	41978.3	1794.52	8867.65	489.54	8899.4	2007-03-12	13065.1	27261.2
2007-03-13	42749.4	1377.95	6161.2	5432.94	6623.99	17178.8	1436.05	5865	12983	1817.15	2964.79	41096.1	41666	1797.4	8565.11	484.38	8829.09	2007-03-13	12809.6	26589.2
2007-03-14	43288.4	1387.17	6000.7	5296.22	6447.7	16676.9	1407.37	5741.9	12529.6	1779.1	2906.33	40121.6	40501.8	1762.28	8717.75	473.38	8577.66	2007-03-14	12808.7	26719.3
2007-03-15	43278.2	1392.28	6133.2	5389.85	6585.47	16860.4	1426.93	5853	12543.9	1809.16	2951.7	40734.5	41195.2	1776.36	8717.75	483.39	8706.78	2007-03-15	12874.3	26883.5
2007-03-16	42730	1386.95	6130.6	5382.16	6579.87	16744.2	1427.88	5836.3	12430.4	1821.34	2930.48	40689.7	41819.8	1777.89	8717.75	482.14	8717.63	2007-03-16	12829.7	26901.4
2007-03-19	43712.6	1402.06	6189.4	5458.95	6671.41	17009.5	1443.39	5859.7	12645	1846.38	3014.44	41296.4	41922.2	1777.89	8933.37	492.44	8841.7	2007-03-19	13011.7	26901.4
2007-03-20	44350.9	1410.94	6220.3	5503.27	6700.29	17163.2	1444.17	5876.6	12705.9	1831.22	3032.2	41320.8	41817.7	1775.42	8916.79	498.29	8882.39	2007-03-20	12977.4	27407.5
2007-03-21	45630.9	1435.04	6256.8	5502.18	6712.06	17163.2	1442.85	5861.9	12945.9	1847.26	3057.38	41457.5	42419.4	1779.24	8873.96	500.89	8942.16	2007-03-21	13155.5	28219.5
2007-03-22	45424.2	1434.54	6318	5598.37	6856.96	17419.2	1448.53	5955.7	13308	1889.62	3071.22	42188.2	43239.8	1809.07	8873.96	509.01	9074.25	2007-03-22	13139.6	28258.8
2007-03-23	45532.5	1436.11	6339.4	5634.75	6899.06	17480.6	1447.38	5952.3	13285.9	1914.47	3074.29	42443.5	43408.7	1805.96	8873.96	513.84	9089.85	2007-03-23	13237.7	28272
2007-03-26	45644.6	1437.5	6291.9	5576.3	6828.82	17522	1449.77	5990.7	13124.3	1924.79	3122.81	41969.3	43263.6	1813.72	8242	508.8	9006.03	2007-03-26	13302.9	28159
2007-03-27	45206.5	1428.61	6292.6	5587.06	6858.34	17365	1453.23	5964.2	13124.3	1911.06	3138.83	42021.5	43097.1	1819.66	8126.48	508.21	8966.29	2007-03-27	13218.8	28124.3
2007-03-28	44484.1	1417.23	6267.2	5552.69	6816.89	17254.7	1439.74	5923.2	12884.3	1925.64	3173.02	41915.6	43079.5	1800.39	7997.49	505.11	8870.56	2007-03-28	13197.1	28098.3
2007-03-29	45355.1	1422.53	6324.2	5631.53	6897.08	17263.9	1450.95	5960.9	12979.7	1940.47	3197.54	42451.3	43666.2	1817.72	7997.49	511.85	8977.45	2007-03-29	13258	28704.2
2007-03-30	45804.7	1420.86	6308	5634.16	6917.03	17287.7	1452.55	5995	13072.1	1935.72	3183.98	42513.8	43661.1	1830.92	7997.49	510.5	8976.99	2007-03-30	13165.5	28747.7
2007-04-02	45597.5	1424.55	6315.5	5645.56	6937.17	17028.4	1459.53	5915.8	12455.4	1927.73	3252.59	42730.9	43542.2	1849.38	7672.42	512.02	8956.31	2007-04-02	13265.8	29171.5
2007-04-03	46288.2	1437.77	6366.1	5711.91	7045.56	17244	1463.75	6013.4	12624.6	1920.8	3291.3	43160.1	44309.2	1894.58	7663.38	516.04	9053.95	2007-04-03	13361.2	29348.1
2007-04-04	46553.9	1439.37	6364.7	5739.01	7073.91	17544.1	1483.41	6097.2	12786.8	1929.94	3291.54	43204.7	44660.7	1922.05	7715.84	517.6	9057.62	2007-04-04	13448.3	29370.9
2007-04-05	46646.6	1443.76	6397.3	5741.38	7099.91	17491.4	1482.04	6077.1	12856.1	1942.75	3319.14	43252.5	45714.1	1895.61	7715.84	519.29	9099.08	2007-04-05	13425	29370.9
2007-04-06	46646.6	1443.76	6397.3	5741.38	7099.91	17484.8	1484.15	6077.1	12856.1	1946.47	3323.59	43252.5	45845.2	1895.61	7715.84	519.29	9099.08	2007-04-06	13425	29370.9
2007-04-09	46854.7	1444.61	6397.3	5741.38	7099.91	17743.8	1501.06	6077.1	13177.7	1964.07	3398.95	43252.5	45889.2	1913.73	7936.57	519.29	9099.08	2007-04-09	13482.3	29632.2
2007-04-10	47174.1	1448.39	6417.8	5766.27	7166.67	17664.7	1499.16	6153	13189.5	1977.33	3444.29	43669.2	45339.8	1925.47	7955.36	524.09	9150.65	2007-04-10	13431.3	29515.6
2007-04-11	46939.2	1438.87	6413.3	5751.92	7152.83	17670.1	1513.42	6151.4	13183.2	1984.44	3495.22	43587.5	46105.8	1931.04	7848.16	522.1	9136.09	2007-04-11	13401	29278.8
2007-04-12	47346.6	1447.8	6416.4	5748.94	7142.95	17540.4	1525.61	6158.2	13113.8	1967.02	3531.03	43506	45566.1	1930.4	7848.16	518.91	9110.06	2007-04-12	13499.6	29607
2007-04-13	47926.2	1452.85	6462.4	5789.34	7212.07	17364	1520.78	6135.8	13384.1	2001.59	3518.27	43784.5	46044.2	1941.15	7848.16	523.68	9177.48	2007-04-13	13578.6	29762.2
2007-04-16	48921.2	1468.47	6516.2	5861.97	7338.06	17628.3	1532.04	6197.7	13695.6	2008.42	3596.44	44201.7	46697.1	1963.82	7497.31	532.09	9269.9	2007-04-16	13660	29718.7
2007-04-17	48755.5	1471.48	6497.8	5858.14	7348.83	17527.5	1528.66	6186.5	13607	1990.57	3611.87	44229.1	46621.5	1965.44	7409.87	532.68	9228	2007-04-17	13658	29599
2007-04-18	48709.8	1472.5	6449.4	5835.95	7282.34	17667.3	1534.58	6236.9	13672.2	1965.09	3612.4	44048.4	45634	1959.68	7511.3	531.24	9278.53	2007-04-18	13712	29559.5
2007-04-19	48762.1	1470.73	6440.6	5829.04	7242.73	17372	1513.66	6165.07	13619.7	1926.38	3449.02	43761.6	46308.1	1918.35	7511.3	528.66	9256.79	2007-04-19	13574.7	29614
2007-04-20	49408.2	1484.35	6486.8	5938.9	7342.54	17452.6	1533.08	6207.5	13897.4	1971.66	3584.2	44311.8	47355.8	1968.73	7511.3	536.36	9399.75	2007-04-20	13664.7	29832.5
2007-04-23	49162.1	1480.93	6479.7	5917.32	7335.62	17455.4	1544.35	6209.2	13928.3	1973.67	3710.89	44263.9	47355.8	1986.73	7279.11	535.47	9438.07	2007-04-23	13629	29593.8
2007-04-24	49070.9	1480.41	6429.5	5886.03	7270.32	17451.8	1556.71	6188.2	14136.7	1966.59	3720.53	44064.1	47014.9	1981.57	7215.32	532.56	9392.42	2007-04-24	13590.3	29544.2
2007-04-25	49675.6	1495.42	6461.9	5947.33	7343.08	17236.2	1545.55	6188.2	14217.8	1973.48	3743.96	44545.8	48032.7	1986.67	7287.11	535.33	9429.26	2007-04-25	13672.9	29444.2
2007-04-26	49067.7	1494.25	6469.4	5944.44	7387.02	17429.2	1553.13	6212.2	14228.9	1960.4	3783.06	44637.5	47826.1	2016.03	7287.11	534.04	9481.25	2007-04-26	13597.5	29342.7
2007-04-27	49229.6	1494.07	6418.7	5930.77	7378.12	17400.4	1542.52	6151.6	13908.6	1915.27	3759.87	44457.5	46861.3	2019.68	7287.11	530.49	9419.9	2007-04-27	13632	29372.9
2007-04-30	48956.4	1482.37	6449.2	5960.04	7408.87	17400.4	1542.24	6166	13872.4	1935.51	3841.27	44551	44984.4	1999.17	7478.11	530.81	9428.27	2007-04-30	13416.7	28996.7
2007-05-08	50277.7	1507.72	6550.4	6034.25	7442.2	17656.8	1582.65	6304.4	13765.5	1913.57	3950.01	44364.1	44707.3	2022.79	7465.28	535.7	9377.08	2007-05-08	13915.4	29572.4
2007-05-09	51300.1	1512.58	6549.6	6051.63	7475.99	17748.1	1593.42	6341	13781.5	1913.57	4013.09	44578.7	45102.7	2037.98	7443.78	534.3	9427.69	2007-05-09	13895.2	29992.8
2007-05-10	50234.7	1491.47	6524.1	6012.76	7415.33	17737	1599.68	6355.5	13771.2	1892.15	4049.7	44185.8	45055.6	2047.03	7443.78	529.23	9367.3	2007-05-10	13853.1	29653.8
2007-05-11	50902.4	1505.85	6565.7	6050.63	7479.34	17553.7	1603.56	6297.4	13796.2	1845.44	4021.68	44323.7	44820.8	2022.3	7443.78	531.2	9408.25	2007-05-11	14003.8	30058.8
2007-05-14	50510.8	1503.15	6555.5	6026.42	7459.61	17677.9	1605.77	6345.1	13965.9	1851.22	4046.39	44346.1	45142.2	2044.21	7591.97	529.89	9387.29	2007-05-14	13903.3	29766.3
2007-05-15	50518.2	1501.19	6568.6	6049.76	7505.35	17513	1589.37	6291.2	13929.3	1826.39	3899.18	44686.4	44897.7	2037.78	7621.27	531.39	9391.03	2007-05-15	13934.6	29619.9
2007-05-16	51737.6	1514.14	6559.5	6017.91	7481.25	17529	1600.6	6294.6	14127.3	1856.57	3986.04	44505.5	45539.7	2063.76	7594.34	527.55	9357.53	2007-05-16	14025	30341.2
2007-05-17	51631.5	1512.75	6579.3	6027	7499.5	17498.6	1615.58	6365.9	14299.7	1843.24	4048.29	44675	45860	2063.76	7594.34	531.53	9357.53	2007-05-17	14100.7	30478.4
2007-05-18	52077.7	1522.75	6640.9	6101.14	7607.54	17399.6	1612.25	6312.5	14303.4	1859.7	4030.26	45071.3	46073.3	2063.76	7594.34	536.69	9424.69	2007-05-18	14105.3	30676.3
2007-05-21	52423.4	1525.1	6636.8	6089.91	7619.31	17556.9	1628.2	6369	14418.6	1866.72	4072.22	44327.8	46209.1	2071.27	7770.51	538.38	9405.27	2007-05-21	14105.3	30708.7
2007-05-22	52208.1	1524.12	6606.6	6089.72	7659.39	17680	1642.88	6338.8	14453.7	1860.83	4110.38	44160.7	46369.2	2078.75	7777.1	540.57	9361.07	2007-05-22	14112.2	30802.2
2007-05-23	51812.5	1522.28	6616.4	6120.2	7735.88	17705.1	1646.59	6355.1	14363.3	1815.64	4173.71	44414.6	46424.7	2104.25	7719.95	541.61	9438.77	2007-05-23	14142.5	30869.8
2007-05-24	50530.6	1507.51	6565.4	6048.31	7697.38	17697	1646.59	6279.1	14218.1	1790.53	4151.13	43809.9	46237.1	2078.61	7719.95	535.99	9357.02	2007-05-24	13946.3	30338.6
2007-05-25	51618	1515.73	6570.5	6057.49	7739.2	17481.2	1644.56	6252.8	14338.5	1794.76	4179.78	43861.4	46194.3	2060.43	7719.95	535.48	9381.34	2007-05-25	14024.1	30700
2007-05-28	52120	1515.73	6570.5	6071.47	7739.2	17587.6	1657.91	6251.4	14397.9	1770.42	4272.11	44002.6	46927.8	2076.76	7632.98	537.56	9381.34	2007-05-28	14073.7	30928.4
2007-05-29	51713.2	1518.11	6606.5	6056.39	7781.04	17672.6	1661.8	6317.6	14508.2	1737.56	4334.92	43835.9	47003	2058.74	7428.37	537.19	9396.01	2007-05-29	13962.7	30664.7
2007-05-30	52527.6	1530.23	6602.1	6042.15	7764.97	17588.3	1662.72	6243.4	14411.4	1724.69	4053.09	43786.8	46274.7	2055.4	7502.02	535.01	9382.77	2007-05-30	14081.7	31380
2007-05-31	52268.5	1530.62	6621.4	6104	7883.04	17875.8	1700.91	6313.5	14544.5	1780.33	4109.65	43931.8	47081.5	2084.32	7502.02	540.39	9450.85	2007-05-31	14056.8	31399
2007-06-01	53422.7	1536.34	6676.7	6168.15	7987.85	17958.9	1716.24	6333.5	14570.8	1829.5	4000.74	43855.7	46490.1	2084.32	7502.02	543.93	9531.46	2007-06-01	14119.4	31946.4
2007-06-04	53242.7	1539.18	6664.1	6125.81	7976.79	17973.4	1737.59	6392.9	14495.8	1826.99	3670.4	43518.4	46111.1	2111.75	7383.2	545.69	9487.5	2007-06-04	14146.7	32096.2
2007-06-05	53162.2	1530.95	6632.8	6078.54	7919.83	18053.8	1742.19	6370.8	14535	1833.66	3767.1	43731.5	46451.6	2093.11	7368.66	544.75	9408.22	2007-06-05	14141.7	32271.4
2007-06-06	52049.3	1517.38	6522.7	5977.87	7730.05	18040.9	1742.19	6337.1	14255.9	1823.63	3776.32	43095.7	45861	2102.44	7380.04	537.51	9277.49	2007-06-06	13941.6	31681.8
2007-06-07	52049.3	1490.72	6505.1	5890.49	7618.61	18053.4	1753.04	6311.1	14186.2	1803.59	3890.8	42698.3	44843.9	2093.81	7380.04	535.05	9152.08	2007-06-07	13703.9	31184.5
2007-06-08	52329.7	1507.67	6505.1	5883.29	7590.5	17779.1	1727.28	6231.7	14063.8	1790.09	3913.14	42464.3	44332.4	2054.45	7380.04	534.69	9150.69	2007-06-08	13798.5	31466.6
2007-06-11	52776.8	1509.12	6567.5	5940.09	7706.1	17834.5	1716.56	6231.7	14083.4	1798.49	3995.68	42632.4	44893.7	2084.03	7209.02	537.8	9223.04	2007-06-11	13832.8	31833.4
2007-06-12	51797.1	1493	6520.4	5898.16	7678.26	17760.9	1729.88	6240.1	14131	1798.49	4072.14	42449.3	44372	2108.58	7074.2	534.11	9180.97	2007-06-12	13724.3	31608.6
2007-06-13	52993.7	1515.67	6559.6	5934.27	7680.76	17732.8	1721.99	6180.7	14003	1806.68	4176.48	42653.4	44629.5	2088.6	7079.19	536.4	9146.07	2007-06-13	13859.5	31884.1
2007-06-14	53712.9	1522.97	6649.9	6047.23	7849.16	17842.3	1769.18	6261.2	14203.7	1870.11	4115.21	43305	44675.5	2108.41	7079.19	545.34	9292.3	2007-06-14	14002	32114.1
2007-06-15	54518.6	1532.91	6732.4	6105.28	8030.64	17971.5	1772.26	6293.8	14162.7	1883.27	4132.87	43792.6	45971.8	2120.64	7079.19	551.91	9395.75	2007-06-15	14137.4	32129
2007-06-18	54730.4	1531.05	6703.5	6087.15	8036.12	18149.5	1806.88	6343.4	14080.1	1896.67	4253.35	43474.5	46367.6	2126.49	6896.35	551.27	9365.73	2007-06-18	14176.4	32218.2
2007-06-19	54643.7	1533.7	6650.2	6071.67	8033.52	18163.6	1807.85	6372	14295.5	1886.84	4269.52	43601.6	46231.8	2142.19	6926.9	550.36	9333.4	2007-06-19	14119.5	32065
2007-06-20	54029.2	1512.84	6649.3	6093.29	8090.49	18211.7	1783.79	6396.9	14412	1915.44	4181.32	43544.4	46251.2	2161.07	7002.53	552.14	9347.28	2007-06-20	13978.2	31550.8
2007-06-21	54656.9	1522.19	6596	6029.79	7964.71	18240.3	1794.24	6387	14499.2	1893.22	4230.82	43188.3	45952.4	2152.34	7002.53	550.54	9230.27	2007-06-21	14095.7	31830.8
2007-06-22	54267.1	1502.56	6567.4	6023.25	7949.63	18188.6	1770.98	6382.6	14467.4	1896.1	4091.45	42952.1	45705.1	2152.32	7002.53	548.75	9166.49	2007-06-22	13986	31642.3
2007-06-25	54041.6	1497.74	6588.4	6002.85	7930.61	18087.5	1757.73	6329.8	14487.7	1875.32	3941.08	42881.8	45417.1	2152.2	7088.71	548.22	9141.23	2007-06-25	13841.9	31296
2007-06-26	53851.7	1492.89	6559.3	5953.36	7860.52	18066.1	1749.55	6308.6	14501.1	1897.3	3973.37	42415	46010.1	2153.54	7092.42	543.26	9073.33	2007-06-26	13663.9	30744.7
2007-06-27	54143.1	1506.34	6527.6	5941.67	7801.23	17849.3	1733.1	6184.2	14431.1	1875.21	4078.6	42248.1	45161.8	2125.34	6999.7	539.62	9025.82	2007-06-27	13741.9	30804.2
2007-06-28	54146.6	1505.71	6571.3	6006.31	7921.36	17932.3	1751.75	6265.6	14504.6	1894.16	3914.2	42512.8	46181.4	2112.85	6999.7	546.02	9138.91	2007-06-28	13715.7	31079.2
2007-06-29	54392.1	1503.35	6607.9	6054.93	8007.32	18138.4	1743.6	6274.9	14650.5	1897.7	3820.7	42756.5	47093.7	2139.28	6999.7	548.21	9209.36	2007-06-29	13906.6	31151
2007-07-02	55371.2	1519.43	6590.6	6026.95	7958.24	18146.3	1771.35	6263.3	14664.3	1911.75	3836.29	42792.4	47730.5	2167.82	6944.49	549.84	9192.58	2007-07-02	13906.6	31420.7
2007-07-03	55699.7	1524.87	6639.8	6069.84	8050.68	18149.9	1805.5	6299	14806.5	1939.84	3899.72	43152.5	48680.3	2189.12	6969.54	553.04	9240.31	2007-07-03	14064.7	32117.8
2007-07-04	55696.5	1524.87	6673.1	6098.08	8075.26	18168.7	1838.41	6298.6	14880.2	1943.29	3816.16	43201.5	49476.3	2196.11	7141.55	554.25	9294.51	2007-07-04	14060.4	32201.6
2007-07-05	55932.3	1525.4	6635.2	6059.53	7987.13	18221.5	1847.79	6362.3	14861.9	1973.12	3615.87	42883.8	49850.1	2220.93	7141.55	550.8	9219.37	2007-07-05	14079.4	32177.8
2007-07-06	56443.7	1530.44	6690.1	6102.69	8048.32	18140.9	1861.01	6351.1	14964.1	1974.66	3781.35	43124.4	49895.3	2227.05	7141.55	555	9263.97	2007-07-06	14118.7	32411.8
2007-07-09	56443.7	1531.85	6712.7	6104.66	8077.39	18262	1883.59	6400.6	15045.7	1999.87	3883.22	43377.9	51281.8	2271.34	7298.04	557.43	9296.43	2007-07-09	14177.5	32088.2
2007-07-10	55882.7	1510.12	6630.9	6019.22	7964.76	18252.7	1894.53	6361.5	15009.9	1977.85	3853.02	42905.7	50557.6	2282.38	7268.26	554.95	9248.38	2007-07-10	14131.9	31743
2007-07-11	56356.1	1518.76	6615.1	6001.09	7898.54	18049.5	1889.96	6325.1	14910.6	1995.58	3865.72	42684.5	50055.5	2273.42	7404.08	553.56	9214.39	2007-07-11	14166.1	31916.3
2007-07-12	57613.1	1547.7	6697.7	6103.05	8053.43	17984.1	1909.75	6363.4	15092	2049.18	3915.99	43040.3	52005.8	2284.92	7404.08	560.14	9248.51	2007-07-12	14356	32261.1
2007-07-13	57644.2	1552.5	6716.7	6117.96	8092.77	18239	1962.93	6389.4	15272.7	2061.4	3914.39	43196.4	52086.7	2301.6	7404.08	560.93	9261.74	2007-07-13	14496.5	32386.5
2007-07-16	57374.4	1549.52	6697.7	6125.6	8105.69	18239	1949.51	6380.8	15311.2	2066.74	3821.92	43249.4	51774.4	2286.22	7405.85	561.9	9299.8	2007-07-16	14338.2	32265.9
2007-07-17	57659.6	1549.37	6659.1	6099.21	8038.21	18217.3	1949.51	6381.6	15289.8	2055.21	3896.19	43005.7	51643.8	2301.34	7377.67	560.79	9219.32	2007-07-17	14382	31979.1
2007-07-18	57555.9	1546.17	6567.1	5995.97	7893.61	18015.6	1930.7	6329.1	15301.2	2036.59	3930.06	42650.1	51112	2294.59	7401.88	555.63	9074.07	2007-07-18	14583.7	31886.7
2007-07-19	58124.6	1553.08	6640.2	6065.5	7991.21	18116.6	1937.9	6384.2	15550.1	2071.08	3912.94	43023.9	53325.3	2333.68	7401.88	560.25	9189.31	2007-07-19	14625.8	32150.7
2007-07-20	57442.7	1534.1	6585.2	5957.16	7874.85	18157.9	1983.54	6421.8	15565.5	2069.93	4058.85	42412.2	52935.8	2366.4	7401.88	555.02	9105.46	2007-07-20	14582.9	31922.6
2007-07-23	58036.8	1541.57	6624.4	6009.16	7944.21	17963.6	1993.05	6390.4	15732.2	2091.26	4213.36	42656.1	55625.4	2380.21	7336.94	558.95	9117.45	2007-07-23	14468.3	32168.4
2007-07-24	55794.6	1511.04	6498.7	5907.47	7806.79	18002	1992.26	6422.3	15794.9	2050.15	4210.33	41886.7	54930.7	2401.14	7482.13	551.59	9047.68	2007-07-24	14068.2	31462.2
2007-07-25	56001.3	1518.09	6454.3	5837.11	7692.55	17858.4	2004.22	6340.5	15699.3	2047.82	4323.97	41400.6	54831.9	2394.57	7545.52	546.88	8922.71	2007-07-25	14105.3	31103.5
2007-07-26	53893.1	1482.66	6251.2	5675.05	7508.96	17702.1	1963.54	6258.5	15776.3	1996.91	4346.46	40572.2	52512.4	2365.26	7545.52	533.04	8706.4	2007-07-26	13844.6	29996.6
2007-07-27	52922.2	1458.95	6215.2	5643.96	7451.68	17283.8	1883.22	6082.9	15234.6	1967.06	4345.36	40474.3	51561.9	2298.41	7545.52	526.69	8705.57	2007-07-27	13748.5	30235.2
2007-07-30	54572.6	1473.91	6206.1	5646.36	7456.31	17289.3	1906.71	6108.8	15260.9	1961.04	4440.77	40453.8	51459.2	2301.55	7468.3	525.76	8705.11	2007-07-30	13864.7	30900.7
2007-07-31	54182.5	1455.27	6360.1	5751.08	7584.14	17248.9	1933.27	6144.2	15551	1993.96	4471.03	41113.7	52824.9	2348.67	7475.35	533.99	8885.04	2007-07-31	13868.6	30659.7
2007-08-01	54233.9	1465.81	6250.6	5654.3	7473.93	16871	1856.45	5941.2	14935.8	1946.34	4300.56	40312.3	51299.3	2256.31	7472.07	524.45	8885.04	2007-08-01	13654.7	30048.4
2007-08-02	54690.9	1472.2	6300.3	5682.07	7534.13	16984.1	1853.07	6011.8	14985.7	1956.61	4407.73	40599.9	51393.6	2270.85	7472.07	527.76	8775.68	2007-08-02	13813.6	30394.8
2007-08-03	52846.4	1433.06	6224.3	5597.89	7435.67	16979.9	1876.8	6021	15138.4	1970.75	4560.77	40251.9	50716.4	2269.79	7472.07	521.52	8671.43	2007-08-03	13565.2	29671.8
2007-08-06	53091.1	1467.67	6189.1	5532.99	7444.45	16914.5	1855.05	5920.2	14903	1944.73	4628.11	39927.5	50429.9	2189.11	7578.31	516.04	8639.88	2007-08-06	13565.2	29721.6
2007-08-07	53802.5	1476.71	6308.8	5620.4	7513.66	16921.8	1859.82	5985	14932.8	1951.8	4651.23	40596.9	50708.2	2174.07	7653.84	521.43	8746.97	2007-08-07	13560.6	30239.9
2007-08-08	55241.4	1497.49	6393.9	5749.29	7605.94	17029.3	1903.41	6100.8	15308	1987.25	4663.16	41352.9	52070.6	2262.64	7637.79	530.98	8964.18	2007-08-08	13758.2	30661.9
2007-08-09	53430.8	1453.09	6271.2	5624.78	7453.59	17170.6	1908.68	6165.6	15100.1	1939	4754.1	40785.1	49974.8	2241.4	7637.79	517.85	8805.32	2007-08-09	13478	29884
2007-08-10	52638.1	1453.64	6038.3	5448.63	7343.26	16764.1	1828.49	5936	14868.2	1897.2	4749.37	39749.8	49186.4	2207.4	7637.79	502.04	8565.52	2007-08-10	13466.3	29420.5
2007-08-13	52434	1452.92	6219	5569.28	7474.33	16800	1849.26	6011.6	15017.2	1927.63	4820.06	40292.3	50272.5	2211.45	7842.1	513.25	8687.45	2007-08-13	13427.5	29607.2
2007-08-14	50911.8	1426.54	6143.5	5478.66	7425.07	16844.6	1817.89	5964.8	15000.9	1925.79	4872.78	39989.1	49880.9	2168.64	7910.56	508.43	8549.33	2007-08-14	13242.6	28895.7
2007-08-15	49285.3	1406.7	6109.3	5442.72	7445.9	16475.6	1817.89	5788	15000.9	1886.83	4869.88	39989.1	47714.1	2029.08	7840.41	506.04	8661.59	2007-08-15	13048.8	28140.7
2007-08-16	48015.6	1411.27	5858.9	5265.47	7270.07	16148.5	1691.98	5711.5	14358.2	1820.3	4765.45	38640.1	44473.3	1908.63	7840.41	487.06	8422.28	2007-08-16	12848.7	27793.2
2007-08-17	48558.8	1445.94	6064.2	5363.63	7378.29	15273.7	1638.07	5671	14141.5	1860.7	4656.57	39331.1	46576.9	1908.63	7840.41	499	8543.03	2007-08-17	13049.6	28510.7
2007-08-20	49206.4	1445.55	6078.7	5399.38	7407.53	15732.5	1731.27	5932.6	14427.5	1852.15	4904.85	39561.6	46148.8	2041.58	7951.14	504.57	8594.33	2007-08-20	13110.3	28453.5
2007-08-21	49815.1	1447.12	6086.1	5418.78	7424.75	15901.3	1736.18	5989.4	13989.1	1820.65	4955.21	39587.4	45265	1993.01	7965.53	505.61	8603.21	2007-08-21	13238.7	28568.4
2007-08-22	51744.6	1464.07	6196	5518.17	7500.48	15900.6	1759.5	6005	14248.7	1853.77	4980.07	40236.4	46882	2062.99	8004.05	514.3	8714.59	2007-08-22	13463.1	29269.3
2007-08-23	51848.2	1462.5	6196.9	5523.33	7511.96	16316.3	1799.72	6159.7	14164	1864.59	5032.49	40359	47388.6	2117.66	8004.05	514.75	8738.5	2007-08-23	13451.1	29459.8
2007-08-24	52997.6	1479.37	6220.1	5569.38	7507.27	16249	1791.33	6088.5	14424.9	1864.74	5107.67	40598	46824	2143.11	8004.05	518.1	8775.9	2007-08-24	13520.3	30041.5
2007-08-27	53078.1	1466.79	6220.1	5590.54	7485.99	16301.4	1803.03	6185.2	14842.4	1895.71	5150.12	40609.8	47914.4	2175.35	8054.31	518.12	8846.2	2007-08-27	13487.4	30275.8
2007-08-28	51645.3	1432.36	6102.2	5474.17	7430.24	16287.5	1829.31	6176.3	14919.2	1877.1	5194.69	39874.6	47750.7	2159.61	8109.59	508.01	8714.69	2007-08-28	13264.9	29326.8
2007-08-29	52734.6	1463.76	6132.2	5520.02	7439.18	16012.8	1826.19	6100.3	14993	1871.54	5109.43	40200.4	48082.2	2134.88	8188.53	510.79	8727.78	2007-08-29	13490.1	29710.8
2007-08-30	52857.8	1457.64	6212	5592.53	7519.94	16153.8	1841.7	6135	15121.7	1880.43	5167.88	40547.1	48082.2	2150.72	8188.53	517.67	8776.73	2007-08-30	13444.6	29744.1
2007-08-31	54637.2	1473.99	6303.3	5662.7	7638.17	16569.1	1873.24	6247.2	15318.6	1919.89	5218.82	40909	50198.6	2194.34	8188.53	522.73	8881.46	2007-08-31	13660.5	30347.9
2007-09-03	54832.5	1473.99	6315.2	5651.27	7648.58	16524.9	1881.81	6267.3	15422	1926.5	5321.06	41027.3	49936.9	2213.57	7974.18	525.36	8877.8	2007-09-03	13660.5	30797.6
2007-09-04	55250.5	1489.42	6376.8	5672.72	7721.77	16420.5	1874.74	6293.3	15465.4	1904.76	5294.05	41096.6	50032.6	2215.12	7833.43	531	8966.35	2007-09-04	13755.2	30932.7
2007-09-05	54407.8	1472.29	6270.7	5551.55	7588.03	16158.5	1865.59	6262.7	15446.1	1905.3	5310.72	40167.6	49421.4	2214.62	7814.49	523.02	8843.07	2007-09-05	13683.3	30809.5
2007-09-06	54569	1478.55	6313.3	5576.62	7621.72	16257	1888.81	6251	15616.3	1920.88	5393.66	40237.8	49601.4	2220.78	7814.49	527.21	8830.1	2007-09-06	13795.7	30817
2007-09-07	54569	1453.55	6191.2	5430.1	7436.63	16122.2	1884.9	6278.4	15590.4	1898.19	5277.18	39347.9	49050.4	2239.9	7814.49	517.43	8676.13	2007-09-07	13651.2	30252.8
2007-09-10	51155	1451.7	6134.1	5386.43	7375.44	15765	1835.87	6191.2	15596.8	1898.26	5355.29	39220.2	48548.9	2209.64	7922.18	512.9	8612.48	2007-09-10	13625.5	29893.2
2007-09-11	53920.6	1471.49	6280.7	5478.94	7457.9	15877.7	1847.36	6235.5	15542.8	1911.97	5113.97	39654.8	49296.2	2211.41	7778.96	521.53	8717.16	2007-09-11	13704.3	30191.1
2007-09-12	53882.7	1471.56	6306.2	5508.01	7472.99	15797.6	1813.52	6220.3	15505.4	1899.95	5172.63	39755.8	49233.1	2209.93	7788.11	523.38	8783.96	2007-09-12	13756.7	30076.3
2007-09-13	54908.2	1483.95	6363.9	5565.97	7535.97	15821.2	1848.02	6230.6	15614.4	1932.68	5273.59	40023.5	49680.5	2222.75	7788.11	530.96	8878.05	2007-09-13	13843.2	30302.2
2007-09-14	54671	1484.25	6289.3	5538.92	7497.74	16127.4	1870.02	6306.8	15603.8	1943.25	5312.18	39716.4	50620.9	2225.61	7788.11	528.36	8772.58	2007-09-14	13846.4	30096
2007-09-17	54340.5	1476.65	6182.8	5439.37	7479.85	16127.4	1871.68	6271.4	15504.4	1915.8	5421.39	39284.3	50536.5	2223.22	7807.95	522.99	8685.75	2007-09-17	13809.9	29794.5
2007-09-18	56666.3	1519.78	6283.3	5549.35	7575.21	15801.8	1838.61	6192.5	15669.1	1938.52	5425.21	39929	50500.9	2239.86	7834.93	531	8775.94	2007-09-18	14005.4	30603.4
2007-09-19	57264.2	1529.03	6460	5730.82	7750.84	16381.5	1902.65	6356.1	16322.8	2015.36	5395.27	40771.6	53884.1	2313.34	7851.76	543.54	9006.76	2007-09-19	13939.8	30512.6
2007-09-20	56906.4	1518.75	6429	5688.76	7735.09	16413.8	1908.97	6393.7	16348	2015.19	5470.06	40478.3	53543.1	2304.63	7851.76	542.45	8896.72	2007-09-20	13838.4	30485.8
2007-09-21	57798.8	1525.75	6456.7	5700.65	7794.43	16312.6	1919.26	6357.9	16564.2	2026.29	5454.67	40477.3	53882.1	2335.49	7851.76	544.65	8897.34	2007-09-21	13940.1	30583.1
2007-09-24	58719.4	1517.73	6465.9	5692.49	7787.92	16312.6	1919.26	6451.5	16845.8	2042.2	5485.01	40559.4	53580.7	2353.63	7826.19	541.63	8906.13	2007-09-24	13958.3	30543.5
2007-09-25	58857.8	1517.21	6396.9	5641.59	7769.44	16401.7	1919.26	6483	16899.5	2008.97	5425.88	40250.6	52893.2	2330.36	7880.83	534.99	8829.15	2007-09-25	13997.6	30294.8
2007-09-26	59714.8	1525.42	6433	5690.77	7804.15	16435.7	1919.26	6481.4	16921.4	2049.45	5338.52	40597.9	54245.8	2361.01	7904.6	539.37	8859.71	2007-09-26	14035	30303.2
2007-09-27	61052.4	1531.38	6486.4	5733.37	7853.79	16832.2	1945.28	6538.1	17150.6	2064.16	5409.4	40616.8	54390.2	2378.83	7904.6	542.24	8885.95	2007-09-27	14129.7	30528
2007-09-28	60465.1	1526.75	6466.8	5715.69	7861.51	16785.7	1946.48	6567.8	17291.1	2071.8	5552.3	40492.8	54044.2	2359.21	7904.6	540.98	8933.48	2007-09-28	14098.9	30296.2
2007-10-08	62660.9	1552.58	6540.9	5829.4	7974.37	17065	2012.82	6654.3	17491.4	2130.2	5692.76	41266.4	56279.1	2523.7	7687.37	545.79	9097.04	2007-10-08	14233.3	31825.5
2007-10-09	63548.7	1565.15	6615.4	5861.93	7980.44	17159.9	2014.13	6677.8	18280.2	2141.79	5715.89	41654	57910.6	2546.61	7724.57	550.72	9137.82	2007-10-09	14262.2	31801.7
2007-10-10	63197	1562.47	6633	5838.49	7986.57	17177.9	2041.12	6738.3	18658.2	2143.69	5771.46	41514.6	57418	2591.48	7806.53	554.57	9182.3	2007-10-10	14276.2	32129.4
2007-10-11	62455.8	1554.41	6724.5	5862.83	8033.69	17459	2058.85	6771.9	18814.1	2173.11	5913.23	41651.8	58053.4	2638.21	7806.53	558.01	9218.28	2007-10-11	14229.4	31981
2007-10-12	62455.8	1561.8	6730.7	5843.95	8041.26	17331.2	2026.44	6748.9	18419	2163.11	5903.26	41723.4	58053.4	2638.21	7806.53	559.14	9197.48	2007-10-12	14295.9	32473.5
2007-10-15	62969.4	1548.71	6644.5	5807.44	7969.47	17358.2	2035.39	6739	19058.7	2176.9	6030.09	41237.5	58231.9	2638.21	7806.53	553.07	9179.49	2007-10-15	14231.3	32335.9
2007-10-16	61717.9	1538.53	6614.3	5774.36	7962.64	17137.9	2005.76	6692	19051.9	2159.84	6092.06	41099.1	57185.4	2638.21	7806.53	550.3	9062.73	2007-10-16	14153	32230.8
2007-10-17	63193.7	1541.24	6677.7	5818.8	7985.41	16955.3	1983.94	6680.1	18715.8	2158.09	6036.28	40978.4	57931.9	2641.59	7806.53	554.55	9071.81	2007-10-17	14219.5	32721.8
2007-10-18	63261.3	1540.08	6609.4	5767.24	7921.4	17106.1	2005.09	6767.7	17998.4	2136.53	5825.28	40622.1	56268.2	2616.74	7806.53	551.53	9027.48	2007-10-18	14332	32836.1
2007-10-19	60894.3	1500.63	6527.9	5740.48	7884.12	16814.4	1970.1	6706.3	17560	2142.42	5818.05	40591.1	55486.8	2563.75	7806.53	551.05	8937.2	2007-10-19	14001.7	31823.4
2007-10-22	61215.1	1506.33	6459.3	5661.27	7794.94	16438.5	1903.81	6577.3	17614	2098.57	5667.33	39930.5	53969.8	2453.21	8043.44	541.43	8845.39	2007-10-22	14043.6	31969.5
2007-10-23	62697.1	1519.59	6514	5705.05	7842.79	16450.6	1947.98	6660.9	18492.8	2127	5773.39	40141.9	55752.2	2553.8	8038.93	546.37	8903.23	2007-10-23	14087.5	32229.4
2007-10-24	62624.8	1515.88	6482	5674.67	7828.96	16358.4	1933.36	6634.4	18512.9	2123.36	5843.11	39966.7	55638.9	2524.98	8083.46	543.34	8851.02	2007-10-24	14088.5	32048.2
2007-10-25	62341.5	1514.4	6576.3	5760.3	7932.44	16284.2	1976.75	6624.3	18770.9	2151.1	5562.39	40441.9	55728.6	2596.66	8083.46	545.94	8917.45	2007-10-25	14124.9	31886.1
2007-10-26	64275.6	1535.28	6661.3	5794.87	7949.17	16505.6	2028.06	6700.6	19243.2	2194.12	5589.63	40667	56446.6	2624.43	8083.46	547.16	8962.92	2007-10-26	14296.4	32136.8
2007-10-29	65044.3	1540.98	6706	5836.19	8009.67	16698.1	2062.92	6792.1	19977.7	2226.02	5748	40807.3	56446.6	2667.53	8370.18	550.85	9007.27	2007-10-29	14427.4	32100.8
2007-10-30	64383.1	1531.02	6659	5803.93	7977.94	16651	2052.37	6750.2	19783.5	2206.34	5897.19	40783.4	56774.3	2662.92	8326.87	545.25	8939.21	2007-10-30	14312.1	31783.6
2007-10-31	65317.7	1549.38	6721.6	5847.95	8019.22	16737.6	2064.85	6754.1	19838	2223.06	5954.77	41131.4	57615.7	2643.49	8478.99	547.85	9019.57	2007-10-31	14625	31458.7
2007-11-01	64050.1	1508.44	6586.1	5730.92	7880.85	16870.4	2063.14	6828.7	19724.3	2220.16	5914.28	40398.2	57371.3	2704.66	8478.99	540.92	8891.47	2007-11-01	14372.5	30806.3
2007-11-02	64050.1	1509.65	6530.6	5720.42	7849.49	16517.5	2019.34	6696.6	19976.2	2228.15	5777.81	40372.9	56855.1	2710.62	8478.99	537.25	8770.39	2007-11-02	14363.9	30806.3
2007-11-05	62959.6	1502.17	6461.4	5684.62	7807.55	16268.9	2015.76	6582.3	19590.8	2228.15	5634.45	40077.8	56064.3	2652.48	8732.6	534.02	8707.75	2007-11-05	14273.4	30157.7
2007-11-06	64503.4	1520.27	6474.9	5709.42	7827.19	16249.6	2054.24	6628	19400.7	2268.92	5536.57	40051.2	56906	2681.9	8889.89	533.7	8770.29	2007-11-06	14370.6	30430.5
2007-11-07	63500.6	1475.62	6385.1	5683.22	7799.62	16096.7	2043.19	6692.4	19289.8	2280.95	5601.78	39850.4	56076.4	2713.98	8933.95	530.27	8703.17	2007-11-07	14118.2	29582.2
2007-11-08	63561.9	1474.77	6381.9	5631.63	7819.47	15771.6	1979.56	6521.6	19058.9	2288.15	5330.02	39160.3	55160.8	2678.22	8933.95	523.17	8605.23	2007-11-08	14128.6	29289.7
2007-11-09	64320.6	1453.7	6304.9	5524.18	7812.4	15583.4	1990.47	6545.7	19058.9	2262.11	5315.54	38471.4	53689.1	2707.67	8933.95	510.65	8417.15	2007-11-09	13869.8	29158.9
2007-11-12	61526.9	1439.18	6337.9	5535.56	7806.84	15197.1	1923.42	6455.3	18737.3	2243.04	5187.73	38727.8	54084	2671.9	9003	508.32	8442.04	2007-11-12	13869.8	28185.9
2007-11-13	62927	1481.05	6362.4	5538.91	7777.56	15126.6	1932.89	6515.2	19035.5	2222.84	5158.12	38913.9	54719	2654.21	9085.8	507.89	8500.64	2007-11-13	13705.1	29484.8
2007-11-14	64630.9	1470.58	6432.1	5613.6	7783.11	15499.6	1972.58	6598.6	19929.1	2244.11	5412.69	39117.6	55664.9	2691.87	9080.1	512.32	8631.04	2007-11-14	13774.5	29655.7
2007-11-15	64630.9	1451.15	6359.6	5561.13	7667.03	15396.3	1947.74	6528.6	19784.9	2217.95	5365.27	38903.7	54743	2705.82	9080.1	506.78	8593.65	2007-11-15	13524.4	29170.9
2007-11-16	64609.4	1458.74	6291.2	5523.63	7612.26	15154.6	1926.2	6461.9	19698.4	2189.37	5316.27	38964.8	54304.5	2668.7	9080.1	500.08	8478.8	2007-11-16	13530.4	29631.6
2007-11-19	62336	1433.27	6120.8	5432.57	7511.97	15042.6	1893.47	6535.2	19633.4	2166	5269.82	38026.9	53262.9	2646.81	9138.3	491.09	8270.88	2007-11-19	13348.2	29631.6
2007-11-20	62336	1439.7	6226.5	5506.68	7630.31	15211.5	1872.24	6425.4	19280.8	2180.22	5293.7	38299.9	53577.8	2624.86	9299.61	493.84	8338.95	2007-11-20	13459.8	29050.5
2007-11-21	60581.5	1416.77	6070.9	5381.3	7518.42	14837.7	1806.99	6384.3	18602.6	2151.88	5214.23	37630.3	52615.6	2563.62	9406.59	483.53	8125.42	2007-11-21	13280.6	28446.5
2007-11-22	60653	1416.77	6155.3	5416.1	7562.1	14888.8	1799.02	6334.3	18526.3	2135.93	4984.16	37637.3	52199.3	2569.51	9406.59	484.93	8227.11	2007-11-22	13381	28520.2
2007-11-23	60970.9	1440.7	6262.1	5521.17	7608.96	14888.8	1772.88	6330.2	18852.9	2151.89	5032.13	38278	52331.3	2584.35	9406.59	492.47	8371.83	2007-11-23	13467.2	28710.9
2007-11-26	59069.2	1407.22	6180.5	5458.39	7567.36	15135.2	1855.33	6471.4	19247.5	2177.07	4958.85	38042.3	52682.5	2648.04	9465.7	491.82	8361.16	2007-11-26	13321	27883
2007-11-27	59431.5	1428.23	6140.7	5434.17	7531.35	15222.9	1859.79	6432.7	19127.7	2155.38	4861.11	38018.8	51452.3	2627.95	9271.54	492.24	8431.1	2007-11-27	13369.1	28124.7
2007-11-28	61714.6	1469.02	6306.2	5561.21	7723.66	15153.8	1834.69	6370.1	18938.9	2168.11	4803.39	38734.6	53202.8	2671.89	9389.71	500.21	8650.82	2007-11-28	13632.1	29276.4
2007-11-29	62156.3	1469.72	6349.1	5598.11	7765.19	15513.7	1877.56	6444.5	19003.3	2180.5	5003.33	38840.5	53181.2	2699.82	9389.71	501.91	8734.47	2007-11-29	13663.9	29399.9
2007-11-30	63006.2	1481.14	6432.5	5670.57	7870.52	15680.7	1906	6533.1	19363.2	2220.11	4871.78	39219.3	54213.8	2688.33	9389.71	507.58	8828.36	2007-11-30	13689.1	29770.5
2007-12-03	63199.9	1472.42	6386.6	5629.46	7837.26	15629	1902.43	6533.5	19603.4	2200.75	4868.61	39081	54320	2726.93	9582.21	502.88	8706.22	2007-12-03	13657.2	29968.5
2007-12-04	63481.5	1462.79	6315.2	5547.21	7808.94	15480.2	1917.83	6530.8	19529.5	2204.42	4915.89	38743.9	54013.3	2752.94	9653.98	497.52	8645.04	2007-12-04	13579.6	29998.8
2007-12-05	64928	1485.01	6493.8	5659.07	7944.77	15608.9	1938.2	6508.1	19738.1	2262.28	5042.65	39368.2	55521.2	2768.06	9757.58	507.8	8758.19	2007-12-05	13734.5	30761.6
2007-12-06	65790.8	1507.34	6485.6	5673.76	7940.58	15874.1	1953.17	6600.9	19795.9	2259.14	5035.07	39393.9	56186.9	2795.4	9757.58	510.43	8741.74	2007-12-06	13849.8	31257.3
2007-12-07	65638.5	1504.66	6554.9	5718.75	7994.07	15956.4	1934.32	6654.7	19966	2285.85	5091.76	39595.2	56490.6	2778.95	9757.58	513.59	8799.65	2007-12-07	13863	31268.4
2007-12-10	65446	1515.96	6565.4	5750.92	8033.36	15924.4	1906.42	6625.1	19930.7	2330.45	5161.92	39758.6	56518.6	2790.26	10136.6	516.84	8885.33	2007-12-10	13940.4	31182.8
2007-12-11	64512.3	1477.65	6536.9	5724.76	8009.42	16044.7	1925.07	6680.4	20290.9	2342.64	5175.08	39629.3	56271.3	2810.96	10628.1	515.49	8855.86	2007-12-11	13723.7	30327.4
2007-12-12	64741.7	1486.59	6559.8	5743.32	8076.12	15932.3	1927.45	6615.2	20375.9	2359.85	5095.54	39652.5	56766.2	2795.84	10911.9	516.2	8852.33	2007-12-12	13809.4	30327.4
2007-12-13	62861	1488.41	6364.2	5590.91	7928.31	15536.5	1915.9	6597.6	20104.4	2317.28	4958.04	39019.8	55239	2755.73	10911.9	507.9	8658.36	2007-12-13	13747.2	30088
2007-12-14	62445	1467.95	6397	5605.36	7948.36	15514.5	1895.05	6491.7	20030.8	2269.53	5007.91	39055.3	54911.7	2740.06	10911.9	511.28	8675.86	2007-12-14	13674.2	29994.9
2007-12-17	59828.2	1445.9	6277.8	5514.88	7825.44	15249.8	1839.82	6263.5	19261.3	2251.07	4876.76	38417.6	53603.4	2664.92	11254.4	503.46	8544.59	2007-12-17	13387.1	28968.2
2007-12-18	61096.3	1454.98	6279.3	5509.37	7850.74	15207.9	1861.47	6236.9	19079.6	2269.09	4836.17	38419.5	54223.6	2646.23	11254.4	502.72	8467.07	2007-12-18	13358.1	29255
2007-12-19	61721.7	1453	6284.5	5497.42	7837.32	15030.5	1861.47	6216.4	19092	2264.95	4941.78	38165.1	53847.4	2657.98	11254.4	502.63	8394.96	2007-12-19	13389.8	29074.1
2007-12-20	61716.2	1460.12	6345.6	5511.45	7869.19	15031.6	1844.37	6176.9	19162.6	2283.28	5043.53	38039.5	53847.4	2657.98	11254.4	506.79	8402.84	2007-12-20	13407	29148.5
2007-12-21	63097.7	1484.46	6434.1	5602.77	8002.67	15257	1878.32	6247	19162.6	2296.09	5101.78	38343.4	53847.4	2657.98	11254.4	513.71	8468.37	2007-12-21	13596.1	29638.4
2007-12-24	63097.7	1496.45	6479.3	5614.28	8002.67	15257	1919.47	6323.6	19854.1	2303.28	5234.26	38343.4	55510.5	2657.98	11492.1	516.19	8468.37	2007-12-24	13694.8	29853.8
2007-12-25	63097.7	1496.45	6479.3	5614.28	8002.67	15552.6	1919.47	6323.6	19854.1	2293.03	5201.18	38343.4	55380.7	2657.98	11272.4	516.19	8468.37	2007-12-25	13694.8	29853.8
2007-12-26	64288.3	1497.66	6479.3	5614.28	8002.67	15653.5	1906.72	6323.6	20192.5	2283.08	5233.35	38343.4	55373.2	2714.55	11252.8	516.19	8468.37	2007-12-26	13694.8	30002.5
2007-12-27	63774.4	1476.37	6497.8	5627.48	8038.6	15564.7	1908.62	6350.9	20216.7	2291.46	5308.89	38522.2	55233	2739.7	11252.8	516.43	8518.19	2007-12-27	13675.6	29642.1
2007-12-28	63886.1	1478.49	6476.9	5627.25	8067.32	15307.8	1897.13	6339.9	20207	2290.51	5261.56	38744.9	55698.4	2745.83	11252.8	515.69	8484.46	2007-12-28	13821.3	29700.2
2008-01-02	62815.1	1447.16	6416.7	5550.36	7949.11	15307.8	1853.45	6353.2	20465.3	2290.51	5272.81	38274.2	54708.4	2731.51	10721.6	509.77	8484.46	2008-01-02	13926.8	28699.1
2008-01-03	62892	1447.16	6479.4	5546.08	7908.41	15307.8	1852.73	6290.7	20345.2	2290.51	5319.86	38271.1	53541.3	2715.07	10721.6	508.67	8318.82	2008-01-03	13978.2	28860.8
2008-01-04	61036.6	1411.63	6348.5	5446.79	7808.69	14691.4	1863.9	6306.8	20686.9	2290.51	5361.57	37624.5	52529.9	2765.19	10721.6	500.6	8129.98	2008-01-04	13778.6	28317.9
2008-01-07	60772.1	1416.18	6335.7	5452.83	7817.17	14500.5	1831.14	6161.6	20812.7	2290.51	5393.34	37668.5	52569.5	2776.41	11500.9	500.63	8110.57	2008-01-07	13618.9	28152.6
2008-01-08	62080.7	1390.19	6356.5	5495.67	7849.99	14528.7	1826.23	6128.1	20873.3	2290.51	5386.53	37622.5	53235.9	2785.62	11436.3	497.23	8316.39	2008-01-08	13541.8	28267.8
2008-01-09	62673.7	1409.13	6272.7	5435.42	7782.71	14599.2	1844.47	6087.7	20869.8	2296.56	5435.81	37282.7	52730.7	2830.26	11486.8	491.74	8339.81	2008-01-09	13579.9	28401.6
2008-01-10	63515.5	1420.33	6222.7	5400.43	7713.09	14388.1	1824.78	6078.7	20582.1	2306.87	5456.54	37220.7	52351	2830.26	11486.8	484.1	8290.78	2008-01-10	13642.6	29069.6
2008-01-11	61942.4	1401.02	6202	5371.41	7717.95	14110.8	1782.27	5981.6	20827.5	2313.9	5484.68	37297	51920.6	2830.26	11486.8	481.83	8159.68	2008-01-11	13632.6	28723.8
2008-01-14	62187.8	1416.25	6215.7	5403.51	7732.02	14110.8	1765.88	5980	20728	2339.79	5497.9	37512.9	51480.9	2810.37	11600.7	484.72	8193.36	2008-01-14	13698.3	28607.5
2008-01-15	59907.1	1380.95	6025.6	5250.82	7566.38	13972.6	1746.95	5960	20251.1	2330.87	5443.79	36644.4	50377.3	2730.03	11597	470.54	7973.92	2008-01-15	13316.8	27961.8
2008-01-16	58777.4	1373.2	5942.9	5225.39	7471.57	13504.5	1704.97	5809.7	19868.1	2225.46	5290.61	36563.1	49093.8	2592.31	11338.6	462.61	7847.52	2008-01-16	13074.9	27343.6
2008-01-17	57036.9	1333.25	5902.4	5157.09	7413.53	13783.5	1723.55	5796.1	19700.8	2174.78	5151.63	36205.1	48902.8	2649.28	11338.6	460.25	7788.06	2008-01-17	12795.6	26698.7
2008-01-18	57506.5	1325.19	5901.7	5092.4	7314.17	13861.3	1734.72	5747.3	19013.7	2159.1	5180.51	35730.7	48657.5	2611.13	11338.6	450.08	7691.98	2008-01-18	12737.1	26713.8
2008-01-21	53709.1	1325.19	5578.2	4744.45	6790.19	13325.9	1683.56	5580.4	17605.3	1999.83	4914.44	33912.8	45544.1	2485.88	10170.8	422.45	7287.14	2008-01-21	12132.1	25284.9
2008-01-22	56097.2	1310.5	5740.1	4842.54	6769.47	12573	1609.02	5186.8	16729.9	1967.7	4559.75	34304.6	44593.7	2294.52	9193.86	433.27	7487.92	2008-01-22	12640.9	26892.7
2008-01-23	54234.8	1338.6	5609.3	4636.76	6439.21	12829.1	1628.42	5412.3	17594.1	1890.88	4703.05	32996.9	42539.5	2476.28	9203.56	417.13	7356.13	2008-01-23	12657.4	27538.1
2008-01-24	57463.3	1352.07	5875.8	4915.29	6821.07	13092.8	1663	5580.4	17221.7	1988.23	4717.73	34245.7	45010.7	2516.7	9203.56	444.23	7690.97	2008-01-24	12907.3	27905.1
2008-01-25	57463.3	1330.61	5869	4878.12	6816.74	13629.2	1692.41	5860.3	18361.7	2033.09	4761.69	34266.3	45497.2	2620.49	9203.56	438.69	7686.88	2008-01-25	12894.8	27379.9
2008-01-28	58593.8	1353.97	5788.9	4848.3	6818.85	13087.9	1627.19	5860.3	18152.8	1978.68	4419.29	34273.5	43706.7	2582.05	9240.65	439.32	7581.73	2008-01-28	12986.9	27758.9
2008-01-29	59529.6	1362.3	5885.2	4941.45	6892.96	13478.9	1637.91	5716.5	18091.9	2009.71	4457.94	34655.6	44572.7	2607.84	9377.72	446.08	7704.39	2008-01-29	13046.4	28264
2008-01-30	60289.4	1355.81	5837.3	4873.57	6875.35	13345	1589.06	5618.7	17758.6	1981.53	4417.85	34383.2	44304.4	2610.36	9559.87	443.04	7671.81	2008-01-30	12998.2	28296.8
2008-01-31	59490.4	1378.55	5879.8	4869.79	6851.75	13592.5	1624.68	5650.3	17648.7	1906.97	4383.39	34336.3	42697.6	2627.25	9559.87	441.33	7670.44	2008-01-31	13155.1	28793.6
2008-02-01	61079.8	1395.42	6029.2	4978.06	6968.67	13497.2	1634.53	5842.9	18242.6	1968.97	4320.77	34754.7	44452.1	2646.82	9559.87	451.61	7815.98	2008-02-01	13318.4	29429.9
2008-02-04	61079.8	1380.82	6026.2	4973.64	7000.49	13859.7	1690.13	5867.4	18660.3	2012.76	4672.17	34933.6	45719.9	2701.63	9657.84	451.91	7751.7	2008-02-04	13258.2	29429.9
2008-02-05	61079.8	1336.64	5868	4776.86	6765.25	13745.5	1696.57	5792.9	18663.2	1966.73	4599.7	33848.9	44350.8	2704.25	9659.91	436.81	7517.41	2008-02-05	12932	28087
2008-02-13	62590.6	1367.21	5880.1	4855.4	6973.67	13068.3	1631.78	5542.1	16949.1	2004.48	4490.72	34179.1	44752.5	2610.78	9107.06	444.18	7536.45	2008-02-13	13282.3	29306.8
2008-02-14	61819	1348.86	5879.3	4858.65	6962.28	13626.5	1697.45	5684.8	17766.6	2025.14	4552.32	34285.6	45493.7	2675.64	9107.06	442.53	7501.99	2008-02-14	13208	29138.9
2008-02-15	61271.9	1349.99	5787.6	4771.79	6832.43	13622.6	1694.77	5606.6	18115.2	1989.25	4497.13	33757.5	44305.3	2688.19	9107.06	434.81	7353	2008-02-15	13226.8	28744.8
2008-02-18	62801.4	1349.99	5946.6	4861.8	6967.55	13635.4	1696.24	5558.4	18048	2026.17	4568.15	34159.8	45741.7	2684.7	9649.01	444.62	7486.71	2008-02-18	13226.8	29172.2
2008-02-19	62296.5	1348.78	5966.9	4885.83	7002.29	13757.9	1720.52	5619.1	18075.7	2046.8	4664.3	34307.1	46249.3	2711.87	9740.29	448.77	7462.73	2008-02-19	13447.7	28900
2008-02-20	63747.5	1360.03	5893.6	4812.81	6899.68	13310.4	1687.91	5496.5	17617.6	2020.92	4567.03	34028.5	45876.7	2689.26	9972.38	446.69	7381.58	2008-02-20	13551.7	29224.4
2008-02-21	63792.2	1342.53	5932.2	4858.85	6904.85	13688.3	1704.36	5583.4	17734.7	2065.39	4527.18	34107.5	46446.6	2734.21	9972.38	453.14	7486.15	2008-02-21	13509.5	29361.3
2008-02-22	64608.8	1353.11	5888.5	4824.55	6806.29	13500.5	1686.45	5559.9	17349.1	2079.72	4370.28	33677.3	45592.5	2741.18	9972.38	451.63	7454.75	2008-02-22	13585.9	29528.8
2008-02-25	65000.9	1371.8	5999.5	4919.26	6882.56	13914.6	1709.13	5621.6	17650.6	2079.72	4192.53	34173.5	44895	2751.86	10210.5	459.01	7615.79	2008-02-25	13697.5	29962.9
2008-02-26	65182.6	1381.29	6087.4	4973.07	6985.97	13824.7	1709.13	5666.1	17806.2	2096.32	4238.18	34657.8	45524.5	2738.87	10151.4	464.34	7743.17	2008-02-26	13797	30228.1
2008-02-27	65494.9	1380.02	6076.5	4968.82	6997.85	14031.3	1720.89	5767.2	17826	2096.44	4334.05	34727	46260.3	2740.14	10146.2	462.58	7782.55	2008-02-27	13778.4	30424.8
2008-02-28	65555.1	1367.68	5965.7	4865.23	6862.52	13925.5	1736.17	5651.2	17824.5	2081.51	4299.51	34285.6	45823.3	2756.31	10146.2	452.91	7662.95	2008-02-28	13873.9	30130.5
2008-02-29	63489.3	1330.63	5884.3	4790.66	6748.13	13603	1711.62	5572.1	17578.7	2063.94	4348.54	33794.5	44776.9	2721.94	10146.2	446.53	7533.86	2008-02-29	13582.7	28918.5
2008-03-03	64490.5	1331.34	5818.6	4742.66	6689.95	12992.2	1671.73	5405.8	16677.9	2032.29	4438.27	33368.2	43343.6	2652.31	9723.22	441.48	7403.88	2008-03-03	13544.4	29526.7
2008-03-04	63655.5	1326.75	5767.7	4675.91	6545.04	12992.3	1676.18	5380.3	16339.9	2018.88	4335.45	32845.4	42923	2634.75	9902.52	436.3	7275.95	2008-03-04	13476.8	29261.1
2008-03-05	64629.5	1333.7	5853.5	4756.42	6683.71	12972.1	1677.1	5376.6	16542.1	2042.38	4292.65	33607.1	43468	2639.65	9871.9	444.4	7338.82	2008-03-05	13603.3	29277.3
2008-03-06	62974.6	1304.34	5766.4	4678.05	6591.31	13215.4	1697.44	5435.5	16542.1	2050.46	4360.99	33010.6	42523.8	2656.46	9871.9	437.27	7269.87	2008-03-06	13360.4	28717
2008-03-07	61868	1293.37	5699.9	4618.96	6513.99	12782.8	1663.97	5264	15975.5	2012.65	4300.52	32377.5	41537.2	2656.46	9871.9	435.09	7174.15	2008-03-07	13281.7	28612.8
2008-03-10	59999.3	1273.37	5629.1	4566.99	6448.08	12532.1	1625.17	5180.4	15923.7	2012.65	4146.3	31997.9	41534.9	2527.87	9600.38	427.96	7055.01	2008-03-10	13005.1	28207.3
2008-03-11	62367.7	1320.65	5690.4	4627.69	6524.57	12658.3	1641.48	5134.2	16123.1	2058.39	4165.88	32634	43318	2523.53	9733.94	433.64	7143.01	2008-03-11	13344.5	29466.2
2008-03-12	62176.6	1308.77	5776.4	4697.1	6599.37	12861.1	1658.83	5257.9	16128	2079.67	4070.12	32684	44248.2	2556.24	9735.98	439.81	7245.04	2008-03-12	13297.4	29283.4
2008-03-13	62279.7	1315.48	5692.4	4630.19	6500.56	12433.4	1615.62	5135.9	15357.4	2059.35	3971.26	32144.2	42421.9	2440.59	9735.98	434.55	7251.73	2008-03-13	13443.5	29703.1
2008-03-14	61991	1288.14	5631.7	4592.15	6451.9	12241.6	1600.26	5206.9	15760.5	2064.41	3962.67	31833.4	42585.9	2383.42	9735.98	432.3	7132.03	2008-03-14	13252.8	29048.5
2008-03-17	60011.8	1276.6	5414.4	4431.04	6182.3	11787.5	1574.44	5087	14809.5	1990.84	3820.05	30744	39409.4	2312.32	9318.59	415.92	6774.26	2008-03-17	12952.1	29048.5
2008-03-18	61932.8	1330.74	5605.8	4582.59	6393.39	11964.2	1588.75	5086.1	14833.5	2018.76	3668.9	31531.6	40720.3	2339.8	9393.12	427.48	7013.87	2008-03-18	13136.7	29515.5
2008-03-19	58827.4	1298.42	5545.6	4555.95	6361.22	12260.4	1622.23	5289.1	14994.8	2016.44	3761.61	30937.1	40907	2323.57	9344.43	426.94	7072.99	2008-03-19	12709.4	29071.3
2008-03-20	58987.3	1329.51	5495.2	4533.72	6319.99	12260.4	1623.39	5127.5	14994.8	1946.79	3804.05	30472.3	39847.8	2323.57	9344.43	425.79	7009.86	2008-03-20	12775.6	29071.3
2008-03-21	58987.3	1329.51	5495.2	4533.72	6319.99	12482.6	1645.69	5127.5	14994.8	1964.65	3796.58	30472.3	39719.1	2323.57	9344.43	425.79	7009.86	2008-03-21	12775.6	29071.3
2008-03-24	59812.5	1349.88	5495.2	4533.72	6319.99	12480.1	1655.3	5127.5	15289.4	2000.95	3626.19	30472.3	41143.6	2339.29	9186.73	425.79	7009.86	2008-03-24	13019.7	29634.2
2008-03-25	61234.1	1352.99	5689.1	4692	6524.71	12745.2	1674.93	5318.4	16217.5	1993.94	3629.62	31555	40992.4	2419.62	9313.24	437	7234.42	2008-03-25	13322.2	29981.1
2008-03-26	61415.3	1341.13	5660.4	4676.68	6489.26	12706.6	1679.67	5381.4	16086.8	1995.19	3606.86	31408.4	40658.5	2440.64	9221.95	438.11	7184.55	2008-03-26	13391.9	30057.3
2008-03-27	60761.7	1325.76	5717.5	4719.53	6578.06	12604.6	1676.24	5371.6	16015.6	2030.13	3411.49	31848.6	40634.9	2451.35	9221.95	441.98	7264.96	2008-03-27	13405.8	29987
2008-03-28	60452.1	1315.22	5692.9	4695.92	6559.9	12820.5	1701.83	5351.1	16371.3	2049.4	3580.15	31883.4	39501.2	2477.59	9221.95	440.99	7239.35	2008-03-28	13233.8	30089.9
2008-03-31	60968.1	1322.7	5702.1	4707.07	6534.97	12525.5	1703.99	5355.7	15644.4	2053.93	3472.71	31872.4	39015.4	2447.3	8992.53	442.43	7224.31	2008-03-31	13350.1	30913
2008-04-01	62774.9	1370.18	5852.6	4866	6720.33	12656.4	1702.25	5361.2	15626.6	2063.69	3329.16	32774	40674.2	2393.25	8980.55	453.62	7494.3	2008-04-01	13440.7	31787.7
2008-04-02	63364.4	1367.53	5915.9	4911.97	6777.44	13189.4	1742.19	5502.9	15750.4	2069.64	3347.88	33362.4	40985.2	2342.19	9181.21	456.95	7596.65	2008-04-02	13514.1	31467.9
2008-04-03	64175.1	1369.31	5891.3	4887.87	6741.72	13389.9	1763.63	5608.9	15832.5	2052.84	3446.24	33304.2	41609.1	2237.97	9181.21	455.3	7516.23	2008-04-03	13551.3	31689.6
2008-04-07	64175.6	1372.54	6014.8	4944.6	6821.03	13450.2	1773.56	5625	15757.1	2103.96	3599.62	33778.6	42277.2	2286.8	9410.18	465.38	7639.3	2008-04-07	13745	31715.4
2008-04-08	64539.5	1365.54	5990.2	4912.69	6771.98	13250.4	1754.71	5571.5	15587.6	2089.77	3612.54	33795.6	42170.2	2249.77	9423.58	464.44	7568.14	2008-04-08	13727.5	31726.9
2008-04-09	63476.9	1354.49	5983.9	4874.97	6721.36	13111.9	1754.71	5520.2	15790.5	2115.32	3413.91	33748.6	42900.5	2180.09	9501.72	461.27	7403.08	2008-04-09	13750.5	31417.8
2008-04-10	63527.1	1360.55	5965.1	4859.42	6704.32	12945.3	1764.64	5446.4	15695.1	2132.5	3471.74	33610.2	42096.5	2235.93	9501.72	459.48	7312.65	2008-04-10	13909.6	31649
2008-04-11	62585.2	1332.83	5895.5	4797.93	6603.57	13323.7	1779.71	5439.3	15807.6	2112.1	3492.89	33299.4	41980.1	2303.93	9501.72	453.43	7258.96	2008-04-11	13683	31302.6
2008-04-14	62153.4	1328.32	5831.6	4766.49	6554.49	12917.5	1746.71	5342.4	15807.6	2091.09	3296.67	32933.8	41747.3	2272.48	9604.2	450.76	7139.55	2008-04-14	13738.6	31192.5
2008-04-15	62618.4	1334.43	5906.9	4780.68	6585.05	12990.6	1742.17	5400.4	16153.7	2113.61	3348.35	32889.6	41584.1	2294.26	9522.93	453.28	7187.42	2008-04-15	13851	31376
2008-04-16	64151.9	1364.71	6046.2	4855.1	6702.84	13146.1	1758.56	5470.3	16244.2	2160.76	3291.6	33409.2	41556	2337.92	9630.37	463.22	7250.7	2008-04-16	14099.5	31910.2
2008-04-17	64552.4	1365.56	5980.4	4862.14	6681.81	13398.3	1768.67	5519	16481.2	2150.74	3222.74	33328.6	41601.8	2341.78	9630.37	462.54	7173.63	2008-04-17	14115.5	31786
2008-04-18	64922.7	1390.33	6056.5	4961.69	6843.08	13476.5	1771.9	5429.7	16481.2	2175.92	3094.67	34008.6	42641.1	2349.27	9630.37	474.75	7418.02	2008-04-18	14237.1	31795.7
2008-04-21	64922.7	1388.17	6053	4910.35	6786.55	13696.5	1800.48	5600.3	16739.3	2172.25	3116.98	33798.4	43065.2	2335.89	9638.79	470.67	7394.94	2008-04-21	14321.2	32095
2008-04-22	65412.7	1375.94	6034.7	4872.64	6728.3	13547.8	1787.49	5564.6	16783.9	2166.23	3147.79	33609.9	42827.7	2289.1	9692.96	466.08	7328.85	2008-04-22	14266.3	32039.7
2008-04-23	64947.5	1379.93	6083.6	4944.65	6795.03	13579.2	1800.79	5652.9	16698	2159.04	3278.33	33548.7	42827.7	2314.3	9754.1	471.24	7324.5	2008-04-23	14069.8	31848
2008-04-24	64576.3	1388.82	6050.7	4929.55	6821.32	13540.9	1799.34	5587.3	16721.1	2102.45	3583.03	33690.4	43190.2	2269.98	9754.1	466.14	7460.52	2008-04-24	13966.3	31746.2
2008-04-25	65187.3	1397.84	6091.4	4978.21	6896.58	13863.5	1824.68	5587.3	17126	2129.15	3557.75	34082.3	43593.8	2240.58	9754.1	467.84	7509.48	2008-04-25	14103.9	31009
2008-04-28	65677.7	1396.37	6090.4	5012.75	6925.33	13894.4	1823.17	5602.7	17016	2150.82	3474.72	34049.3	43614	2254.31	9907.12	472.2	7550.14	2008-04-28	14085.9	30623.4
2008-04-29	63825.7	1390.94	6089.4	4977.1	6885.34	13894.4	1811.51	5606.9	17378.5	2126.57	3523.41	33944.4	43054.5	2303.53	10089.5	471.22	7462	2008-04-29	13825.6	30270.6
2008-04-30	67868.5	1385.59	6087.3	4996.54	6948.82	13850	1825.47	5595.4	17287.3	2122.5	3693.11	34091.5	43468.1	2304.52	10066.2	475.56	7529	2008-04-30	13937	30281.4
2008-05-05	70174.9	1407.49	6215.5	5063.36	7052.08	14049.3	1848.27	5730.3	17490.9	2141.35	3761.01	34613.1	43457.9	2387.99	10030.6	481.38	7658.26	2008-05-05	14274.3	30958.9
2008-05-06	70195.3	1418.26	6215.2	5040.92	7017.1	14049.3	1859.06	5701.4	17373	2153.32	3733.5	34429.3	42896.2	2371.83	9926.63	480.66	7543.67	2008-05-06	14414.3	31223.4
2008-05-07	69017.7	1392.57	6261	5075.31	7076.25	14102.5	1854.01	5668.4	17339.3	2201.47	3579.15	34693.7	43272.5	2382.7	9771.85	485.3	7639.16	2008-05-07	14371.5	30762.2
2008-05-08	69722.2	1397.68	6270.8	5055.58	7071.9	13943.3	1848	5723.2	17080.7	2283.99	3656.84	34265.5	42310.4	2376.93	9771.85	484.61	7586.15	2008-05-08	14608	30752
2008-05-09	69645.7	1388.28	6204.7	4960.56	7003.17	13655.3	1823.7	5771.8	16737.1	2283.99	3613.49	33912.2	42034.7	2375.03	9771.85	480.4	7483.97	2008-05-09	14521.2	30674.4
2008-05-12	70415.8	1403.58	6220.6	4976.21	7035.95	13743.4	1823.7	5828.5	16860.9	2321.14	3626.98	33938.6	41638.5	2378	9615.05	482.07	7483.97	2008-05-12	14666.1	30637.4
2008-05-13	70503.2	1403.04	6211.9	4998.67	7060.19	13953.7	1842.8	5812.7	16752.9	2339.57	3560.24	33996.9	41831.1	2418.9	9749.53	480.48	7578.32	2008-05-13	14616.7	30887.4
2008-05-14	70026.6	1408.66	6216	5055.24	7083.24	14118.5	1843.75	5872.7	16978.3	2406.05	3657.43	34442.7	42522.7	2449.34	9783.19	488.39	7594.61	2008-05-14	14626.3	31336.6
2008-05-15	71492.4	1423.57	6251.8	5057.51	7081.05	14251.7	1885.71	5890.7	17353.5	2411.95	3637.32	34419.1	42624.2	2449.81	9783.19	489.9	7683.43	2008-05-15	14828.1	31543
2008-05-16	72766.9	1425.35	6304.3	5078.04	7156.55	14219.5	1888.88	5931	17434.9	2478.87	3624.23	34566.8	42498.8	2468.84	9783.19	490.78	7653.71	2008-05-16	14984.2	31487
2008-05-19	73438.8	1426.63	6376.5	5142.1	7225.94	14269.6	1885.37	5949.4	17434.9	2487.92	3604.76	33884.3	42498.8	2510.96	9630.65	496.12	7778.93	2008-05-19	14984.2	31796.4
2008-05-20	73516.8	1413.4	6191.6	5054.88	7118.5	14160.1	1873.15	5908.1	17230.2	2453.12	3443.16	33360.2	41296.5	2510.96	9673.25	487.27	7626.58	2008-05-20	15047.3	31526.2
2008-05-21	72294.8	1390.71	6198.1	5027.55	7040.83	13926.3	1847.51	5823.4	17243.2	2467.81	3544.19	33310.8	41011.2	2494.71	9672.62	487.62	7574.27	2008-05-21	14790.4	31126.1
2008-05-22	72294.8	1394.35	6181.6	5028.74	7070.33	13978.5	1835.42	5826.9	16907.1	2433.07	3485.63	33507.2	40752.4	2503.95	9672.62	485.61	7578.03	2008-05-22	14792.4	31245.7
2008-05-23	71451.8	1375.93	6087.3	4933.77	6944.05	14012.2	1827.94	5768	16649.6	2435.2	3473.09	33128.9	39961	2465.95	9672.62	478.39	7459.94	2008-05-23	14723.4	31068.7
2008-05-26	71628.7	1375.93	6087.3	4937.84	6953.84	13690.2	1800.58	5707	16348.5	2436.56	3364.54	33024.5	39439.3	2419.73	9553.26	478.29	7363.9	2008-05-26	14758.6	31314.5
2008-05-27	70992.1	1385.35	6058.5	4906.56	6958.66	13893.3	1825.23	5714.4	16275.6	2390.6	3375.41	32987.7	40189.3	2397	9482.25	473.84	7417.97	2008-05-27	14522.1	31414.2
2008-05-28	73153.2	1390.84	6069.6	4971.11	7033.84	13709.4	1805.64	5648.1	16525.4	2396.87	3459.03	32994.5	39384.9	2433.77	9491.31	481.66	7474.5	2008-05-28	14688.6	31647
2008-05-29	71797.5	1398.26	6068.1	4975.9	7055.03	14124.5	1841.22	5709.4	16316.3	2439.03	3401.44	33015.6	39086.5	2446.95	9491.31	483.81	7541.76	2008-05-29	14577.2	31837.3
2008-05-30	72592.5	1400.38	6053.5	5014.28	7096.79	14338.5	1852.02	5654.7	16415.6	2459.88	3433.35	33438.7	39969.6	2444.35	9491.31	485.52	7511.29	2008-05-30	14714.7	31975.5
2008-06-02	71897.2	1385.67	6007.6	4935.21	7008.77	14440.1	1847.53	5662.3	16063.2	2452.76	3459.04	32954.7	40121.2	2427.77	9516.57	479.15	7555.7	2008-06-02	14814.2	31636.2
2008-06-03	70011.9	1377.65	6057.7	4983.71	7019.13	14209.2	1819.39	5574.2	15962.6	2429.47	3436.4	33064	40451.7	2403.81	9501.92	483.9	7590.44	2008-06-03	14728.6	31492.6
2008-06-04	68673.1	1377.2	5970.1	4915.07	6965.43	14435.6	1833.81	5584.5	15514.8	2353.49	3369.91	32759.2	39832.1	2362.59	9661.48	478.57	7514.48	2008-06-04	14690.5	31448.1
2008-06-05	71209.1	1404.05	5995.3	4907.06	6941.83	14341.1	1832.31	5530.1	15769.7	2351.78	3351.64	32805.1	40464	2399.68	9661.48	482.26	7567.23	2008-06-05	14982.9	31726
2008-06-06	69785.9	1360.68	5906.8	4795.32	6803.81	14489.4	1832.31	5592.1	15572.2	2377.91	3329.67	32058.3	39645.5	2402.24	9661.48	471.23	7386.42	2008-06-06	14969.5	31149.1
2008-06-10	67774.9	1358.44	5827.3	4761.08	6771.1	14021.2	1774.38	5437.5	14889.2	2339.29	3072.33	31613.5	38655.1	2373.82	9766.37	464.19	7284.21	2008-06-10	14736.2	30898.9
2008-06-11	66794.8	1335.49	5723.3	4660.91	6650.26	14183.5	1781.67	5467.3	15185.3	2356.71	3024.24	31024.3	38238.4	2374.78	9688.45	456.34	7167.3	2008-06-11	14716.5	30446.2
2008-06-12	67319.6	1339.87	5790.5	4672.3	6714.52	13888.6	1739.36	5329.2	15250.2	2356.71	2957.53	31151.5	38593.6	2409.01	9688.45	459.11	7222.79	2008-06-12	14602.6	30475.4
2008-06-13	67203.5	1360.03	5802.8	4682.3	6765.32	13973.7	1747.35	5378.1	15189.6	2356.71	2868.8	31206	38295.7	2398.42	9688.45	459.96	7261.37	2008-06-13	14778.5	30413.5
2008-06-16	67284.6	1360.14	5794.6	4657.74	6729.88	14354.4	1760.82	5371.7	15395.8	2366.32	2874.1	31100.8	38465.6	2398.04	9782.19	458.7	7238.27	2008-06-16	14944.3	30354.2
2008-06-17	68437.5	1350.93	5861.9	4686.33	6796.16	14348.4	1750.71	5422.7	15696.9	2399.15	2794.75	31258.7	38724.1	2377.98	9814.94	459.83	7251.42	2008-06-17	15068.8	29925.3
2008-06-18	67090.5	1337.81	5756.9	4618.75	6728.91	14452.8	1774.13	5443.2	15422.3	2402.74	2941.11	30745.6	38136.8	2364.58	9778.48	450.57	7182.56	2008-06-18	15073.1	29618.1
2008-06-19	66590.4	1342.83	5708.4	4591.39	6721.17	14130.2	1740.72	5366.6	15088	2400.84	2748.87	30616.9	38007	2373.06	9778.48	446.68	7158.94	2008-06-19	14790.1	29847.8
2008-06-20	64613.8	1317.93	5620.8	4509.27	6578.44	13942.1	1731	5288.3	14571.3	2384.75	2831.74	30084.7	37912.8	2371.78	9778.48	437.33	7069.44	2008-06-20	14580.7	29533.4
2008-06-23	64640.4	1318	5667.2	4511.37	6589.46	13857.5	1715.59	5283.7	14293.3	2342.39	2760.42	30000	37583.7	2362.74	9789.91	437.44	7026.92	2008-06-23	14691.8	29464.5
2008-06-24	64167.8	1314.29	5634.7	4473.76	6536.06	13849.6	1710.84	5290	14106.6	2308.88	2803.02	29808.9	37275.9	2365.38	9731.8	437.38	7026.08	2008-06-24	14409.6	29291.6
2008-06-25	65853.3	1321.97	5666.1	4536.29	6617.84	13829.9	1717.79	5237.8	14220.1	2310.73	2905.01	30221.4	37572.6	2341.36	9581.34	439.56	7081.37	2008-06-25	14441.1	29569.4
2008-06-26	63946.9	1283.15	5518.2	4426.19	6459.6	13822.3	1717.66	5307	14421.8	2308.76	2901.85	29611	36578.9	2350.89	9581.34	426.03	6949.73	2008-06-26	14292.1	29199.9
2008-06-27	64321.1	1278.38	5529.9	4397.32	6421.91	13544.4	1684.45	5237	13802.2	2318.61	2748.43	29431.7	35829.4	2332.11	9581.34	425.92	6861.54	2008-06-27	14355.2	29295
2008-06-30	65017.6	1280	5625.9	4434.85	6418.32	13481.4	1674.92	5215.3	13461.6	2303.34	2736.1	29569.5	35089.5	2349.11	9352.32	425.93	6958.51	2008-06-30	14467	29395.5
2008-07-01	63396.2	1284.91	5479.9	4341.21	6315.94	13463.2	1666.46	5138.9	12961.7	2242.74	2651.61	28981.1	33208.2	2378.81	9385.19	414.52	6849.67	2008-07-01	14467	29221.1
2008-07-02	61106.2	1261.52	5426.3	4296.48	6305.42	13286.4	1623.6	5094.8	13664.6	2255.46	2651.72	29178.9	33566.4	2378.47	9467.68	408.4	6843.75	2008-07-02	14034.1	28680.8
2008-07-03	59273.4	1262.9	5476.6	4343.99	6353.74	13265.4	1606.54	4998.3	13094.1	2211.73	2703.53	29319.5	33919.8	2286.61	9467.68	408.55	6844.06	2008-07-03	14143.6	28465.5
2008-07-04	59365.4	1262.9	5412.8	4266	6272.21	13237.9	1577.94	5082.1	13454	2187.65	2669.89	28780.3	34300.4	2314.75	9467.68	403.36	6772.74	2008-07-04	14010.4	28338.1
2008-07-07	59088.2	1252.31	5512.7	4342.59	6395.75	13360	1579.72	5002.5	13526	2189.03	2792.4	29107.1	35010	2303.82	9517.32	411.12	6815.73	2008-07-07	13712.8	28383.5
2008-07-08	59535.9	1273.7	5440.5	4275.61	6304.41	13033.1	1533.47	4932.9	13349.6	2175.02	2814.95	28523.9	34894.7	2278.97	9293.45	402.79	6788.13	2008-07-08	13809.8	28551.2
2008-07-09	59535.9	1244.69	5529.6	4339.66	6386.46	13052.1	1519.38	5011.9	13964.3	2178.9	2920.55	29013.8	35603.3	2286.03	8998.28	410.83	6921.44	2008-07-09	13610.8	28095.8
2008-07-10	60252.7	1253.39	5406.8	4231.56	6305	13067.2	1537.43	4937.4	13926.2	2186.35	2875.45	28698.5	35574.6	2276.23	8998.28	401.93	6803.07	2008-07-10	13743.9	27877.3
2008-07-11	60148.3	1239.49	5261.6	4100.64	6153.3	13039.7	1567.51	4979.9	13469.9	2167.18	2856.63	27881	35006.5	2276.85	8998.28	391.98	6638.89	2008-07-11	13709.1	27614.5
2008-07-14	60720.9	1228.3	5300.4	4142.53	6200.25	13010.2	1558.62	4921	13330.5	2208.06	2878.26	27912.6	35826.3	2259.54	9099.2	395.35	6675.26	2008-07-14	13741.3	27517.1
2008-07-15	61015.1	1214.91	5171.9	4061.15	6081.7	12754.6	1509.33	4815.7	12676.2	2174.22	2779.45	27149.5	35255	2214.85	8706.77	383.66	6561.98	2008-07-15	13357.6	27435.8
2008-07-16	62056.5	1245.36	5150.6	4112.45	6155.37	12760.8	1507.4	4870.6	12575.8	2175.46	2705.87	27413.5	36374.4	2218.12	8861.24	383.99	6583.49	2008-07-16	13503.8	27968.8
2008-07-17	60108.7	1260.32	5286.3	4225.99	6271.27	12888	1525.56	4901	13111.9	2223.48	2684.78	27946.5	37695.3	2167.71	8861.24	392.66	6739.16	2008-07-17	13460.2	28215.9
2008-07-18	59988.1	1260.68	5376.4	4299.36	6382.65	12803.7	1509.99	4840.4	13635.4	2135.38	2778.37	28415.7	37946.6	2141.14	8861.24	395.94	6827.31	2008-07-18	13516	28169.8
2008-07-21	60771.8	1260	5404.3	4327.14	6424.84	12803.7	1562.92	5011.8	13850	2144.18	2861.42	28583.2	38703.8	2195.07	9096.16	400.36	6858.22	2008-07-21	13689.2	27988.5
2008-07-22	59647.3	1277	5364.1	4327.26	6442.79	13185	1561.23	5005.6	14104.2	2123.66	2846.12	28515.8	37616.2	2212.75	9108.42	400.2	6922.25	2008-07-22	13643.2	27592.2
2008-07-23	59420.9	1282.19	5449.9	4408.74	6536.09	13312.9	1591.76	5105.3	14942.3	2111.93	2837.85	29197.6	38555.6	2225.84	9080.87	405.38	7058.24	2008-07-23	13512.7	27644.8
2008-07-24	57434.4	1252.54	5362.3	4347.99	6440.7	13603.3	1626.14	5144.1	14777	2066.7	2910.29	29060.7	38944.4	2257.05	9080.87	396.65	7056.93	2008-07-24	13206.1	26878.2
2008-07-25	57199.1	1257.76	5352.6	4377.18	6436.71	13334.8	1597.93	4970.5	14274.9	1951.29	2865.1	29048	37556.9	2245.34	9080.87	395.77	7015.03	2008-07-25	13378.8	27084.8
2008-07-28	56869	1234.37	5312.6	4324.45	6351.15	13353.8	1598.29	4922.1	14349.1	1928.74	2903.01	28711.2	38120.9	2275.68	8805.45	392.98	6968.93	2008-07-28	13304	26732.8
2008-07-29	58042.9	1263.2	5319.2	4320.49	6398.8	13159.5	1567.2	4847.4	13791.5	1896.28	2850.31	28597.3	39153.7	2278.68	8773.05	395.1	6993.3	2008-07-29	13342.5	27318.6
2008-07-30	59997.6	1284.26	5420.7	4400.55	6460.12	13367.8	1577.7	4936.68	14287.2	1949.03	2836.67	28780.4	41342.3	2278.68	8740.74	404.39	7108.91	2008-07-30	13683.2	27474
2008-07-31	59505.2	1267.38	5411.9	4392.36	6479.56	13376.8	1594.67	4977.4	14355.8	1966.68	2775.72	28753.5	42200.8	2304.51	8740.74	399.95	7141.21	2008-07-31	13592.9	27501
2008-08-01	57630.4	1260.31	5354.7	4314.34	6396.46	13094.6	1573.77	4904	14656.7	1941.73	2801.82	28581.2	42984.7	2248.75	8740.74	394.53	7141.21	2008-08-01	13496.5	26959.2
2008-08-04	55609.1	1249.01	5320.2	4280.63	6349.81	12933.2	1543.05	4887.7	14577.9	1895.86	2741.74	28288.3	43259.4	2227.68	8469.77	392.48	7078.22	2008-08-04	13496.5	26487.8
2008-08-05	56470.6	1284.88	5454.5	4386.35	6518.7	12914.7	1535.54	4820.4	14961.1	1812	2690.75	29289	42237.8	2185.62	8502.2	403.46	7190.78	2008-08-05	13242.2	26990.2
2008-08-06	57542.5	1289.19	5486.1	4448.33	6561.39	13254.9	1578.71	4969.1	15073.5	1814.6	2719.37	29548.1	42075.8	2187.2	8451.06	410.51	7209.34	2008-08-06	13453.5	27342.4
2008-08-07	57017.6	1266.07	5477.5	4457.43	6543.49	13125	1564	4983.3	15117.2	1842.58	2727.58	29641.5	41627.7	2199.01	8451.06	405.69	7182.07	2008-08-07	13385.2	26987
2008-08-08	56584.4	1296.32	5489.2	4491.85	6561.65	13168.4	1568.72	4986.2	15167.8	1722.71	2605.72	29681	40949.9	2195.93	8451.06	408.52	7262.1	2008-08-08	13341.7	27132.8
2008-08-11	54720.2	1305.32	5541.8	4538.49	6609.63	13430.9	1581.09	5026.1	15503.9	1742.96	2470.07	30131.4	41733.3	2133.92	8067.62	412.13	7337.73	2008-08-11	13203.2	26943.7
2008-08-12	54503	1289.59	5534.5	4518.48	6585.87	13303.6	1577.12	5053.6	15212.1	1803.82	2457.2	29986.5	41461.8	2057.58	8165.42	415.56	7301.84	2008-08-12	13167	26636.5
2008-08-13	54573.2	1285.83	5448.6	4402.97	6422.19	13023	1562.72	4951.6	15093.1	1776.06	2446.3	29310.8	41253.8	2063.52	8188.3	410.33	7193.5	2008-08-13	13377.2	26877.1
2008-08-14	55138.4	1292.93	5497.4	4420.91	6442.21	12956.8	1572.19	4981.1	14724.2	1795.23	2437.08	29299.7	41710.5	2106.64	8188.3	409.41	7206.46	2008-08-14	13358.9	27247.5
2008-08-15	54244	1298.2	5454.8	4453.62	6446.02	13019.4	1572.19	4981.7	14724.2	1785.36	2450.61	29299.7	42194.4	2085.15	8188.3	409.86	7235.93	2008-08-15	13096.7	27340.8
2008-08-18	53326.5	1278.6	5450.2	4448.84	6432.88	13165.5	1567.71	4985	14645.7	1778.29	2319.87	29401.8	41946.9	2085.15	8411.4	410.51	7231.4	2008-08-18	13119.4	26777.5
2008-08-19	53638.7	1266.69	5320.4	4332.79	6282.43	12865	1541.41	4866.4	14543.7	1685.6	2344.47	28750.1	40488.1	2042.5	8418.96	398.75	7115.18	2008-08-19	13063.9	26732.1
2008-08-20	55377.1	1274.54	5371.8	4365.87	6317.8	12851.7	1540.71	4929.5	14678.2	1713.5	2523.28	28546.7	39801.3	2069.7	8463.71	402.59	7100.01	2008-08-20	13350.1	26865
2008-08-21	55934.7	1277.72	5370.2	4304.61	6236.96	12752.2	1512.59	4875.2	14243.7	1722.41	2431.72	28156.3	39569.6	2088.25	8463.71	400.23	7000.53	2008-08-21	13539.2	26535
2008-08-22	55850.1	1292.2	5505.6	4400.45	6342.42	12666	1496.91	4931.4	14401.5	1701.61	2405.23	28533.6	40894.3	2120.49	8463.71	408.19	7094.12	2008-08-22	13447.3	26875.5
2008-08-25	54477.2	1266.84	5505.6	4355.87	6296.95	12878.7	1502.11	5014.9	14450.4	1647.67	2413.37	28337.4	40691.5	2127.22	8933.79	402.7	7062.58	2008-08-25	13289	26416.6
2008-08-26	54358.7	1271.51	5470.7	4368.55	6340.52	12778.7	1490.25	5007.5	14482.2	1579.12	2350.08	28425.8	40097.5	2107.55	8981.99	403.24	7093.72	2008-08-26	13299.1	26071.5
2008-08-27	55519.2	1281.66	5528.1	4373.08	6321.03	12753	1493.92	5011.2	14296.8	1589.05	2342.15	28377	39576	2131.06	8898.97	406.12	7086.64	2008-08-27	13530.6	26131.3
2008-08-28	56382.2	1300.68	5601.2	4461.49	6420.54	12768.2	1474.15	5066.5	14048.3	1653.99	2350.14	29090.2	40150	2144.85	8898.97	411.13	7190.4	2008-08-28	13750.5	26444.1
2008-08-29	55680.4	1282.83	5636.6	4482.6	6422.3	13072.9	1474.24	5135.6	14564.5	1646.14	2397.37	29289.7	39844.5	2165.94	8898.97	412.84	7238.74	2008-08-29	13771.2	26291
2008-09-01	55162.1	1282.83	5602.8	4472.13	6421.8	12834.2	1414.43	5118.3	14498.5	1666.52	2325.14	29328.8	39456.8	2164.62	8751.87	412.09	7227.75	2008-09-01	13771.2	26424.7
2008-09-02	54404.4	1277.58	5620.7	4539.07	6518.47	12609.5	1407.14	5116	15049.9	1659.65	2304.89	29830	40437.1	2159.05	8590.37	414.7	7298.59	2008-09-02	13299.5	26522.8
2008-09-03	53527	1274.98	5499.7	4447.13	6467.49	12689.6	1426.89	5060	15049.9	1589.19	2276.67	29691.9	40328.5	2116	8504.72	406.32	7256.63	2008-09-03	13137.7	26467.8
2008-09-04	51408.5	1236.83	5362.1	4304.01	6279.57	12557.7	1426.43	4979.5	14899.1	1526.57	2277.41	28835.6	39556.4	2075.23	8504.72	397.17	7084.65	2008-09-04	12814.1	26151.6
2008-09-05	51939.6	1242.31	5240.7	4196.66	6127.44	12212.2	1404.38	4877.1	14483.8	1469.15	2202.45	28225.9	39115.6	2022.56	8504.72	389.22	6976.59	2008-09-05	12816.4	25904.2
2008-09-08	50718	1267.79	5446.3	4340.18	6263.74	12624.5	1476.65	5067.5	14945	1508.41	2143.42	29053.3	40517.1	2038	8245.21	398.79	7177.42	2008-09-08	12634.6	26232.6
2008-09-09	48435.3	1224.51	5415.6	4293.34	6233.41	12400.6	1454.5	4980.1	14900.8	1395.11	2145.78	28914.7	40124.6	1958.75	8030.69	395.73	7189.45	2008-09-09	12146.8	25629.8
2008-09-10	49633.2	1232.04	5366.2	4283.66	6210.32	12346.6	1464.98	4905.5	14662.6	1334.33	2150.76	28713.4	39295	1885.04	8128.1	393.9	7121.43	2008-09-10	12497.1	25622.9
2008-09-11	51270.4	1249.05	5318.4	4249.07	6178.9	12102.5	1443.24	4814.3	14324.3	1298.08	2078.98	28538.2	37388.1	1870.13	8128.1	392.56	7071.25	2008-09-11	12612.8	25552.5
2008-09-12	52392.9	1251.7	5416.7	4332.66	6234.89	12214.8	1477.92	4903.8	14000.8	1341.75	2079.67	28939	37033.9	1804.06	8128.1	399.57	7215.5	2008-09-12	12769.6	25588.4
2008-09-16	49228.9	1213.59	5025.6	4087.4	5965.17	11609.7	1387.75	4750.8	13518.8	1131.12	1986.64	27256.7	33736.3	1735.64	7216.71	371.2	6732.93	2008-09-16	12227	24618.2
2008-09-17	45908.5	1156.39	4912.4	4000.11	5860.98	11749.8	1425.26	4722.2	13262.9	1058.84	1929.05	26489.4	32727.6	1769.89	7387.25	356.98	6654.33	2008-09-17	11877.7	23456.8
2008-09-18	48422.8	1206.51	4880	3957.86	5863.42	11489.3	1392.42	4607.3	13315.6	1058.84	1895.84	26245.8	32216.4	1787.67	7387.25	351.66	6623.25	2008-09-18	12064.6	24577.9
2008-09-19	53055.4	1255.08	5311.3	4324.87	6189.53	11920.9	1455.78	4804.1	14042.3	1295.91	2075.09	28316.8	36370.2	1891.73	7387.25	381.83	7025.17	2008-09-19	12913	25701
2008-09-22	51540.6	1207.09	5236.26	4223.51	6107.75	12090.6	1460.34	5020.5	13995	1309.5	2236.41	27943	36183.6	1897.34	7461.14	375.19	6887.39	2008-09-22	12638.1	25131.9
2008-09-23	49593.2	1188.22	5136.12	4139.82	6068.53	12090.6	1481.37	4923.5	13570.3	1272.13	2201.51	27510.4	35454.2	1873.1	7461.14	367.64	6805.53	2008-09-23	12532.6	24969.2
2008-09-24	49843	1185.87	5095.57	4114.54	6052.87	12115	1495.98	4981.9	13692.5	1315.43	2216.81	27319.3	35177.1	1883.55	7133.47	360.62	6780.34	2008-09-24	12513.4	24944.2
2008-09-25	51828.5	1209.18	5197.02	4226.81	6173.03	12006.5	1501.63	4927.4	13547.2	1304.99	2297.5	27930.7	36361.8	1870.06	7133.47	369.35	6945.49	2008-09-25	12546.5	25645.5
2008-09-26	50783	1213.01	5088.47	4163.38	6063.5	11893.2	1476.33	4904.8	13102.2	1285.47	2293.78	27509.1	36556.6	1846.09	7133.47	354.58	6815.52	2008-09-26	12126	25593.8
2008-10-06	42100.8	1056.89	4589.19	3711.98	5387.01	10473.1	1358.75	4540.4	11801.7	866.39	2173.74	23903.1	31574.7	1648.74	6726.6	312.56	6458.72	2008-10-06	10230.4	21749.1
2008-10-07	40139.9	996.23	4605.22	3732.22	5326.63	10155.9	1366.1	4618.7	11695.2	858.16	2157.84	23721.4	31561.9	1619.72	6253.72	309.44	6427.76	2008-10-07	9829.55	20884.7
2008-10-08	38593.5	984.94	4366.69	3496.89	5013.62	9203.32	1286.69	4388.1	11328.4	761.63	2092.22	22314.2	30772.6	1451.67	6160.52	285.66	6073.45	2008-10-08	10056.3	20679
2008-10-09	37080.3	909.92	4313.8	3442.7	4887	9157.49	1294.89	4320.9	11328.4	844.75	2074.58	21961.4	30878.7	1451.67	6160.52	281.97	5798.84	2008-10-09	9600.18	20310.2
2008-10-10	35609.5	899.22	3932.06	3176.49	4544.31	8276.43	1241.47	3960.7	10527.9	844.75	2000.57	20460.8	28495.9	1451.67	6160.52	258.05	5347.22	2008-10-10	9065.16	19905.3
2008-10-13	40829.1	1003.35	4256.9	3531.5	5062.45	8276.43	1288.53	4180.7	11309.1	791.2	2073.57	22762.3	28961.9	1461.87	6365.23	285.27	5956.32	2008-10-13	9065.16	22095.9
2008-10-14	41569	998.01	4394.21	3628.52	5199.19	9447.57	1367.69	4335.2	11483.4	869.51	2017.32	23600.4	30536.2	1555.97	6828.96	284.51	6260.22	2008-10-14	9955.66	22244.6
2008-10-15	36833	907.84	4079.59	3381.07	4861.63	9547.47	1340.28	4300	10809.1	788.98	1994.67	22398.3	29443.7	1520.41	6863.15	263	5911.17	2008-10-15	9323.85	21135.4
2008-10-16	36441.7	946.43	3861.39	3181	4622.81	8458.45	1213.78	4013.4	10581.5	713.9	1909.94	20957.6	27600.7	1463.25	6863.15	248.04	5718.53	2008-10-16	9269.97	20457.9
2008-10-17	36399.1	940.55	4063.01	3329.92	4781.33	8693.82	1180.67	3970.8	9975.35	667.62	1930.65	21879	25870.2	1399.42	6863.15	252.26	6099.62	2008-10-17	9562.49	20312.8
2008-10-20	39441.1	985.4	4282.67	3448.51	4835.01	9005.59	1207.63	4142.3	10223.1	700.41	1974.01	22406.3	26763.5	1426.94	6345.75	269.41	6216.46	2008-10-20	10251.4	20786.2
2008-10-21	39043.4	955.05	4229.73	3475.4	4784.41	9306.25	1196.1	4302.5	10223.1	717.18	1958.53	22169.8	26723.3	1440.15	6397.14	269.36	6185.48	2008-10-21	9795.8	20203.3
2008-10-22	35069.7	896.78	4040.89	3298.18	4571.07	8674.69	1134.59	4156.1	10169.9	665.78	1895.82	21411.2	25624.3	1379.74	6160.8	255.08	5925.46	2008-10-22	9236.88	18787.3
2008-10-23	33818.5	908.11	4087.83	3310.87	4519.7	8460.98	1049.71	3974.4	9771.7	636.54	1875.56	21353.9	25040.8	1337.2	6160.8	257.85	5893.73	2008-10-23	9331.35	17799
2008-10-24	31481.6	876.77	3883.36	3193.79	4295.67	7649.08	938.75	3869.4	8701.07	549.43	1839.62	20198.2	24176.7	1244.86	6160.8	245.92	5675.09	2008-10-24	9294.09	16978.8
2008-10-27	29435.1	848.92	3852.59	3067.35	4334.64	7162.9	946.45	3809.2	8509.56	549.43	1723.35	19431.7	24336.7	1166.41	5338.68	237.1	5500.94	2008-10-27	8537.34	16868.7
2008-10-28	33386.6	940.51	3926.38	3114.92	4823.45	7621.92	999.16	3794.6	8509.56	575.64	1771.82	19020.9	24895.2	1111.39	5621.99	237.96	5538.54	2008-10-28	9151.63	18632.5
2008-10-29	34845.2	930.09	4242.54	3402.57	4808.69	8211.9	968.97	3845.6	9044.51	644	1719.81	20810.3	24895.2	1113.62	5537.82	259.58	5880.57	2008-10-29	9501.56	19157.3
2008-10-30	37448.8	954.09	4291.65	3407.82	4869.3	9029.76	1084.72	4001.1	9044.51	758.71	1763.61	21125.1	26733.5	1173.86	5537.82	257.65	5842.34	2008-10-30	9856.21	20207
2008-10-31	37256.8	968.75	4377.34	3487.07	4987.97	8576.98	1113.06	4018	9788.06	773.37	1728.79	21714.1	27832.9	1256.7	5537.82	267.69	6153.21	2008-10-31	9762.76	20445.3
2008-11-03	38249.4	966.3	4443.28	3527.97	5026.84	8576.98	1129.08	4221.5	10337.7	802.39	1719.77	21997.1	27987.7	1352.72	5889.34	273.01	6233.88	2008-11-03	9721.26	20612.7
2008-11-04	40254.8	1005.75	4639.5	3691.09	5278.04	9114.6	1153.35	4215.1	10631.1	802.39	1706.7	23404.9	29343.3	1369.79	6045.13	291.13	6399.98	2008-11-04	10116.6	21535.3
2008-11-05	37785.7	952.77	4530.73	3618.11	5166.87	9521.24	1181.5	4336.6	10120	829.8	1760.61	23079.8	27855.9	1366.28	6083.87	279.44	6177.15	2008-11-05	9887.2	20446.8
2008-11-06	36361.9	904.88	4272.41	3387.25	4813.57	8899.14	1092.22	4149.7	9734.22	777.52	1717.72	21969.4	27373.7	1307.9	6083.87	260.61	5924.9	2008-11-06	9555.41	19650.9
2008-11-07	36665.1	930.99	4364.96	3469.12	4938.46	8583	1134.49	4051.3	9964.29	760.62	1747.71	22265.7	26648.2	1338.36	6083.87	265.72	6008.16	2008-11-07	9596.21	19865.2
2008-11-10	36776.3	919.21	4403.92	3505.75	5025.53	9081.43	1152.46	4107.8	10536.2	812.58	1874.8	22448.7	26797.9	1340.68	5766.16	267.13	6090.62	2008-11-10	9688.8	20020.5
2008-11-11	37261.9	898.95	4246.69	3336.41	4761.58	8809.3	1128.73	3960.9	9839.69	725.89	1843.61	21129	25889.2	1336.56	5465.85	257.13	5880.79	2008-11-11	9424	19795.2
2008-11-12	34374	852.3	4182.02	3233.96	4620.8	8695.51	1123.86	3927.3	9536.33	634.94	1859.11	20635.4	25342.5	1326.62	5485.19	249.25	5702.86	2008-11-12	8922.57	18805
2008-11-13	35993.3	911.29	4169.21	3269.46	4649.52	8238.64	1088.44	3697.3	9536.33	619.91	1927.61	20808.1	25100	1259.71	5485.19	249.96	5740.04	2008-11-13	9352.78	19710.1
2008-11-14	35789.1	873.29	4232.97	3291.47	4710.24	8462.39	1088.26	3748.1	9385.42	644.02	1986.44	21212	25425.3	1264.38	5485.19	252.47	5834.75	2008-11-14	9055.96	19562.1
2008-11-17	35717.2	850.75	4132.16	3182.03	4557.27	8522.58	1078.32	3653	9291.01	605.56	2030.48	20477.8	24046.5	1236.93	5173.12	246.33	5646.43	2008-11-17	8795.45	19562.1
2008-11-18	34094.7	859.12	4208.55	3217.4	4579.47	8328.41	1036.16	3523.2	8937.2	601.76	1902.43	20530.5	23495	1189.86	4969.96	250.62	5675.58	2008-11-18	8835.73	19036.2
2008-11-19	33404.6	806.58	4005.68	3087.89	4354.09	8273.22	1016.82	3499.6	8773.78	605.84	2017.47	19969.5	21929.3	1180.36	4880.44	238.12	5524.06	2008-11-19	8490.56	18578.4
2008-11-20	33404.6	752.44	3874.99	2980.42	4220.2	7703.04	948.69	3352.9	8451.01	561.14	1983.76	19519.4	21228.3	1154.97	4880.44	227.82	5306.1	2008-11-20	7724.76	18190.7
2008-11-21	31250.6	800.03	3780.96	2881.26	4127.41	7910.79	1003.73	3416.5	8915.21	580.12	1969.39	18947.6	21966	1146.28	4880.44	222.93	5144.02	2008-11-21	8155.39	18251.4
2008-11-24	34188.8	851.81	4152.96	3172.11	4554.33	7910.79	970.14	3425.1	8903.12	624.91	1897.06	20294.7	24137	1141.4	4529.19	245.86	5466.4	2008-11-24	8440.87	19529.2
2008-11-25	34812.9	857.39	4171.25	3209.56	4560.42	8323.93	983.32	3623.4	8695.53	692.51	1888.71	20199.5	24424.6	1154.14	4490.46	245.84	5478.39	2008-11-25	8442.86	19297.6
2008-11-26	36469.6	887.68	4152.69	3169.85	4560.5	8213.22	1029.78	3540	9026.72	658.63	1897.88	20318.3	24408.6	1193.15	4424.23	245.16	5498.56	2008-11-26	8643.52	20025.8
2008-11-27	36212.6	887.68	4226.1	3250.39	4665.27	8373.39	1063.48	3588	9026.72	674.14	1917.86	20547.5	25383.4	1202.07	4424.23	253.26	5640.8	2008-11-27	8753.77	20201.8
2008-11-28	36595.9	896.24	4288.01	3262.68	4669.44	8512.27	1076.07	3742.5	9092.72	658.14	1871.16	20352.4	25715	1241.54	4424.23	252.55	5816.6	2008-11-28	9270.62	20534.7
2008-12-01	34740.5	816.21	4065.49	3080.43	4394.79	8397.22	1058.62	3681.2	8839.87	631.84	1894.62	19158	24331.8	1223.12	4795.76	235.5	5527.58	2008-12-01	8406.21	19533.1
2008-12-02	35000.8	848.81	4122.86	3152.9	4531.79	7863.69	1023.2	3528.2	8739.24	618.26	1889.64	19499.5	24425.5	1191.36	4588.26	241.34	5537.59	2008-12-02	8327.81	19802.3
2008-12-03	35296.7	870.74	4169.96	3166.65	4567.24	8004.1	1022.67	3533.8	8747.43	603.33	1965.41	19499.5	23936.7	1192.53	4654.88	242.04	5604.23	2008-12-03	8296.96	20147
2008-12-04	35127.8	845.22	4163.61	3161.16	4564.23	7924.24	1006.54	3532.4	9229.75	599.96	2001.5	19318.1	24671	1205.32	4654.88	240.8	5649.14	2008-12-04	8057.82	19916.2
2008-12-05	35347.4	876.07	4049.37	2988.01	4381.47	7917.51	1028.13	3489.9	8965.2	589.79	2018.66	18379.7	24034.7	1202.34	4654.88	229.44	5530.84	2008-12-05	8117.03	20081.8
2008-12-08	38284.9	909.7	4300.06	3247.48	4715.88	8329.05	1105.05	3631.6	9162.62	632.21	2090.77	19708.5	24034.7	1202.34	4654.88	248.12	5818.82	2008-12-08	8567.12	21168.7
2008-12-09	37968.1	888.67	4381.26	3297.8	4779.11	8395.87	1105.84	3604.3	9162.62	641.92	2037.74	19987.1	24034.7	1266.12	4654.88	253.39	5845.56	2008-12-09	8397.56	21439.7
2008-12-10	39004.4	899.24	4367.28	3320.31	4804.88	8660.24	1145.87	3640.7	9654.9	656.13	2079.12	20202	24034.7	1315.89	4654.88	256.15	5751.91	2008-12-10	8634	21689.8
2008-12-11	38519.1	873.59	4388.69	3306.13	4767.2	8720.55	1154.43	3598	9645.46	670.28	2031.68	20075	24034.7	1316.69	4654.88	254.77	5729.85	2008-12-11	8391.9	21408.3
2008-12-12	39373.9	879.73	4280.35	3213.6	4663.37	8235.87	1103.82	3510.4	9690.07	652.21	1954.21	19589.9	24936.9	1262.97	4654.88	247.75	5636.17	2008-12-12	8515.45	21408.3
2008-12-15	38320.2	868.57	4277.56	3185.66	4654.82	8664.66	1158.19	3591.4	9832.39	689.17	1964.37	19486.8	25598.5	1359.28	4842.74	247.11	5526.54	2008-12-15	8461.83	21050.5
2008-12-16	39993.5	913.18	4309.08	3251.66	4729.91	8568.02	1161.56	3556.2	9976.98	687.94	1975.01	19721.6	26395.8	1342.84	4841.92	248.26	5567.14	2008-12-16	8724.11	22032.5
2008-12-17	39947.4	904.42	4324.19	3241.92	4708.38	8612.52	1169.75	3570.6	9715.29	699.86	1976.82	19767.2	26765.1	1363.98	4903.81	247.76	5548.2	2008-12-17	8724.11	22572.5
2008-12-18	39536.3	885.28	4330.66	3234.15	4756.4	8667.23	1175.91	3581.2	10076.4	668.31	2015.69	19944.5	26395.5	1351.76	4903.81	249.88	5515.05	2008-12-18	8425.35	22347.2
2008-12-19	39131.2	887.88	4286.93	3225.9	4696.7	8588.52	1180.97	3615.7	10099.9	634.22	2018.46	20000	26205.4	1348.29	4903.81	249.54	5459.86	2008-12-19	8552	22221.6
2008-12-22	37618.5	871.63	4249.16	3151.36	4639.02	8723.78	1179.61	3557.4	9928.35	657.15	1987.76	19606.5	26199	1345.31	4748.04	243.44	5419.52	2008-12-22	8249.53	22059.2
2008-12-23	36470.8	863.16	4255.98	3128.41	4629.38	8723.78	1144.31	3531.4	9686.75	682.37	1897.22	19506.8	26294.2	1343.72	4743.89	244.5	5399.58	2008-12-23	8311.91	22174.3
2008-12-24	36470.8	868.15	4216.59	3116.21	4629.38	8517.1	1128.51	3582.2	9568.72	667.71	1863.8	19506.8	26055	1336.61	4669.05	241.9	5399.58	2008-12-24	8310.55	22340.7
2008-12-25	36470.8	868.15	4216.59	3116.21	4629.38	8599.5	1128.51	3582.2	9568.72	655.91	1852.42	19506.8	26059.1	1336.61	4669.05	241.9	5399.58	2008-12-25	8310.55	22340.7
2008-12-26	36864.1	872.8	4216.59	3116.21	4629.38	8739.52	1117.86	3582.2	9328.92	644.47	1851.52	19506.8	26499	1340.89	4669.05	241.9	5399.58	2008-12-26	8310.55	22515.3
2008-12-29	37060.2	869.42	4319.35	3130.72	4704.86	8747.17	1117.59	3621.1	9533.52	642.83	1850.48	19549.9	26423.6	1340.89	4710.77	240.81	5464.96	2008-12-29	8637.29	22392.4
2008-12-30	37550.3	890.64	4392.68	3217.13	4810.2	8859.56	1124.47	3654.2	9716.16	625.42	1832.91	19844.7	26411.1	1355.41	4791.27	246.58	5534.53	2008-12-30	8830.72	22420
2008-12-31	37550.3	903.25	4434.17	3217.97	4810.2	8859.56	1124.47	3722.3	9647.31	631.89	1820.81	19844.7	26864.1	1355.41	4802.99	245.94	5534.53	2008-12-31	8987.7	22380.3
2009-01-05	41518.7	927.45	4579.64	3359.92	4983.99	9043.12	1173.57	3687	10275.6	631.89	1880.72	20591.4	27988.7	1437.34	5180.35	261.78	5756.09	2009-01-05	9285.51	23238.9
2009-01-06	42312.3	934.7	4638.92	3396.22	5026.31	9080.84	1194.28	3742.7	10335.9	631.89	1937.14	21028.2	28709.4	1435.54	5289.73	269.27	5799.31	2009-01-06	9472.09	23005.4
2009-01-07	40820.2	906.65	4507.51	3346.09	4937.47	9239.24	1228.17	3779.7	9586.88	631.89	1924.01	20863.9	27892.7	1421.47	5322.22	265.04	5761.69	2009-01-07	9121.32	22117.5
2009-01-08	41990.6	909.73	4505.37	3324.33	4879.91	8876.42	1205.7	3694.3	9586.88	631.89	1878.18	20899.3	26210.4	1402.66	5322.22	264.59	5751.07	2009-01-08	9221.58	21955.4
2009-01-09	41582.9	890.35	4448.54	3299.5	4783.89	8836.8	1180.96	3735.7	9406.47	631.89	1904.86	20429.6	26470.1	1416.67	5322.22	266.18	5697.24	2009-01-09	9085.18	21741.3
2009-01-12	39403.5	870.26	4426.19	3246.12	4719.62	8836.8	1156.75	3683.3	9110.05	629.49	1900.35	20232	25708.6	1406.55	5152.54	261.8	5591.79	2009-01-12	8793.33	21162.3
2009-01-13	39544.2	871.79	4399.15	3197.89	4636.94	8413.91	1167.71	3654.6	9071.36	621	1863.37	19799.9	26108.7	1399.73	5079.7	260.74	5534.33	2009-01-13	8961.55	21047.3
2009-01-14	37981.8	842.62	4180.64	3052	4422.35	8438.45	1182.68	3687	9370.49	591.34	1928.87	19121.2	25055.7	1386.91	4935.33	247.32	5378.81	2009-01-14	8688.36	20369.2
2009-01-15	39151.1	843.74	4121.11	2995.88	4336.73	8023.31	1111.34	3529.5	9046.74	569.12	1920.21	18793.7	25072.3	1343.49	4935.33	243.6	5382.44	2009-01-15	8879.61	20280.5
2009-01-16	39341.5	850.12	4147.06	3016.75	4366.28	8230.15	1135.2	3550.9	9323.59	566.77	1954.44	19097.5	25631	1363.88	4935.33	248.55	5435.54	2009-01-16	8920.4	20325.4
2009-01-19	38828.3	850.12	4108.47	2989.69	4316.14	8256.85	1150.65	3589.3	9329.57	531.66	1986.67	18802.3	25055.9	1350.69	4656.48	245.22	5381.37	2009-01-19	8841.48	20393.4
2009-01-20	37272.1	805.22	4091.4	2925.28	4239.85	8065.79	1126.81	3476.6	9100.55	514.29	1994.11	18509	24714.7	1344.15	4544.29	240.11	5321	2009-01-20	8504.93	19213
2009-01-21	38542.9	840.24	4059.88	2905.57	4261.15	7901.64	1103.61	3442.8	8779.17	530.09	1985.02	18178.9	24736.1	1321.45	4556.8	237.71	5304.17	2009-01-21	8757.89	19497.1
2009-01-22	37894.3	827.5	4052.23	2869.62	4219.42	8051.74	1116.23	3486.8	8813.84	515.51	2004.95	17887.4	24641.9	1327.32	4556.8	235.46	5329.44	2009-01-22	8486.56	19306.7
2009-01-23	38132.4	831.95	4052.47	2849.14	4178.94	7745.25	1093.4	3342.7	8674.35	498.2	1990.66	17792.3	24781.8	1315.59	4556.8	234.14	5306.91	2009-01-23	8627.97	19348.8
2009-02-02	38666.4	825.44	4077.78	2930.05	4271.04	7873.98	1146.95	3497.4	9066.7	508.25	2011.68	17934.1	25270.8	1310.64	4730.51	245.96	5166.96	2009-02-02	8624.83	19565.1
2009-02-03	39746.8	838.51	4164.46	2982.39	4374.96	7825.51	1163.2	3508.7	9149.3	512.34	2060.81	18156.2	25659.9	1304.33	4790.01	250.83	5217.61	2009-02-03	8628.63	19630.5
2009-02-04	40129	832.23	4228.6	3068.99	4492.79	8038.94	1195.37	3437.9	9201.85	514.89	2107.75	18500.8	26141.1	1320.36	4794.56	254.79	5225.46	2009-02-04	8693.09	19622.6
2009-02-05	41108.6	845.85	4228.93	3066.29	4510.49	7949.65	1177.88	3428.6	9090.88	513.12	2098.02	18511.5	25774.2	1328.08	4794.56	252.51	5106.85	2009-02-05	8860.98	19737
2009-02-06	42755.5	868.6	4291.87	3122.79	4644.63	8076.62	1210.26	3469.9	9300.86	520.91	2181.24	18912.2	26735.2	1350.64	4794.56	261.35	5123.09	2009-02-06	9008.02	20438.1
2009-02-09	42100.1	869.89	4307.61	3134.87	4666.82	7969.03	1202.69	3508.6	9583.89	569.14	2224.71	19136.5	27040.5	1342.23	4934.63	262.72	5158.5	2009-02-09	9047.28	20537.1
2009-02-10	41207.4	827.16	4213.08	3020.75	4505.54	7945.94	1198.87	3488.7	9647.47	602.86	2265.16	18731.7	25966.1	1332.13	4901.52	251.37	5144.69	2009-02-10	8817.89	19825.7
2009-02-11	40845.6	833.74	4234.26	3027.72	4530.09	7945.94	1190.18	3474.4	9618.54	620.58	2260.82	18571.5	25398.4	1324.82	4847.62	253.28	5123.77	2009-02-11	8737.89	19446.7
2009-02-12	40500.8	835.19	4202.24	2964.34	4407.56	7705.36	1179.84	3514.3	9465.83	611.45	2248.09	18190.3	25023.1	1325.42	4847.62	248.27	5106.67	2009-02-12	8778.78	19358.2
2009-02-13	41673.6	826.84	4189.59	2997.86	4413.39	7779.4	1192.44	3559.1	9634.74	624.21	2320.79	18282.7	25199.5	1338.74	4847.62	251.12	5126.84	2009-02-13	8678.1	19368.1
2009-02-16	41841.3	826.84	4134.75	2962.22	4366.64	7750.17	1175.47	3516.9	9305.45	609.31	2389.39	18012.8	24911.5	1342	4894.2	247.15	5077.62	2009-02-16	8678.1	19520.9
2009-02-17	39847	789.17	4034.13	2875.23	4216.6	7645.51	1127.19	3464.3	9035	552.03	2319.44	17367.5	23907.5	1318.04	4688.89	238.17	4941.31	2009-02-17	8378.7	18853.9
2009-02-18	39674.4	788.42	4006.83	2874.07	4204.96	7534.44	1113.19	3413.2	9015.18	524.26	2209.86	17224.6	23844.7	1330.61	4773.78	238.3	4955.47	2009-02-18	8175.95	18741.3
2009-02-19	39730.3	778.94	4018.37	2872.6	4215.21	7557.65	1107.1	3448.9	9042.63	549.21	2227.12	17163.4	24439.9	1323.7	4773.78	237.67	4990.52	2009-02-19	8185.35	18682.5
2009-02-20	38714.6	770.05	3889.06	2750.55	4014.66	7416.38	1065.95	3402.4	8843.21	517.22	2261.48	16253.9	23579.5	1296.94	4773.78	229.13	4851.21	2009-02-20	7949.99	18324.2
2009-02-23	38714.6	743.33	3850.73	2727.87	3936.45	7376.16	1099.55	3351.2	8843.21	517.22	2305.78	16083.5	23991	1312.44	4751.45	223.98	4797.12	2009-02-23	7647.67	17956.4
2009-02-24	38714.6	773.14	3816.44	2708.05	3895.75	7268.56	1063.88	3331.6	8822.06	524.69	2200.65	16085.2	24032.5	1295.87	4531.52	222.55	4723.02	2009-02-24	7859.33	18296.1
2009-02-25	38231.6	764.9	3848.98	2696.92	3846.21	7461.22	1067.08	3327.5	8902.56	538.11	2206.57	15897.7	24152.3	1300.11	4542.11	220.69	4702.5	2009-02-25	7932.3	18200.7
2009-02-26	38180.2	752.83	3915.64	2744.84	3942.62	7457.93	1054.79	3345.5	8954.86	547.55	2121.25	16309.6	24168.6	1290.32	4542.11	223.67	4770.78	2009-02-26	8186.82	18047.2
2009-02-27	38183.3	735.09	3830.09	2702.48	3843.74	7568.42	1063.03	3344.5	8891.61	544.58	2082.85	15968.4	24026.6	1285.48	4542.11	219.81	4690.67	2009-02-27	8123.02	17752.2
2009-03-02	36234.7	700.82	3625.83	2581.46	3710.07	7280.15	1018.81	3250.1	8607.08	539.37	2093.45	15029.6	23699.9	1256.11	4331.74	208.84	4438.27	2009-03-02	7687.51	16929.8
2009-03-03	36467.6	696.33	3512.09	2554.55	3690.72	7229.72	1025.57	3219.2	8427.29	540.74	2071.43	14661.7	23752	1264.82	4318.51	202.57	4358	2009-03-03	7631.62	17093.2
2009-03-04	38402.2	712.87	3645.87	2675.68	3890.94	7290.96	1059.26	3166.4	8446.49	562.87	2198.11	14993	23940.7	1289.38	4348.26	211.58	4463.67	2009-03-04	7814.75	17825
2009-03-05	37368.9	682.55	3529.86	2569.63	3695.49	7433.49	1058.18	3188.5	8197.92	559.09	2221.08	14151.8	23036	1288.07	4348.26	200.58	4390.18	2009-03-05	7629.17	17365
2009-03-06	37105.1	683.38	3530.73	2534.45	3666.41	7173.1	1055.03	3145.5	8325.82	576.39	2193.01	13524.1	23220	1286.69	4348.26	199.5	4311.61	2009-03-06	7591.47	17043.4
2009-03-09	36741.4	676.53	3542.4	2519.29	3692.03	7086.03	1071.73	3154.5	8160.4	576.39	2118.75	13270.5	23055	1286.69	4130.01	199.25	4307.67	2009-03-09	7566.94	16964.4
2009-03-10	38794.6	719.6	3715.23	2663.68	3886.98	7054.98	1092.2	3184.5	8160.4	634.92	2158.57	14139.1	23315.4	1300.21	4143.23	210.44	4512.55	2009-03-10	7880.41	17543.5
2009-03-11	38804.8	721.36	3693.81	2674.2	3914.1	7376.12	1127.51	3244.4	8160.4	627.6	2139.03	14158.5	23282.6	1314.52	4130.15	210.33	4576.97	2009-03-11	8011.02	17790.7
2009-03-12	39151.9	750.74	3712.06	2694.25	3956.22	7198.25	1128.39	3235.5	8343.75	618.93	2133.88	14497.3	23539.5	1310.41	4130.15	211.31	4645.78	2009-03-12	8282.27	18864.9
2009-03-13	39015.4	756.55	3753.68	2705.63	3953.6	7569.28	1126.03	3345.2	8756.61	652.53	2128.85	14422.4	23615.2	1327.44	4130.15	211.74	4726.74	2009-03-13	8303.39	19437
2009-03-16	38607.2	753.89	3863.99	2791.66	4044.54	7704.15	1125.46	3348.4	8943.54	647.55	2153.29	14765.5	23620.3	1324.85	4364.89	215.79	4816.43	2009-03-16	8386.71	19437
2009-03-17	39510.7	778.12	3857.1	2767.28	3987.77	7949.13	1163.88	3451.9	8863.82	665.58	2218.33	14686.9	23452.8	1312.09	4339.55	210.87	4813.78	2009-03-17	8559.6	19325
2009-03-18	40142.3	794.35	3804.99	2760.34	3996.32	7972.17	1169.95	3446.3	8976.68	650.62	2223.72	15012.4	23497.2	1322.84	4400.21	209.34	4783.32	2009-03-18	8629.1	19620.5
2009-03-19	40453.4	784.04	3816.93	2776.99	4043.46	7945.96	1161.81	3480.2	9001.75	694.69	2265.76	15319.2	23968.8	1341.6	4400.21	210.38	4794.63	2009-03-19	8690.49	19596.5
2009-03-20	40076.4	768.54	3842.85	2791.14	4068.74	7945.96	1170.94	3465.8	8966.68	696.93	2281.09	15494.2	24038.9	1360.89	4400.21	212.71	4787.17	2009-03-20	8506.35	19363.3
2009-03-23	42438.6	822.92	3952.81	2869.57	4176.37	8215.53	1199.5	3550.3	9424.02	737.19	2325.48	16294.1	24919.3	1406.65	4528.57	220.9	4931.07	2009-03-23	8958.51	20346.4
2009-03-24	41475.8	806.12	3911.46	2874.39	4187.36	8488.3	1221.7	3580	9471.04	721.64	2338.42	16328.2	25001.6	1436.12	4584.21	221.47	4923.66	2009-03-24	8849.39	20242.6
2009-03-25	41799.3	813.88	3900.25	2893.45	4223.29	8479.99	1229.02	3609.3	9667.9	740.94	2291.55	16778.4	25536.4	1419.97	4642.99	225.55	4970.38	2009-03-25	8797.44	20272.8
2009-03-26	42588.7	832.86	3925.2	2892.07	4259.37	8636.33	1243.8	3646.6	10003.1	752.63	2361.7	16971.7	25409.8	1419.97	4642.99	224.8	4966.74	2009-03-26	8995.5	20542.2
2009-03-27	41907.3	815.94	3898.85	2840.62	4203.55	8626.97	1237.51	3672.3	10048.5	721.16	2374.44	16828.6	25697.2	1462.74	4642.99	221.73	4872.33	2009-03-27	8821.06	20315.2
2009-03-30	40653.1	787.53	3762.91	2719.34	3989.23	8236.08	1197.46	3604.4	9568.14	682.91	2358.04	15867.5	25143.6	1419.09	4632.51	211.11	4745.76	2009-03-30	8596.22	19530.2
2009-03-31	40925.9	797.87	3926.14	2807.34	4084.76	8109.53	1206.26	3582.1	9708.5	689.63	2373.21	16441.1	25764.8	1434.07	4703.75	216.98	4927.43	2009-03-31	8720.39	19626.8
2009-04-01	41976.3	811.08	3955.61	2839.61	4131.07	8351.91	1233.36	3579.7	9901.99	685.51	2408.02	16634.2	25943.6	1461.75	4717.38	220.7	5014.9	2009-04-01	8941.82	19880.4
2009-04-02	43736.4	834.38	4124.97	2992.06	4381.92	8719.78	1276.97	3680.2	10348.8	733.93	2425.29	17388.5	26771.2	1499.73	4717.38	232.05	5178.53	2009-04-02	9073.14	20562.6
2009-04-03	44391	842.5	4029.67	2958.74	4384.99	8749.84	1283.75	3735.6	10348.8	746.03	2419.78	17434.2	26631.1	1500.36	4717.38	230.76	5042.99	2009-04-03	9065.76	20933.8
2009-04-07	43824.5	815.55	3930.52	2902.31	4322.5	8832.85	1300.1	3706.3	10534.9	740.47	2439.18	17128.2	26377.6	1490.86	5052.55	227.39	4974.2	2009-04-07	8824.75	20623.4
2009-04-08	44182	825.16	3925.52	2921.06	4357.92	8595.01	1262.07	3619.5	10742.3	760.58	2347.39	17471.6	27653.6	1465.75	5039.03	228.24	4999.8	2009-04-08	8969.28	20530.6
2009-04-09	45538.7	856.56	3983.71	2974.18	4491.12	8916.06	1316.35	3671.6	10803.9	810.9	2379.88	17881	28546.5	1465.75	5039.03	232.84	5070.6	2009-04-09	9187.12	20530.6
2009-04-10	45538.7	856.56	3983.71	2974.18	4491.12	8964.11	1336.04	3671.6	10803.9	817.41	2444.23	17881	28838.3	1465.75	5039.03	232.84	5070.6	2009-04-10	9187.12	20530.6
2009-04-13	45991.9	858.73	3983.71	2974.18	4491.12	8924.43	1338.26	3671.6	10967.2	814.67	2513.7	17881	28447	1540.4	5308.42	232.84	5070.6	2009-04-13	9285.62	21839
2009-04-14	45418.2	841.5	3988.99	3000.22	4557.01	8842.68	1342.63	3752.9	10967.2	807.61	2527.18	18197.9	28160.8	1570.26	5444.09	235.45	5099.32	2009-04-14	9231.62	21918.6
2009-04-15	45272.6	852.06	3968.4	2985.74	4549.79	8742.96	1333.09	3747.5	11284.7	805.85	2536.06	18206.7	28324.3	1593.66	5377.24	235.9	5065.43	2009-04-15	9246.11	21861.4
2009-04-16	46024.8	865.3	4052.98	3038.18	4609.46	8755.26	1336.72	3775.7	10947.4	819.57	2534.13	18538.7	29523.2	1625.09	5377.24	238.49	5163.95	2009-04-16	9343.37	22189.2
2009-04-17	45778.3	869.6	4092.8	3091.96	4676.84	8907.58	1329	3776.7	11023.1	834.59	2503.93	18869.8	29446	1634.79	5377.24	243.81	5192.63	2009-04-17	9437.65	22234.8
2009-04-20	44433.1	832.39	3990.86	2969.4	4486.3	8924.75	1336.39	3769	10979.5	800.22	2557.46	18116	28548.4	1661.85	5218.69	233.77	5065.18	2009-04-20	9126.15	21587.5
2009-04-21	44433.1	850.08	3987.46	2973.94	4501.63	8711.33	1336.81	3677.4	10898.1	775.24	2535.83	18091.3	28678.6	1628.85	5055.93	234.72	5076.72	2009-04-21	9247.17	21216.9
2009-04-22	44888.2	843.55	4030.66	3025.24	4594.42	8727.3	1356.02	3668.2	10817.5	785.13	2461.35	18495	28956.8	1615.23	5216.84	236.88	5063.7	2009-04-22	9279.15	21480
2009-04-23	45801.2	851.92	4018.23	3008.62	4538.21	8847.01	1368.8	3743	11135	820.7	2463.95	18562.4	28956.8	1592.7	5216.84	235.3	5023.9	2009-04-23	9409.5	21829.3
2009-04-24	46771.8	866.23	4155.99	3102.85	4674.32	8707.99	1354.1	3712.3	11329	831.41	2448.59	19097.6	29675.5	1591.34	5216.84	239.34	5113.05	2009-04-24	9549.48	22582.2
2009-04-27	45819.7	857.51	4167.01	3102.43	4694.07	8726.34	1339.83	3731.6	11371.9	803.17	2405.35	19221.8	29552.3	1576.08	5420.79	238.14	5175.97	2009-04-27	9394.8	21827.1
2009-04-28	45821.4	855.16	4096.4	3051.02	4607.42	8493.77	1300.24	3708.4	11001.8	784.01	2401.44	18939.5	29189	1595.91	5471.9	234.83	5109.09	2009-04-28	9348.03	21662.5
2009-04-29	47226.8	873.64	4189.59	3116.94	4704.56	8493.77	1338.42	3695.3	11403.2	814.78	2468.19	19347.2	30746.4	1644.18	5625.51	238.07	5152.72	2009-04-29	9416.31	22079.3
2009-04-30	47289.5	872.81	4243.71	3159.85	4769.45	8828.26	1369.36	3780.5	11403.2	832.87	2477.57	19589.4	31651.8	1722.77	5625.51	240.76	5225.92	2009-04-30	9324.83	21898.8
2009-05-04	50404.5	907.24	4243.22	3237.97	4902.45	8977.37	1397.92	3883	12134.8	855.67	2559.91	20181.2	32170.7	1788.15	5738.29	251.47	5318.34	2009-05-04	9870.37	23014
2009-05-05	50669.8	903.8	4336.94	3225	4853.03	8977.37	1397.92	3890.4	12131.1	871.58	2567.34	20075.4	33014.2	1772.07	5800.29	252.16	5280.93	2009-05-05	9880.72	23430.2
2009-05-06	51499.5	919.53	4396.49	3283.51	4880.71	8977.37	1393.45	3867.1	11952.8	897.1	2592.52	20466.3	33716.9	1798.34	5802.14	255.28	5319.26	2009-05-06	10143.4	23906.1
2009-05-07	50058.1	907.39	4398.68	3251.52	4804.1	9385.7	1401.08	3938.7	12116.9	942.31	2597.45	20212.5	32842.6	1828.85	5802.14	256.69	5325.63	2009-05-07	9967.05	23589.4
2009-05-08	51396	929.23	4462.09	3312.59	4913.9	9432.83	1412.13	3941.7	11876.4	938.27	2625.64	20849.2	32805.7	1862.53	5802.14	261.35	5391.01	2009-05-08	10238	24085.6
2009-05-11	50976.4	909.24	4435.5	3248.67	4866.91	9451.98	1415.16	3926	11683	938.27	2579.75	20534.2	32203.1	1830.74	5947.94	256.47	5358.94	2009-05-11	10094.1	23943
2009-05-12	50325.8	908.35	4425.54	3231.1	4854.11	9298.61	1403.51	3877.2	12158	979.82	2618.17	20698	33043.3	1842.02	6017.66	255.33	5346.03	2009-05-12	10077.7	23696.5
2009-05-13	48679.2	883.92	4331.37	3152.9	4727.61	9340.49	1414.52	3856.1	12019.6	947.53	2663.77	19834.3	32828.9	1851.33	6044.78	250.19	5277.37	2009-05-13	9709.51	23155
2009-05-14	49446	893.07	4362.58	3156.29	4738.47	9093.73	1380.95	3723.4	11872.9	932.11	2639.89	19743.5	33094.9	1785	6044.78	249.02	5360	2009-05-14	9849.2	23405.9
2009-05-15	49007.2	882.88	4348.11	3169.05	4737.5	9265.02	1391.73	3773.2	12173.4	936.27	2645.26	19997.2	33484.5	1750.91	6044.78	252.92	5350.67	2009-05-15	9762.85	23341.7
2009-05-18	51463	909.71	4446.45	3245.39	4851.96	9038.69	1386.68	3735.6	14284.2	939.65	2652.78	20479	33666.1	1803.57	5980.36	259.17	5435.12	2009-05-18	9762.85	23935.5
2009-05-19	51346.6	908.13	4482.25	3274.96	4959.62	9290.29	1428.21	3817.3	14302	968.88	2676.68	20671.7	33666.1	1886.02	6063.12	262.23	5498.8	2009-05-19	10101	24344.6
2009-05-20	51245.1	903.47	4468.41	3303.37	5038.94	9344.64	1435.7	3824.6	14060.7	1023.98	2651.41	21054.9	35139.7	1885.72	6052.63	266.3	5509.27	2009-05-20	10232.4	24399.6
2009-05-21	50087.3	888.33	4345.47	3217.41	4900.67	9264.15	1421.65	3813.9	13736.5	1001.36	2610.62	20451.9	34720.6	1885.72	6052.63	259.02	5509.27	2009-05-21	9949.59	23821.3
2009-05-22	50568.5	887	4365.29	3227.97	4918.75	9225.81	1403.75	3761.6	13887.1	1013.37	2597.6	20585.3	35014.5	1881.71	6052.63	260.14	5409.26	2009-05-22	9993.42	24093.2
2009-05-25	50816.2	887	4365.29	3236.16	4918.45	9347	1400.9	3737.9	13913.2	1017.92	2610.01	20541.6	35407.7	1890.97	5914.23	260.66	5446.24	2009-05-25	10069.5	24199
2009-05-26	51840.8	910.33	4411.72	3270.09	4985.6	9310.81	1372.04	3788.4	13589.2	990.26	2588.57	20875.9	34860.6	1857.59	5770.95	263.43	5431.27	2009-05-26	10285.9	24640.1
2009-05-27	51791.6	893.06	4416.23	3294.86	5000.77	9438.77	1362.02	3801.1	14109.6	1030.79	2632.93	20888.6	35168.7	1892.84	5789.43	264.2	5419.42	2009-05-27	10142.2	24507.8
2009-06-01	54486.3	942.87	4506.19	3379.49	5142.56	9677.75	1415.1	3894.4	14840.6	1167.42	2721.28	21096.7	36001.7	1998.58	6003.25	268.42	5349.74	2009-06-01	10604.1	25105.6
2009-06-02	53999.5	944.74	4477.02	3378.04	5144.06	9704.31	1412.85	3955.3	14874.9	1180.56	2724.3	21129	35722.2	1998.64	6031.46	268.99	5432.22	2009-06-02	10588.8	25183.8
2009-06-03	52086.6	931.76	4383.42	3309.65	5054.53	9741.67	1414.89	4017.2	14870.9	1127.57	2778.59	20730	34932.2	2010.91	6048.87	264.37	5384.71	2009-06-03	10290.1	24651.3
2009-06-04	53463.9	942.46	4386.94	3312.03	5064.8	9668.96	1378.14	3934.6	15008.7	1108.73	2767.24	20733	34268.9	2032.72	6048.87	263.8	5422.21	2009-06-04	10477.2	24748
2009-06-05	53341	940.09	4438.56	3339.05	5077.03	9768.01	1394.71	3971.2	15103.5	1149.95	2753.89	20778.8	34750.2	2078.93	6048.87	266.93	5398.9	2009-06-05	10569.3	24913
2009-06-08	53630.4	939.14	4405.22	3289.66	5004.72	9865.63	1393.3	3971.2	14665.9	1096.68	2768.34	20497.2	33655.6	2056.65	5877.99	262.39	5391.72	2009-06-08	10549.1	24932.9
2009-06-09	53157.1	942.43	4404.79	3296.73	4997.86	9786.82	1371.84	3934.9	15127	1105.3	2787.89	20684.8	33806.7	2093.29	5881.74	263.03	5388.67	2009-06-09	10547.9	25107.4
2009-06-10	53410.9	939.15	4436.75	3315.27	5051.18	9991.49	1414.88	4024.4	15466.8	1121.79	2816.25	20911.2	34389.3	2108.81	5941.2	266.96	5436.39	2009-06-10	10598	25183.7
2009-06-11	53410.9	944.89	4461.87	3334.94	5107.26	9981.33	1419.39	4047.2	15411.5	1127.23	2797.32	21208.7	34723.8	2089.59	5941.2	268.11	5483.85	2009-06-11	10714.1	25372.8
2009-06-12	53558.2	946.21	4441.95	3326.14	5069.24	10135.8	1428.59	4062.2	15237.9	1127.23	2743.76	21007.5	34816.7	2090.94	5941.2	265.48	5521.84	2009-06-12	10645	25460
2009-06-15	52033.8	923.72	4326.01	3219.58	4889.94	10039.7	1412.42	4031.7	14875.5	1077.17	2789.55	20462.5	34690.8	2069.88	6049.77	258.26	5400.15	2009-06-15	10394.8	24899.7
2009-06-16	51205.8	911.97	4328.57	3213.95	4890.72	9752.88	1399.15	3962.5	14957.9	1082.19	2776.02	20304.2	34537	2030.37	6062.35	257.01	5377.1	2009-06-16	10307.4	24224.8
2009-06-17	51045.8	910.71	4278.46	3161.14	4799.98	9840.85	1391.17	3904.1	14522.8	1038.41	2810.12	19732.2	34595.4	2024.96	5990.3	251.23	5302.29	2009-06-17	10066.1	24150.9
2009-06-18	50903	918.37	4280.86	3194.06	4837.48	9703.72	1375.76	3892.1	14265.5	997.68	2853.9	19920.5	35715.6	1950.99	5990.3	253.52	5376.84	2009-06-18	10121.5	24340.7
2009-06-19	51373.8	921.23	4345.93	3221.27	4839.46	9786.26	1383.34	3899.6	14521.9	1011.38	2880.49	20058.8	35819.9	1990.47	5990.3	257.16	5421.59	2009-06-19	10288	24274.7
2009-06-22	49494.8	893.04	4234.05	3123.25	4693.4	9826.27	1399.71	3918.2	14326.2	961.04	2896.3	19251.3	35407.2	1975.03	5708.67	249.09	5310.37	2009-06-22	9834.18	23314.7
2009-06-23	49813.6	895.1	4230.02	3116.82	4707.15	9549.61	1360.54	3796.9	14324	932.74	2892.7	19152.8	34909.1	1914.38	5578.95	248.69	5321.31	2009-06-23	9896.72	23496.4
2009-06-24	49672.1	900.94	4279.98	3184.76	4836.01	9590.32	1363.79	3807	14422.7	959.18	2922.3	19728.9	35758.7	1995.67	5609.02	254.63	5443.42	2009-06-24	10100.9	23711.2
2009-06-25	51514.8	920.26	4252.57	3163.1	4800.56	9796.08	1392.73	3856	14345.6	947.52	2925.05	19638.9	36327.7	2044.17	5609.02	254.12	5361.3	2009-06-25	10355.9	24245.7
2009-06-26	51485.6	918.9	4241.01	3129.73	4776.47	9877.39	1394.53	3903.8	14764.6	955.45	2928.21	19561	36755.9	2040.19	5609.02	254.43	5375.99	2009-06-26	10389.8	24458.2
2009-06-29	52137.6	927.23	4294.03	3193.68	4885.09	9783.47	1388.45	3886.9	14785.7	951.46	2975.31	19821	36841.1	2033.72	5553.08	258.24	5443.45	2009-06-29	10476.8	24473.5
2009-06-30	51465.5	919.32	4249.21	3140.44	4808.64	9958.44	1390.07	3954.9	14493.8	987.02	2959.36	19785.3	36949.2	2026.78	5596.46	254.71	5403.97	2009-06-30	10374.9	24368.4
2009-07-01	51543.8	923.33	4340.71	3217	4905.44	9939.93	1411.66	3874	14645.5	977.94	3008.15	20165.2	37245.9	2059.88	5599.38	260.29	5472.94	2009-07-01	10374.9	24524
2009-07-02	51024.9	896.42	4234.27	3116.41	4718.49	9876.15	1411.48	3877.3	14658.5	960.46	3060.25	19678.7	37038.2	2065.75	5599.38	252.69	5355.23	2009-07-02	10245.9	24051.5
2009-07-03	50934.7	896.42	4236.28	3119.51	4708.21	9816.07	1420.04	3828.2	14913	950.24	3088.37	19667.9	36797.6	2075.3	5599.38	253.7	5338.51	2009-07-03	10283.1	24045.4
2009-07-06	50622.5	898.72	4194.91	3082.16	4651.82	9680.87	1428.94	3783.7	14043.4	921.44	3124.67	19265.5	36758.8	2035.01	5407.31	249.64	5354.15	2009-07-06	10027.4	23742.5
2009-07-07	49456.7	881.03	4187	3048.57	4598.19	9647.79	1434.2	3766.9	14170.5	924.11	3089.45	19028	37212.5	2083.25	5457.71	249.04	5329.2	2009-07-07	9844.35	23359.9
2009-07-08	49177.6	879.56	4140.23	3009.71	4572.65	9420.75	1431.02	3767.9	13769.1	889.77	3080.77	18660.6	37155.9	2083.25	5413.23	244.63	5289.39	2009-07-08	9653.45	23469
2009-07-09	49177.6	882.68	4158.66	3025.94	4630.07	9291.06	1430.89	3763.3	13757.5	884.94	3123.03	18850.2	36987.7	2083.97	5413.23	247.11	5305.39	2009-07-09	9773.92	23634.3
2009-07-10	49220.8	879.13	4127.17	2983.1	4576.31	9287.28	1428.62	3794.1	13504.2	835.23	3113.93	18533.3	36780.5	2063.09	5413.23	243.2	5237.81	2009-07-10	9747.13	23656.3
2009-07-13	49186.9	901.05	4202.13	3052.08	4722.34	9050.33	1378.12	3737.5	13400.3	835.61	3080.56	18895	37004.6	2020.14	5448.07	249.79	5315.29	2009-07-13	9891.93	23952
2009-07-14	48872.6	905.84	4237.68	3081.87	4781.69	9261.81	1385.56	3867.1	13853.7	866.55	3145.16	19109	36701.2	2056.58	5576.62	251.91	5365.05	2009-07-14	9986.15	24340.7
2009-07-15	51296.7	932.68	4346.46	3171.27	4928.44	9269.25	1420.86	3924.5	14253.2	887.85	3188.55	19781.2	37914	2123.28	5631.78	260.82	5473.33	2009-07-15	10215.5	25336.3
2009-07-16	51918.2	940.74	4361.84	3199.68	4957.19	9344.16	1432.22	3995.6	14250.2	903.23	3183.74	19894.6	38156.3	2117.95	5631.78	263.48	5538.57	2009-07-16	10304.4	25735.6
2009-07-17	52072.5	940.38	4388.75	3218.46	4978.4	9395.32	1440.1	4000.8	14744.9	925	3189.74	19959.1	37726.7	2106.35	5631.78	266.4	5594.14	2009-07-17	10369.4	25742
2009-07-20	53154.9	951.13	4443.62	3270.94	5030.15	9395.32	1478.51	4050.3	15191	972.31	3266.92	20207.9	38250.2	2106.35	5717.65	269.48	5627.93	2009-07-20	10540.7	26284.1
2009-07-21	53233.6	954.58	4481.17	3302.89	5093.97	9652.02	1488.99	4050.7	15062.5	987.69	3213.21	20518.8	38007.8	2146.55	5748.82	270.68	5636.19	2009-07-21	10515.3	26004
2009-07-22	53072.6	954.07	4493.73	3305.07	5121.56	9723.16	1494.04	4068.5	14843.1	963.06	3296.61	20596	38189.1	2125.61	5670.52	271.19	5637.02	2009-07-22	10432.4	26288.2
2009-07-23	54249.4	976.29	4559.8	3373.72	5247.28	9792.94	1496.49	4064.1	15231	975.96	3328.49	20900.5	38902	2160.72	5670.52	276.15	5765.51	2009-07-23	10675.7	26805.4
2009-07-24	54457.3	979.26	4576.61	3366.45	5229.36	9944.55	1502.59	4089.8	15379	1012.62	3372.6	20811.6	39395.4	2185.65	5670.52	276.15	5760.9	2009-07-24	10687.9	26646.4
2009-07-27	54549	982.18	4586.13	3372.36	5251.55	10088.7	1524.05	4139.6	15375	1037.61	3435.21	21020.7	39840.5	2209.1	5839.41	278.14	5774.89	2009-07-27	10757.4	26815.3
2009-07-28	54471.5	979.62	4528.84	3330.97	5174.74	10087.3	1526.03	4169.5	15331.9	1001.8	3438.37	20681.5	40001.7	2237.11	5778.91	274.24	5762.8	2009-07-28	10570.5	26850.8
2009-07-29	53734.5	975.15	4547.53	3365.62	5270.32	10113.2	1524.32	4142.8	15173.5	973.78	3266.43	20927.7	40376.6	2225.81	5778.14	277.32	5787.19	2009-07-29	10455.3	26516.5
2009-07-30	54478.4	986.75	4631.61	3435.49	5360.66	10165.2	1534.74	4190.4	15388	1001.3	3321.56	21446.5	42182.1	2298.14	5778.14	283.82	5932.62	2009-07-30	10676.7	26810.3
2009-07-31	54765.7	987.48	4608.36	3426.27	5332.14	10356.8	1557.29	4244	15670.3	1017.47	3412.06	21146.5	42641.3	2323.24	5778.14	283.17	5950.69	2009-07-31	10787.1	27043.5
2009-08-03	55997.8	1002.63	4682.46	3477.8	5426.85	10352.5	1564.98	4263.4	15924.2	1067.98	3462.59	21483.5	44613.7	2338.8	5818.37	287.49	5967.43	2009-08-03	10787.1	27692.5
2009-08-04	56038.1	1005.65	4671.37	3476.37	5417.02	10375	1566.37	4309.3	15831	1074.49	3471.44	21501.3	44696.5	2360.09	5779.33	286.91	5939.78	2009-08-04	11018.1	27869.9
2009-08-05	56384.1	1002.72	4647.13	3458.53	5353.01	10252.5	1559.47	4264.5	15903.8	1094.26	3428.5	21485	43899.4	2317.06	5769.99	285.24	5911.91	2009-08-05	11046.9	28082.6
2009-08-06	55754.9	997.08	4690.53	3477.83	5369.98	10388.1	1565.04	4326.3	15514	1083.79	3356.33	21634.7	43836	2359.98	5769.99	288.11	5968.08	2009-08-06	10793.4	27802.4
2009-08-07	56329.5	1010.48	4731.56	3521.14	5458.96	10412.1	1576	4299.4	15160.2	1080.08	3260.69	21878.3	44767.6	2349.13	5769.99	290.5	6026.4	2009-08-07	10885.3	28179.5
2009-08-10	56830	1007.1	4722.2	3504.54	5418.12	10524.3	1576.11	4304.1	15009.8	1065.14	3249.76	22034	44685.6	2389.56	5887.19	288.61	6007.55	2009-08-10	10793.7	28305.3
2009-08-11	55761.2	994.35	4671.34	3456.18	5285.81	10585.5	1579.21	4332	15074.6	1033.72	3264.73	21716.6	43679	2399.28	5869.73	284.17	5949.98	2009-08-11	10629.5	27800.8
2009-08-12	56588.3	1005.81	4716.76	3507.24	5350.09	10435	1565.35	4343.1	15020.2	1025.12	3112.72	21990.3	43889.8	2347.36	5845.68	288.95	5962.49	2009-08-12	10659.9	28096
2009-08-13	57048	1012.73	4755.46	3524.39	5401.11	10517.2	1564.64	4435.9	15518.5	1054.57	3140.56	22252.1	44484.2	2396.49	5845.68	290.02	5986.72	2009-08-13	10825.6	28155.5
2009-08-14	56638	1004.09	4713.97	3495.27	5309.11	10597.3	1591.41	4461	15411.6	1059.92	3046.97	22013.2	44302.9	2386.86	5845.68	288.02	5985.3	2009-08-14	10848	27855.4
2009-08-17	55218.4	979.73	4645.01	3419.69	5201.61	10268.6	1547.06	4388.4	14784.9	1005.77	2870.63	21433.3	44290.9	2386.86	5711.49	282.01	5883.7	2009-08-17	10531.6	27299.6
2009-08-18	55748.9	989.67	4685.78	3450.69	5250.74	10285	1550.24	4381.6	15035.3	1001.52	2910.88	21719.3	44233.4	2336.99	5759.58	284.46	5953.75	2009-08-18	10673.8	27544.3
2009-08-19	56156.3	996.46	4689.67	3450.34	5231.98	10204	1545.96	4373.8	14809.6	993.57	2785.58	21626.4	45645	2277.75	5623.06	284.05	5980.79	2009-08-19	10686.8	27598.4
2009-08-20	56831.5	1007.37	4756.58	3505.32	5311.06	10383.4	1576.39	4377.5	15012.3	1018.5	2911.58	21886.4	46555.8	2328.64	5623.06	288.12	6032.05	2009-08-20	10700.5	27944.2
2009-08-21	57728.6	1026.13	4850.89	3615.81	5462.74	10238.2	1580.98	4290.6	15240.8	1050.44	2960.77	22378.3	47170.1	2333.9	5623.06	294.49	6139.8	2009-08-21	10831.2	28309
2009-08-24	57775.4	1025.57	4896.23	3652.17	5519.75	10581	1612.22	4426.1	15628.8	1094	2993.43	22814.6	47771.8	2375.87	5789.78	297.88	6194.39	2009-08-24	10790	28004.3
2009-08-25	57421.4	1028	4916.8	3680.61	5557.09	10497.4	1601.38	4405.8	15688.5	1103.3	2915.8	22928.7	48073.3	2380.52	5785.3	300.03	6200.85	2009-08-25	10920.5	28005.5
2009-08-26	57765.7	1028.12	4890.58	3668.34	5521.97	10639.7	1614.12	4454.5	15769.9	1072.05	2967.59	22987.5	46959.8	2380.09	5762.75	298.64	6176.97	2009-08-26	10912.2	28212.8
2009-08-27	57703.9	1030.98	4869.35	3648.53	5470.33	10474	1599.33	4450.8	15781.1	1070.49	2946.39	22890.4	47383.8	2356.06	5762.75	296.9	6169.19	2009-08-27	10934	28437.3
2009-08-28	57700.6	1028.93	4908.9	3693.14	5517.35	10534.1	1607.94	4489.6	15922.3	1089.46	2860.69	23077.3	47559.7	2377.25	5762.75	300.2	6211.58	2009-08-28	10978	28599.9
2009-08-31	56489	1020.62	4908.9	3653.54	5464.61	10492.5	1591.85	4479.1	15666.6	1066.53	2667.74	22841.3	46551.2	2341.54	5660.9	296.27	6217.12	2009-08-31	10868.2	28130
2009-09-01	55815	998.04	4819.7	3583.44	5327.29	10530.1	1623.06	4514.6	15551.2	1073.62	2683.72	22405.2	46935.6	2326.91	5633.79	291	6128.17	2009-09-01	10689.8	27749.2
2009-09-02	55385.7	994.75	4817.55	3573.13	5319.84	10280.5	1613.16	4438.2	15467.5	1053.17	2714.97	22219.7	45761	2285.93	5617.31	289.05	6089.24	2009-09-02	10701.3	27953.3
2009-09-03	55707.2	1003.24	4796.75	3553.51	5301.42	10214.6	1613.53	4429.6	15398.3	1074.05	2845.02	22394	46146	2322.25	5617.31	289.01	6073.72	2009-09-03	10921.5	28150.1
2009-09-04	56652.3	1016.4	4851.7	3598.76	5384.43	10187.1	1608.9	4435.5	15689.1	1063.57	2861.61	22656.7	45160.5	2322.74	5617.31	293.16	6119.07	2009-09-04	11017.5	28309.5
2009-09-07	56652.3	1016.4	4933.18	3652.83	5463.51	10320.9	1608.57	4454.4	16016.3	1093.04	2881.12	22994	45274	2340.39	5691.56	298.41	6181.97	2009-09-07	11017.5	28585.2
2009-09-08	57854.8	1025.39	4947.34	3660.96	5481.73	10393.2	1619.69	4523.8	16123.7	1135.94	2930.47	23003.8	44846	2371.3	5754.86	300.81	6194.72	2009-09-08	11105.3	29190.8
2009-09-09	57909.9	1033.37	5004.3	3707.69	5574.26	10312.1	1607.77	4522.2	16183.5	1159.8	2946.26	23271.3	44585.1	2383.34	5712.95	304.25	6202.04	2009-09-09	11000.2	29100
2009-09-10	58535.8	1044.14	4987.68	3705.87	5594.77	10513.7	1644.68	4570.8	16216.9	1163.76	2924.88	23328.9	44924.1	2411.86	5712.95	305.97	6208.43	2009-09-10	11155	29318.4
2009-09-11	58366.4	1042.73	5011.47	3734.89	5624.02	10444.3	1651.7	4596.1	16264.3	1196.55	2989.79	23503.7	46583.5	2415.95	5712.95	308	6232.99	2009-09-11	11253.2	29448.8
2009-09-14	58867.6	1049.34	5018.85	3730.61	5620.24	10202.1	1634.91	4531.1	16214.2	1194.21	3026.74	23501.4	46490.7	2382.7	5821.08	306.9	6225.64	2009-09-14	11332	29383.2
2009-09-15	59263.9	1052.63	5042.13	3752.21	5628.98	10217.6	1653.4	4540.3	16454.5	1224.33	3033.73	23599.3	45911.5	2420.11	5856.99	308.37	6213.19	2009-09-15	11495.8	29625
2009-09-16	60410.7	1068.76	5124.13	3813.79	5700.26	10270.8	1683.33	4650.4	16677	1246.81	2999.71	23950.6	46680.7	2439.36	5947.77	312.76	6299.91	2009-09-16	11555.6	29625
2009-09-17	60236	1065.49	5163.95	3835.27	5731.14	10443.8	1695.47	4714.9	16711.1	1231.41	3060.26	24055.6	46965.6	2456.99	5947.77	313.88	6317.72	2009-09-17	11528.2	30017.7
2009-09-18	60703	1068.3	5172.89	3827.84	5703.83	10370.5	1699.71	4693.2	16741.3	1245.56	2962.67	23964.2	47161.2	2456.99	5947.77	313.63	6325.15	2009-09-18	11446	29942
2009-09-21	60928	1064.66	5134.36	3812.16	5668.65	10370.5	1695.5	4677.4	16741.3	1210.57	2967.01	23517.3	47161.2	2456.99	5947.77	311.34	6306.23	2009-09-21	11424.6	29607.2
2009-09-22	61493.4	1071.66	5142.6	3823.52	5709.38	10370.5	1718.88	4663.7	16886.4	1249.14	2897.55	23555.4	47161.2	2456.99	5947.77	312.72	6340.72	2009-09-22	11585.7	29513.7
2009-09-23	60496.2	1060.87	5139.37	3821.79	5702.05	10370.5	1711.47	4734.1	16719.5	1254.31	2842.72	23704.9	47549.3	2456.99	5947.77	313.36	6349.83	2009-09-23	11517.5	28959.7
2009-09-24	60046.3	1050.78	5079.27	3758.36	5605.21	10544.2	1693.88	4701.2	16781.4	1242.23	2853.55	23440.5	47980.3	2468.9	5947.77	308.52	6275.44	2009-09-24	11285.8	28465.1
2009-09-25	60355.7	1044.38	5082.2	3739.14	5581.41	10266	1691.48	4713.3	16693	1225.29	2838.84	23586.6	47625	2444.58	5947.77	305.63	6236.91	2009-09-25	11212.4	28760
2009-09-28	61316.6	1062.98	5165.7	3825	5736.31	10009.5	1675.55	4677.4	16693	1248.73	2763.53	23940	47815.9	2397.83	6227.07	311.9	6289.27	2009-09-28	11338.7	29402
2009-09-29	61235.3	1060.61	5159.72	3814.1	5713.52	10100.2	1690.05	4753.1	16852.9	1260.56	2754.54	24018.5	48364.8	2443.83	6279.47	312.12	6316.72	2009-09-29	11395	29432
2009-09-30	61517.9	1057.08	5133.9	3795.41	5675.16	10133.2	1673.14	4743.6	17126.8	1254.52	2779.43	23939.7	47910.3	2467.59	6322.04	311.35	6323.18	2009-09-30	11395	29232.2
2009-10-09	64071	1071.49	5161.87	3799.61	5711.88	10016.4	1646.79	4752.9	16642.7	1372.11	2911.72	24232.1	50217.5	2474.4	6314.78	315.55	6291.64	2009-10-09	11436.9	30039.7
2009-10-12	64071	1076.19	5210.17	3845.8	5783.23	10016.4	1639.81	4739.8	17026.7	1428.06	2894.48	24638.5	51003	2456.69	6400.39	320.71	6377.78	2009-10-12	11436.9	30475.4
2009-10-13	64645.6	1073.19	5154.15	3801.39	5714.31	10076.6	1628.93	4785.7	17026.7	1400.02	2936.19	24472.4	50071.6	2471.99	6351.38	319.53	6321.26	2009-10-13	11413.5	30611.1
2009-10-14	66201.1	1092.02	5256.1	3882.67	5854.14	10060.2	1649.09	4831.1	17231.1	1441.24	2970.53	24970.1	51026.1	2511.72	6449.81	325.47	6405.92	2009-10-14	11532.8	30881.1
2009-10-15	66703.3	1096.56	5222.95	3883.83	5830.77	10238.6	1658.99	4859.9	17195.2	1434.35	2979.79	24902.8	51017.9	2515.38	6449.81	325.19	6383.19	2009-10-15	11504.5	31017.7
2009-10-16	66200.5	1087.68	5190.24	3827.6	5743.39	10257.6	1640.36	4836.4	17322.8	1408.68	2976.63	24724.7	49790.7	2515.81	6449.81	322.31	6345.26	2009-10-16	11504.8	30726.3
2009-10-19	67239.5	1097.91	5281.54	3892.36	5852.56	10236.5	1649.07	4792.8	17326	1433.37	3038.27	24981.5	50286.9	2520.92	6535.09	327.03	6436.37	2009-10-19	11538.4	30927.1
2009-10-20	65303.1	1091.06	5243.4	3871.45	5811.77	10336.8	1659.15	4846.2	17223	1446.14	3084.45	24787.3	51050.9	2502.22	6541.48	324.92	6427.29	2009-10-20	11538.1	31000.9
2009-10-21	65485.6	1081.4	5257.85	3873.22	5833.49	10333.4	1653.86	4838.6	17009.2	1446.64	3070.59	24698.3	51295.2	2476.8	6515.81	325.5	6434.66	2009-10-21	11442	30889
2009-10-22	66135	1092.91	5207.36	3820.85	5762.93	10267.2	1630.33	4812.8	16789.7	1448.34	3051.41	24323.5	51016.8	2433.18	6515.81	320.69	6405.91	2009-10-22	11533.4	30761.8
2009-10-23	65058.8	1079.6	5242.57	3808.24	5740.25	10283	1640.17	4859.4	16810.8	1461.3	3107.85	23924.5	51380.7	2467.95	6515.81	320.14	6378.06	2009-10-23	11382.1	30617.7
2009-10-26	65085.6	1066.95	5191.74	3744.45	5642.16	10362.6	1657.11	4830.3	16740.5	1476.06	3109.57	23509	51230.1	2467.71	6563.5	312.65	6303.35	2009-10-26	11234.9	30280.1
2009-10-27	63161	1063.41	5200.97	3743.95	5635.02	10212.5	1649.53	4753.5	16353.4	1421.29	3021.46	23321.2	50400.6	2425.2	6532.92	311.13	6367.97	2009-10-27	11053.5	29312.8
2009-10-28	60162.3	1042.63	5080.42	3663.78	5496.27	10075	1609.71	4685.1	16283.5	1368.77	3031.33	22761.1	50400.6	2355.31	6441.6	303.29	6279.94	2009-10-28	10805.3	28670.9
2009-10-29	63720.6	1066.11	5137.72	3714.02	5587.45	9891.1	1585.85	4574.7	16052.7	1377.16	2960.47	23239.9	50400.6	2344.03	6441.6	309.65	6351.27	2009-10-29	11075.2	29247.8
2009-10-30	61545.5	1036.19	5044.55	3607.69	5414.96	10034.7	1580.69	4643.2	15896.3	1348.54	2995.85	22528.2	47184.7	2367.7	6441.6	302.36	6285.76	2009-10-30	10910.8	28646
2009-11-02	61545.5	1042.88	5104.5	3639.46	5430.82	9802.95	1559.09	4540.4	15896.3	1357.06	3076.65	22756.7	47456.1	2371.64	6371.97	302.82	6291.22	2009-11-02	10878.4	28646
2009-11-03	62643.2	1045.41	5037.21	3584.25	5353.35	9802.95	1549.92	4531.5	15404.9	1305.11	3114.23	22400.7	46335.1	2334.11	6283.31	300.11	6213.35	2009-11-03	11025.9	28886.5
2009-11-04	63912.6	1046.5	5107.89	3670.33	5444.23	9844.31	1579.93	4540.1	15912.1	1305.11	3128.54	22864	47281.4	2371.86	6343.12	305.88	6267.11	2009-11-04	11071.2	29430.5
2009-11-05	64815.7	1066.63	5125.64	3708.73	5480.92	9717.44	1552.24	4508	16063.9	1348.82	3155.05	23061.8	47298	2367.21	6343.12	307.83	6285.2	2009-11-05	11180.7	29735.3
2009-11-06	64466.1	1069.3	5142.72	3707.29	5488.25	9789.35	1572.46	4594	16158.3	1337.54	3164.04	23025.2	46969.9	2395.11	6343.12	307.14	6293.61	2009-11-06	11250.4	29868.6
2009-11-09	66214.4	1093.08	5235.18	3785.49	5619.72	9808.99	1576.79	4674.9	16498.7	1407.71	3175.59	23530.5	47774.5	2406.43	6275.96	314.46	6385.14	2009-11-09	11486.9	30646.2
2009-11-10	66303.5	1093.01	5230.55	3785.59	5613.2	9870.73	1582.3	4733.6	16440.6	1436.97	3178.61	23449.9	48135.1	2381.95	6238.81	313.26	6369.1	2009-11-10	11426.7	30788.2
2009-11-11	66431.2	1098.51	5266.75	3814.39	5668.35	9871.68	1594.82	4757	16849.6	1434.45	3175.19	23687.1	48864	2403.88	6253.95	317.97	6374.7	2009-11-11	11439.8	31097.6
2009-11-12	64447.9	1087.24	5276.5	3808.07	5663.96	9804.49	1572.73	4747.9	16696	1425.34	3172.95	23637.1	48746	2420.28	6253.95	317.06	6355.76	2009-11-12	11360.8	30759.8
2009-11-13	65325.6	1093.48	5296.38	3806.01	5686.83	9770.31	1571.99	4706.4	16848.8	1419.49	3187.65	23710	48441.9	2426.8	6253.95	317.37	6351.08	2009-11-13	11407.7	31002.1
2009-11-16	66627.1	1109.3	5382.67	3863.16	5804.82	9791.18	1592.47	4755.2	17032.5	1481.82	3275.05	24024.9	48775.3	2468.68	6315.45	322.16	6422.81	2009-11-16	11512.3	31002.1
2009-11-17	67406	1110.32	5345.93	3829.06	5778.43	9729.93	1585.98	4729.4	17050.7	1472.76	3282.89	23807.4	47243.2	2473.79	6332.7	321.08	6376.4	2009-11-17	11630	31400.2
2009-11-18	66515.7	1109.8	5342.13	3828.16	5787.61	9676.8	1603.97	4739	16998.8	1486.62	3303.23	23754.4	46419.9	2484.23	6318.68	319.42	6368.97	2009-11-18	11652.7	31056.6
2009-11-19	66327.3	1094.9	5267.7	3760.22	5702.18	9549.47	1620.54	4749.2	16785.7	1451.2	3320.61	23259.2	46114.6	2468.79	6318.68	313.31	6286.81	2009-11-19	11600.3	30817.7
2009-11-20	66327.3	1091.38	5251.41	3729.36	5663.15	9497.68	1620.6	4685.8	17021.8	1436.44	3308.35	22954.4	45230.9	2487.36	6318.68	310.03	6277.46	2009-11-20	11579.3	30666.5
2009-11-23	66809.4	1106.24	5355.5	3813.17	5801.48	9497.68	1619.05	4717	17180.2	1466.77	3338.66	23393.9	45801.4	2481.42	6291.27	317.04	6410.24	2009-11-23	11624	31126.2
2009-11-24	67317	1105.65	5323.96	3784.62	5769.31	9401.58	1606.42	4685	17131.1	1447.23	3223.53	23145.8	45513.5	2471.88	6303.81	315.86	6397.53	2009-11-24	11539.6	30962
2009-11-25	67917.1	1110.63	5364.81	3809.16	5803.02	9441.64	1611.88	4722.2	17199	1427.55	3290.16	23174.9	45538.7	2461.53	6355.82	318.24	6422.2	2009-11-25	11636.9	31364
2009-11-26	66391.8	1110.63	5194.13	3679.23	5614.17	9383.24	1599.52	4708.6	16854.9	1366.85	3170.98	22361.3	45538.7	2393.52	6355.82	306.72	6283.38	2009-11-26	11436.8	30447.8
2009-11-27	67082.1	1091.49	5245.73	3721.45	5685.61	9081.52	1524.5	4572.1	16632	1369.6	3096.26	22648.6	45538.7	2393.52	6355.82	309.52	6336.66	2009-11-27	11464.4	30775.5
2009-11-30	67044.4	1095.63	5190.68	3680.15	5625.95	9345.55	1555.6	4701.3	16926.2	1374.93	3195.3	22374.3	45538.7	2415.84	6355.82	305.9	6260.95	2009-11-30	11447.2	30957.1
2009-12-01	68408.4	1108.86	5312.17	3775.74	5776.61	9572.2	1569.72	4719	17198.3	1416.3	3235.36	22995.8	46083.9	2452.5	6355.82	315.44	6372.08	2009-12-01	11707.3	31750.6
2009-12-02	68614.8	1109.24	5327.39	3795.92	5781.68	9608.94	1591.63	4762.4	17169.9	1415.98	3269.75	23008.5	47898.2	2471.56	6355.82	316.44	6386.54	2009-12-02	11779.7	32111.8
2009-12-03	68314.8	1099.92	5313	3799.11	5770.35	9977.67	1615	4774.6	17185.7	1409.32	3264.63	23045.5	49677.2	2500.04	6355.82	317.61	6444.08	2009-12-03	11636.5	31967.4
2009-12-04	67603.5	1105.98	5322.36	3846.62	5817.65	10022.6	1624.76	4702.2	17101.5	1427.13	3317.04	23333.5	50102	2511.55	6355.82	321.13	6501.16	2009-12-04	11510.8	32105.4
2009-12-07	68512.2	1103.25	5310.66	3840.05	5784.75	10167.6	1632.65	4676.5	16983.1	1389.64	3331.9	23207	49915.8	2483.76	6246.49	320.25	6470.61	2009-12-07	11489.6	32085.2
2009-12-08	67728.5	1091.94	5223.13	3785.3	5688.58	10140.5	1627.78	4670.6	17227.7	1353.23	3296.66	22832.6	49591.4	2483.89	6102.62	315.43	6399.74	2009-12-08	11368.9	31710.4
2009-12-09	68012	1095.95	5203.89	3757.39	5647.84	10004.7	1634.17	4637.9	17125.2	1348.92	3239.57	22650.2	49184.9	2481.3	5954.14	312.88	6351.71	2009-12-09	11379.2	31670.2
2009-12-10	68728.3	1102.35	5244.37	3798.38	5709.02	9862.82	1652.73	4606.7	17189.3	1351.98	3254.26	22795.6	49594.5	2486.44	5954.14	317.69	6410.64	2009-12-10	11464.6	31916.6
2009-12-11	69267.5	1106.41	5261.57	3803.72	5756.29	10107.9	1656.9	4635.2	17119	1366.36	3247.32	22824.7	49386.4	2519.1	5954.14	320.14	6411.58	2009-12-11	11423.9	31901.7
2009-12-14	69349.4	1114.11	5315.34	3830.44	5802.26	10105.7	1664.77	4654	17097.5	1381.91	3302.9	23057.6	50198.4	2506.39	6155.03	322.51	6433.09	2009-12-14	11545.7	32009.9
2009-12-15	69310.8	1107.93	5285.77	3834.09	5811.34	10083.5	1665.85	4673.5	16877.2	1396.32	3274.46	23026	50449.5	2494.74	6109.79	325.19	6439.4	2009-12-15	11541	31902.6
2009-12-16	68622.4	1109.18	5320.26	3875.82	5903.43	10177.4	1664.24	4661.9	16912.8	1449.02	3255.21	23288.3	50817.2	2522.55	6153.85	328.61	6532.32	2009-12-16	11637	31956.2
2009-12-17	67068	1096.08	5217.61	3830.82	5844.44	10163.8	1647.84	4670.3	16894.2	1400.91	3179.08	23085.3	49963.2	2509.58	6153.85	326.68	6489.23	2009-12-17	11473.1	31948.4
2009-12-18	66794.2	1102.47	5196.81	3794.44	5831.21	10142	1647.04	4650.5	16719.8	1410.22	3113.89	22885.4	50138.4	2509.58	6153.85	324.63	6464.32	2009-12-18	11463.4	31834.1
2009-12-21	65925.2	1114.05	5293.99	3872.06	5930.53	10183.5	1644.23	4635.1	16601.2	1425.45	3122.97	23149.8	51280.9	2431.39	6252.21	330.51	6504.44	2009-12-21	11554.7	31799.2
2009-12-22	67417.9	1118.02	5328.66	3898.38	5945.69	10378	1655.54	4704.2	16692	1417.22	3050.52	23367.7	51532.5	2467.64	6229.17	332.48	6582.9	2009-12-22	11628	32240.3
2009-12-23	67588.9	1120.59	5372.38	3910.75	5957.44	10378	1661.35	4739.3	17231.1	1434.6	3073.78	23486.2	51162.2	2474.88	6243.93	332.83	6579.98	2009-12-23	11658.7	32450.2
2009-12-24	67588.9	1126.48	5402.41	3912.73	5957.44	10536.9	1682.34	4790.9	17360.6	1443.61	3153.41	23486.2	51460.7	2474.88	6243.93	333.6	6579.98	2009-12-24	11754.6	32548.5
2009-12-25	67588.9	1126.48	5402.41	3912.73	5957.44	10494.7	1682.34	4790.9	17360.6	1450.25	3141.35	23486.2	51661.3	2474.88	6243.93	333.6	6579.98	2009-12-25	11754.6	32548.5
2009-12-28	67901.7	1127.78	5402.41	3947.15	6002.92	10634.2	1685.59	4790.9	17360.6	1451.6	3188.78	23682.4	51619.4	2509.69	6177.75	336.11	6591.01	2009-12-28	11754.6	32610.5
2009-12-29	68296	1126.2	5437.61	3959.98	6011.55	10638.1	1672.48	4845.1	17401.6	1445.17	3211.76	23759.3	51786	2518.99	6121.78	337.28	6608.52	2009-12-29	11701.8	32626.3
2009-12-30	68588.4	1126.42	5397.86	3935.5	5957.43	10546.4	1682.77	4833.3	17343.8	1426.93	3262.6	23652.9	51668.4	2534.36	6121.76	335.14	6545.91	2009-12-30	11717.5	32448.7
2009-12-31	68588.4	1115.1	5412.88	3936.33	5957.43	10546.4	1682.77	4870.6	17464.8	1444.61	3277.14	23652.9	52825	2534.36	6121.76	335.33	6545.91	2009-12-31	11746.1	32120.5
2010-01-04	70045.1	1132.99	5500.34	4013.97	6048.3	10654.8	1696.14	4876.3	17558.7	1444.61	3243.76	23957.5	53368.2	2575.41	6201.76	343.03	6631.44	2010-01-04	11866.9	32758.5
2010-01-05	70239.8	1136.52	5522.5	4012.91	6031.86	10681.8	1690.62	4924.3	17686.2	1444.61	3282.18	23997.4	54115.1	2605.28	6239.1	342.02	6579.26	2010-01-05	11888.1	32732.8
2010-01-06	70729.3	1137.14	5530.04	4017.67	6034.33	10731.5	1705.32	4921.4	17701.1	1444.61	3254.22	24061.2	54547.4	2603.3	6260.9	341.48	6559.41	2010-01-06	11944.5	32830.2
2010-01-07	70451.1	1141.69	5526.72	4024.8	6019.36	10681.7	1683.45	4899.4	17615.7	1444.61	3192.78	24146.2	54972.9	2586.89	6260.9	340.55	6555.36	2010-01-07	11887.5	33064.6
2010-01-08	70262.7	1144.98	5534.24	4045.14	6037.61	10798.3	1695.26	4912.1	17540.3	1444.61	3196	24231.6	54797.9	2614.37	6260.9	341.94	6617.88	2010-01-08	11953.8	32892
2010-01-11	70433.5	1146.98	5538.07	4043.09	6040.5	10798.3	1694.12	4950.7	17526.7	1553.06	3212.75	24192.5	53921.1	2632.2	6291.39	340.52	6592.26	2010-01-11	11947.1	32935.4
2010-01-12	70075.8	1136.22	5498.71	4000.05	5943	10879.1	1698.64	4899.5	17422.5	1535.78	3273.97	23993.3	53676.3	2659.55	6266.26	336.77	6541.9	2010-01-12	11820.2	32792.7
2010-01-13	70385.5	1145.68	5473.48	4000.86	5963.14	10735	1671.41	4868.1	17509.8	1538.43	3172.66	24059.6	54627.2	2632.87	6262.83	338.18	6554.55	2010-01-13	11853.6	32836.1
2010-01-14	69801.4	1148.46	5498.2	4015.77	5988.88	10907.7	1685.77	4898	17584.9	1561.91	3215.55	24208.6	54740.6	2645.18	6262.83	340.61	6627.42	2010-01-14	11804.4	32729.6
2010-01-15	68978.3	1136.03	5455.37	3954.38	5875.97	10982.1	1701.8	4899.6	17554.3	1559.25	3224.15	23902.4	54005.7	2647.09	6262.83	337.99	6576.02	2010-01-15	11685.4	32262.3
2010-01-18	69400.9	1136.03	5494.39	3977.46	5918.55	10855.1	1711.78	4911.1	17641.1	1581.09	3237.1	23953.5	54550.8	2642.55	6409.04	339.03	6603.78	2010-01-18	11750.5	32482.7
2010-01-19	69908.6	1150.23	5513.14	4009.67	5976.48	10764.9	1710.22	4861.2	17486.1	1580.67	3246.87	24139.7	55159.6	2666.07	6368.8	341.61	6633.86	2010-01-19	11763.4	32473
2010-01-20	68200.1	1138.04	5420.8	3928.95	5851.53	10737.5	1714.38	4868.2	17474.5	1556.97	3151.85	23582.3	55469.2	2667.27	6382.04	336.3	6586.53	2010-01-20	11679.3	32025.3
2010-01-21	66270.1	1116.48	5335.1	3862.16	5746.97	10868.4	1722.01	4827.2	17051.1	1530.29	3158.86	23340.4	55301.2	2638.38	6382.04	332.17	6578.95	2010-01-21	11469.1	31205.3
2010-01-22	66220	1091.76	5302.99	3820.78	5695.32	10590.5	1684.35	4750.6	16859.7	1489.46	3128.59	23038.3	53997.5	2610.34	6382.04	329.48	6493.96	2010-01-22	11343.4	30830.9
2010-01-25	66220	1096.78	5260.31	3781.85	5631.37	10512.7	1670.2	4717.9	16780.5	1485.92	3094.41	22867	54281	2597.86	6315.76	328.51	6451.3	2010-01-25	11354.5	30465.1
2010-01-26	65523.7	1092.17	5276.85	3807.04	5668.93	10325.3	1637.34	4717.9	16780.5	1444.33	3019.39	22897.4	54317.5	2578.41	6256.16	329.65	6484.23	2010-01-26	11361.2	30651.6
2010-01-27	65069.8	1097.5	5217.47	3759.8	5643.2	10252.1	1625.48	4644.6	16289.8	1446.36	2986.61	22516.7	54071	2564.55	6252.71	327.26	6473.03	2010-01-27	11344.1	30610.8
2010-01-28	65587.8	1084.53	5145.74	3688.79	5540.33	10414.3	1642.43	4673.3	16306.9	1460.98	2994.14	22156.9	54770.5	2619.57	6252.71	323.95	6442.41	2010-01-28	11274.2	30811.3
2010-01-29	65401.8	1073.87	5188.52	3739.46	5608.79	10198	1602.43	4569.6	16358	1473.81	2989.29	22432.3	54650.6	2610.8	6252.71	327.9	6440.72	2010-01-29	11094.3	30391.6
2010-02-01	66571.7	1089.19	5247.41	3762.01	5654.48	10205	1606.44	4524.1	16356	1470.79	2941.36	22545.9	55526	2587.55	6243.02	331.31	6496.33	2010-02-01	11317.5	30391.6
2010-02-02	67163.2	1103.32	5283.31	3812.13	5709.66	10371.1	1595.81	4605.3	16163.4	1498.75	2934.71	22942.3	55147.6	2580.25	6256.48	334.04	6550.12	2010-02-02	11408.3	30876.7
2010-02-03	67108.6	1097.28	5253.15	3793.47	5672.09	10404.3	1615.02	4647.9	16496	1507.15	3003.84	22697	55068.7	2604.55	6281.6	333.03	6553.8	2010-02-03	11390.5	31287
2010-02-04	63934	1063.11	5139.31	3689.25	5533.24	10356	1616.42	4621.6	16225	1463.01	2995.31	21938.1	53463.9	2593.22	6281.6	323.23	6396.51	2010-02-04	11128.8	30603.7
2010-02-05	62762.7	1066.19	5060.92	3563.76	5434.34	10057.1	1567.12	4514.1	15790.9	1411.14	2939.4	21335.1	51454.9	2518.98	6281.6	315.04	6264.33	2010-02-05	11223.1	30630.7
2010-02-08	63153.1	1056.74	5092.33	3607.27	5484.85	9951.82	1552.79	4521.4	15935.6	1375.34	2935.17	21425.5	49933.4	2475.57	6222.03	316.5	6347.14	2010-02-08	11115.3	30649.4
2010-02-09	64718.2	1070.52	5111.84	3612.76	5498.26	9932.9	1570.49	4505.1	16042.2	1390.32	2948.84	21342	50826.4	2489.49	6200.69	317.06	6314.75	2010-02-09	11274.2	30818.5
2010-02-10	65051.4	1068.13	5131.99	3635.61	5536.37	9963.99	1570.12	4513.4	15922.2	1387.11	2982.5	21746.1	50567.5	2483.44	6225.48	316.1	6333.99	2010-02-10	11286.3	30746
2010-02-11	66128.9	1078.47	5161.48	3616.75	5503.93	9963.99	1597.81	4554.3	16152.6	1391.94	2985.5	21591.7	51381	2507.75	6225.48	316.8	6403.42	2010-02-11	11435.5	30845.6
2010-02-12	65855	1075.51	5142.45	3599.07	5500.39	10092.2	1593.66	4562.1	16152.6	1363.83	3018.13	21549	51063.8	2534.14	6225.48	315.74	6416.2	2010-02-12	11469.8	31005.7
2010-02-22	67184.2	1108.01	5352.07	3756.7	5688.44	10400.5	1627.1	4717.5	16237	1423.13	3003.4	22199.7	52592.9	2564.26	6487.19	325.12	6687.41	2010-02-22	11634.8	32034.3
2010-02-23	66108.3	1094.6	5315.09	3707.06	5604.07	10352.1	1628.9	4718.3	16286.3	1423.13	2982.57	21738.2	51416.6	2583.65	6471.84	320.99	6649.09	2010-02-23	11526.7	31850.2
2010-02-24	65794.8	1105.24	5342.92	3715.68	5615.51	10198.8	1612.83	4648.5	16256	1401.48	3022.18	21842.3	49659.6	2579.42	6465.69	320.92	6687.95	2010-02-24	11521.8	31788.5
2010-02-25	66121	1102.94	5278.22	3640.77	5532.33	10102	1587.51	4594.1	16254.2	1373.11	3060.62	21347.8	48739.4	2549.03	6465.69	314.85	6643.96	2010-02-25	11631.4	31649.1
2010-02-26	66503.3	1104.49	5354.52	3708.8	5598.46	10126	1594.58	4637.7	16429.5	1390.25	3051.94	21583.2	49705.5	2549.03	6465.69	317.74	6710.99	2010-02-26	11629.6	31634.5
2010-03-01	67227.9	1115.71	5405.94	3769.54	5713.51	10172.1	1594.58	4686.5	16429.5	1429.77	3087.84	21840.2	51183.7	2554.67	6424.24	324.37	6791.48	2010-03-01	11728.1	31765.1
2010-03-02	67779.2	1118.31	5484.06	3811.92	5776.56	10221.8	1615.12	4701.9	16772.6	1445.62	3073.11	21965.8	51476.1	2576.59	6444.69	328.24	6820.04	2010-03-02	11828.3	32055
2010-03-03	67641.3	1118.79	5533.21	3842.52	5817.88	10253.1	1622.44	4735.7	17000	1460.2	3097.01	22268.4	51699.1	2567.09	6478.58	331.86	6813.16	2010-03-03	11852.9	32353.5
2010-03-04	67814.7	1122.97	5527.16	3828.41	5795.32	10145.7	1618.2	4750.5	16971.7	1470.41	3023.37	22359.7	51440.7	2565.64	6478.58	332.45	6804.87	2010-03-04	11825	32202
2010-03-05	68846.5	1138.7	5599.76	3910.42	5877.36	10369	1634.57	4767.2	16994.5	1508.21	3031.07	22769.7	52625.6	2578.77	6478.58	338.68	6847.78	2010-03-05	11975.1	32436.5
2010-03-08	68575.5	1138.5	5606.72	3903.54	5875.91	10585.9	1660.04	4807.9	17102.6	1508.21	3053.23	22884.9	53296.5	2626.45	6553.99	338.17	6851.2	2010-03-08	11963.8	32520.3
2010-03-09	69576.4	1140.45	5602.3	3910.01	5885.89	10567.6	1660.83	4820.1	17052.5	1502.7	3069.14	22850.9	52960	2657.17	6530.1	339.09	6868.32	2010-03-09	11918.7	32514.2
2010-03-10	69979.3	1145.61	5640.57	3943.55	5936.72	10563.9	1662.24	4820	17098.3	1501.4	3048.93	23128.8	52753	2670.22	6565.95	340.97	6873.59	2010-03-10	11961.1	32505.8
2010-03-11	69884.6	1150.24	5617.26	3928.95	5928.63	10665	1656.62	4814.2	17168	1504.04	3051.28	23040.5	52376.6	2676.52	6565.95	339.02	6851.73	2010-03-11	11979.7	32602.9
2010-03-12	69341.4	1149.99	5625.65	3927.4	5945.11	10751.3	1662.74	4818.1	17166.6	1534.68	3013.41	23053	52233	2666.51	6565.95	339.57	6836.6	2010-03-12	12013.8	32578
2010-03-15	69023.8	1150.51	5593.85	3890.91	5903.56	10752	1649.5	4784.1	17165	1514.4	2976.94	22870.4	51971.4	2669.61	6578.1	335.11	6825.1	2010-03-15	12008.8	32578
2010-03-16	69942.2	1159.46	5620.43	3938.95	5970.99	10721.7	1648.01	4797.2	17383.2	1536.79	2992.84	23112.4	53233.3	2669.61	6613.56	339.26	6874.43	2010-03-16	12089.4	32723.9
2010-03-17	69723.2	1166.21	5644.63	3957.89	6024.28	10847	1682.86	4853.2	17490.1	1563.46	3050.48	23361.4	54303.7	2756.26	6674.41	343.06	6892.01	2010-03-17	12100.7	32798.3
2010-03-18	69697.3	1165.83	5642.62	3938.18	6012.31	10744	1675.17	4863.1	17519.3	1558.8	3046.09	23246.5	53534.4	2737.24	6674.41	341.95	6897.74	2010-03-18	12040	32969.8
2010-03-19	68829	1159.9	5650.12	3925.44	5982.43	10824.7	1686.11	4872.2	17578.2	1544.71	3067.75	23179.2	53437	2742.97	6674.41	338.65	6880.76	2010-03-19	11948	33022.8
2010-03-22	69041.7	1165.81	5644.54	3928	5987.5	10824.7	1672.67	4830.2	17410.6	1525.59	3074.58	23122	53892.4	2702.4	6692.61	338.13	6866.43	2010-03-22	11967.2	33142
2010-03-23	69386.7	1174.17	5673.63	3952.55	6017.27	10774.1	1681.82	4874.8	17451	1524.96	3053.12	23281.3	54351.7	2720.86	6738.83	341.51	6877.16	2010-03-23	12044.5	33361.3
2010-03-24	68913.4	1167.72	5677.88	3949.81	6039	10815	1681.01	4891.5	17451	1514.58	3056.81	23309.4	55136.6	2774.85	6756.98	341.74	6879.95	2010-03-24	11963	33161
2010-03-25	68441.7	1165.73	5727.65	4000.48	6132.95	10828.9	1688.39	4885.4	17558.8	1515.04	3019.18	23539.6	57044.7	2799.15	6756.98	345.61	6894.17	2010-03-25	11958.1	33164.3
2010-03-26	68682.7	1166.59	5703.02	3988.93	6120.05	10996.4	1697.72	4896.9	17644.8	1519.87	3059.72	23563.1	56610.7	2813.08	6756.98	343.81	6838.95	2010-03-26	11957.4	33147.8
2010-03-29	69939.1	1173.22	5710.66	4000.66	6156.85	10986.5	1691.99	4897.3	17711.3	1551.57	3123.8	23607.8	56668.2	2794.77	6770.05	343.96	6850.58	2010-03-29	12029.7	33416.1
2010-03-30	69959.6	1173.27	5672.32	3987.41	6142.45	11097.1	1700.19	4916.8	17590.2	1562.29	3128.47	23514	56754.4	2798.27	6814.99	343.6	6871.42	2010-03-30	12044.2	33399.5
2010-03-31	70371.5	1169.43	5679.64	3974.01	6153.55	11089.9	1692.85	4875.5	17527.8	1572.48	3109.11	23368.4	56538.4	2777.3	6801.01	344.22	6873.37	2010-03-31	12037.7	33266.4
2010-04-01	71136.3	1178.1	5744.89	4034.23	6235.56	11244.4	1719.17	4907.7	17692.6	1608.39	3147.42	23718.9	57708.2	2830	6801.01	351.44	6888.92	2010-04-01	12151.1	33266.4
2010-04-02	71136.3	1178.1	5744.89	4034.23	6235.56	11286.1	1723.49	4907.7	17692.6	1614.45	3157.96	23718.9	58059.9	2830	6801.01	351.44	6888.92	2010-04-02	12151.1	33266.4
2010-04-06	71095.6	1189.44	5780.35	4053.94	6252.21	11282.3	1726.09	4953.7	17941.4	1633.32	3158.68	23847.3	58406.4	2880.97	6759.47	355.61	6886.21	2010-04-06	12156.7	33801.2
2010-04-07	70792.9	1182.45	5762.06	4026.97	6222.41	11292.8	1726.6	4960.9	17970	1613.88	3148.22	23665.5	58645.6	2898.58	6774.98	353.89	6843.49	2010-04-07	12110.9	33632.3
2010-04-08	71784.8	1186.44	5712.7	3978.46	6171.83	11168.2	1733.78	4937.9	17714.4	1600.84	3118.71	23355.7	58412.1	2850.83	6774.98	350.89	6791.01	2010-04-08	12113.5	33567.3
2010-04-09	71417.3	1194.37	5770.98	4050.54	6249.7	11204.3	1724.47	4948.1	17933.1	1631.81	3145.35	23634	59185.3	2845.01	6774.98	355.89	6888.97	2010-04-09	12176.8	33840.8
2010-04-12	70614.4	1196.48	5777.65	4050.5	6250.69	11251.9	1710.3	4984.3	17853	1648.43	3129.26	23804.1	58821.6	2881.33	6883.14	355.34	6910.96	2010-04-12	12148.7	33852.4
2010-04-13	70792.4	1197.3	5761.66	4031.99	6230.83	11161.2	1710.59	4951.6	17822	1643.98	3161.25	23709.4	58075.4	2884.7	6883.81	354.43	6885.86	2010-04-13	12101.5	33819
2010-04-14	71034.9	1210.65	5796.25	4057.7	6278.4	11204.9	1735.33	4994.7	17822	1673.41	3166.18	23983	59330.3	2885.01	6890.74	356.67	6916.59	2010-04-14	12204.4	34113.9
2010-04-15	70524.4	1211.67	5825.01	4065.65	6291.45	11273.8	1743.91	5001.9	17639.3	1676.27	3164.97	24049.6	59055.1	2900.53	6890.74	355.57	6967.56	2010-04-15	12211.5	34134.2
2010-04-16	69421.4	1192.13	5743.96	3986.63	6180.9	11102.2	1734.49	4984.7	17591.2	1642.57	3130.3	23550.5	58223.5	2878.67	6890.74	349.75	6893.69	2010-04-16	12070.7	33621.4
2010-04-19	69097.6	1197.52	5727.91	3970.47	6162.44	10908.8	1705.3	4915.1	17400.7	1601.67	2980.3	23318	58153	2840.43	6852.4	348.57	6803.68	2010-04-19	12103	33439.8
2010-04-20	69318.4	1207.17	5783.69	4026.65	6264.23	10900.7	1718.03	4925.8	17460.6	1619.43	2979.53	23796.7	58886.1	2891.27	6714.59	354.86	6841.91	2010-04-20	12113.5	33813.2
2010-04-21	69318.4	1205.94	5723.43	3977.67	6230.38	11090	1747.58	4954.3	17472.6	1610.23	3033.28	23586.9	58450.8	2912.83	6730.12	353.66	6814.71	2010-04-21	12134.6	33517.2
2010-04-22	69386.4	1208.67	5665.33	3924.65	6168.72	10949.1	1739.52	4907.4	17574	1583.54	2999.48	23155.8	58338.4	2926.53	6730.12	351.31	6720.09	2010-04-22	12160.9	33658.4
2010-04-23	69509.5	1217.28	5723.65	3951.3	6259.53	10914.5	1737.03	4881.5	17694.2	1602.99	2983.54	23282.3	58338.4	2924.73	6730.12	353.38	6767.97	2010-04-23	12239.6	33853.7
2010-04-26	68871.9	1212.05	5753.85	3997.39	6332.1	11165.8	1752.2	4881.5	17745.3	1626.1	2969.5	23325.1	59043.2	2944.71	6929.4	357.43	6803.74	2010-04-26	12281	33771.6
2010-04-27	66511.1	1183.71	5603.52	3844.6	6159.51	11212.7	1749.55	4880	17690.6	1603.59	2907.93	22602.4	58217.4	2939.3	6912.17	349.12	6667.47	2010-04-27	12146.7	32679.4
2010-04-28	66655.7	1191.36	5586.61	3787	6084.34	10924.8	1733.91	4822.8	17380.1	1563.1	2900.33	22080	57933.1	2903.32	6867.97	344.55	6576.39	2010-04-28	12076.9	32952.9
2010-04-29	67978	1206.78	5617.84	3840.62	6144.91	10924.8	1728.42	4785.6	17503.5	1588.75	2868.43	22300.5	58702.8	2926.86	6867.97	348.46	6665.84	2010-04-29	12200.3	32861
2010-04-30	67529.7	1186.69	5553.29	3816.99	6135.7	11057.4	1741.56	4807.4	17558.7	1572.84	2870.61	22182.8	58959.1	2971.25	6867.97	345.91	6616.82	2010-04-30	12210.7	32687.3
2010-05-04	64869.3	1173.6	5411.11	3689.29	6006.86	11057.4	1718.75	4737.1	17137.1	1517.83	2835.28	21255	57341	2959.01	6886.08	335.86	6488.42	2010-05-04	12030.9	32120.7
2010-05-05	64914.2	1165.9	5341.93	3636.03	5958.45	11057.4	1718.75	4674	17088	1482.67	2857.15	20983.5	56441.1	2846.24	6817.86	330.78	6448.49	2010-05-05	11875.1	31995.3
2010-05-06	63414.2	1128.15	5260.99	3556.11	5908.26	10695.7	1684.71	4573.2	16987.5	1450.47	2739.7	20137.8	55763.6	2810.62	6817.86	326.19	6387.52	2010-05-06	11842.4	31399
2010-05-07	62870.9	1110.88	5123.02	3392.59	5715.09	10364.6	1647.5	4480.7	16769.1	1369.91	2688.38	19500.8	52687	2739.33	6817.86	312.35	6205.63	2010-05-07	11692.4	31488.8
2010-05-10	65452.7	1159.73	5387.42	3720.29	6017.91	10530.7	1677.63	4599.8	17330.5	1369.91	2698.76	21547.3	56448	2850.43	6760.72	335.24	6481.95	2010-05-10	11947.9	32276.9
2010-05-11	64424.9	1155.79	5334.21	3693.2	6037.71	10411.1	1670.24	4548	17141.5	1420.54	2647.57	21446	56461.7	2812.89	6689.81	333.48	6509	2010-05-11	12000.6	32119.1
2010-05-12	65223.6	1171.67	5383.45	3733.87	6183.49	10394	1663.03	4573	17195.8	1485.36	2655.71	21626.4	57976.5	2847.62	6691.69	336.9	6575.05	2010-05-12	12196	32379.6
2010-05-13	64788.2	1157.44	5433.73	3731.54	6251.97	10620.5	1694.58	4652.8	17265.9	1476.03	2710.51	21483.7	57929.7	2847.62	6691.69	337.8	6575.05	2010-05-13	12116.6	32342.4
2010-05-14	63412.5	1135.68	5262.85	3560.36	6056.71	10462.5	1695.63	4611.1	16994.6	1441.68	2696.63	20398	55747.9	2858.39	6691.69	327.24	6428.68	2010-05-14	12015	31812.7
2010-05-17	62866.3	1136.94	5262.54	3543.55	6066.92	10235.8	1651.51	4467.2	16835.6	1422.72	2559.93	20415.8	56071.1	2819.47	6494.08	326.57	6428.86	2010-05-17	11813	31580.6
2010-05-18	60841.1	1120.8	5307.34	3617.32	6155.93	10242.6	1643.24	4470.7	16875.8	1438.94	2594.78	20890	56978.2	2834.19	6557.09	331	6470.84	2010-05-18	11764.5	31136.3
2010-05-19	59689.3	1115.05	5158.08	3511.67	5988.67	10186.8	1630.08	4387.1	16408.5	1379.88	2587.81	20200.7	56978.2	2729.48	6401.06	321.45	6374.43	2010-05-19	11665.8	30992.8
2010-05-20	58192.1	1071.59	5073.13	3432.52	5867.88	10030.3	1600.18	4316.5	16519.7	1303.24	2555.94	19867.6	54449.9	2694.25	6401.06	314.86	6262.42	2010-05-20	11406	30368.1
2010-05-21	60259.3	1087.69	5062.93	3430.74	5829.25	9784.54	1600.18	4305.4	16445.6	1297.91	2583.52	20103.9	54111.6	2623.22	6401.06	313.41	6206.59	2010-05-21	11521.4	30629.2
2010-05-24	59915.1	1073.65	5069.61	3430.93	5805.68	9758.4	1604.93	4395.4	16469.5	1311.7	2673.42	19614.8	54558.2	2609.61	6177.25	313.57	6206.59	2010-05-24	11521.4	30759.5
2010-05-25	59184.1	1074.03	4940.68	3331.29	5670.04	9459.89	1560.83	4265.3	16022.5	1226.57	2622.63	18965	52257.1	2514.12	5760.33	305.03	6091.55	2010-05-25	11518.1	30634.2
2010-05-26	60190.4	1067.95	5038.08	3408.59	5758.02	9522.66	1582.12	4307.2	16387.8	1305.25	2625.79	19382.7	54103.5	2696.78	5862.31	312	6167.53	2010-05-26	11543.9	31328.5
2010-05-27	62091.8	1103.06	5195.17	3525.31	5937.14	9639.72	1607.5	4379.2	16666.4	1358.6	2655.92	20216.2	54497.9	2713.92	5862.31	321.16	6305.18	2010-05-27	11749.1	32056.2
2010-05-28	61947	1089.41	5188.43	3515.06	5946.18	9762.98	1622.78	4457.5	16863.1	1366.9	2655.77	20080.7	55233.7	2713.92	5862.31	320.64	6321.92	2010-05-28	11671.4	31547.5
2010-05-31	63046.5	1089.41	5188.43	3507.56	5964.33	9768.7	1641.25	4429.7	16944.6	1384.59	2592.15	20150.3	54384.9	2796.96	6120.52	320.7	6312.6	2010-05-31	11763	32038.5
2010-06-01	61841	1070.71	5163.3	3503.08	5981.27	9711.83	1630.4	4413.1	16572	1373.87	2568.28	19906.8	54460.4	2724.61	5966.02	321.21	6316.6	2010-06-01	11572	31245.8
2010-06-02	62942.9	1098.38	5151.32	3501.5	5981.2	9603.24	1630.4	4381	16741.8	1383.87	2571.42	19817.9	55212.5	2733.68	6001.38	322.56	6368.81	2010-06-02	11780.7	31411.9
2010-06-03	62942.9	1102.83	5211.18	3557.34	6054.63	9914.19	1661.84	4486	17022.3	1393.12	2552.66	20109	55407.2	2810.98	6001.38	327.03	6418.82	2010-06-03	11811.9	31331.9
2010-06-04	61675.8	1064.88	5126	3455.61	5938.88	9901.19	1664.13	4449.4	17117.7	1360.74	2553.59	19384.2	54612.9	2823.25	6001.38	321.22	6298.97	2010-06-04	11569.6	30992.7
2010-06-07	61182.9	1050.47	5069.06	3413.72	5904.95	9520.8	1637.97	4325.9	16781.1	1340.82	2511.73	19262.5	54306.6	2750.23	5988.18	317.54	6291.04	2010-06-07	11504.7	30739
2010-06-08	61793.6	1062	5028.15	3380.36	5868.55	9537.94	1651.48	4381.2	16617.1	1315.61	2513.95	19154.3	53664.4	2779.98	5999.91	314.83	6246.22	2010-06-08	11517.2	31059.8
2010-06-09	61478.6	1055.69	5085.86	3446.77	5984.75	9439.13	1647.22	4385.3	16657.9	1334.55	2583.87	19521	54304.9	2785.79	6110.98	320.63	6319.18	2010-06-09	11450.6	31209.3
2010-06-10	63048.8	1086.84	5132.5	3516.64	6056.59	9542.65	1651.7	4435.3	16922.1	1358.94	2562.58	19989.3	54861.8	2770.79	6110.98	325.42	6376.66	2010-06-10	11635.9	31910.2
2010-06-11	63605.4	1091.6	5163.68	3555.52	6047.83	9705.25	1675.34	4505.5	17065	1356.79	2569.94	20255.2	55131.6	2801.9	6110.98	325.56	6426.74	2010-06-11	11666.9	32124.3
2010-06-17	64540.9	1116.04	5253.89	3683.08	6223.54	9999.4	1707.92	4527.3	17616.7	1400.66	2560.24	21122.2	56891	2891.1	6346.44	335.26	6475.25	2010-06-17	11946	32775.3
2010-06-18	64437.6	1117.51	5250.84	3687.21	6216.98	9995.02	1711.95	4551.9	17570.8	1409.43	2513.22	21295.5	57034.5	2929.59	6346.44	336.06	6447.06	2010-06-18	11927.6	32814.6
2010-06-21	64829	1113.2	5299.11	3736.15	6292.97	10238	1739.68	4612.6	17876.5	1457.95	2586.21	21344.1	57277.2	2941.9	6450.68	341.04	6519.57	2010-06-21	11936.1	32882
2010-06-22	64810.6	1095.31	5246.98	3705.32	6269.04	10112.9	1731.48	4558.3	17749.7	1434.93	2588.7	21160.5	57007	2934.59	6363.55	339.8	6463.46	2010-06-22	11797.9	32470.7
2010-06-23	65160.3	1092.04	5178.52	3641.79	6204.52	9923.7	1725.82	4486.1	17755.9	1418.42	2569.87	20904.8	55906.4	2924.79	6343.47	335.11	6381.85	2010-06-23	11807.5	32663.3
2010-06-24	63936.7	1073.69	5100.23	3555.36	6115.48	9928.34	1739.87	4479.7	17730.2	1402.97	2566.74	20485.6	55915.7	2914.09	6343.47	329.22	6320.62	2010-06-24	11670.2	32312.8
2010-06-25	64823.8	1076.76	5046.47	3519.73	6070.6	9737.48	1729.84	4413	17574.5	1387.66	2552.82	20483.8	55864.2	2947.02	6343.47	325.99	6275.35	2010-06-25	11707.9	32607.1
2010-06-28	64225.2	1074.57	5071.68	3576.45	6157.22	9693.94	1732.03	4384.5	17774.3	1403.42	2535.28	20664	56433.1	2955.73	6302.58	330.46	6311.15	2010-06-28	11607	32568.2
2010-06-29	61977.9	1041.24	4914.22	3432.99	5952.03	9570.67	1707.76	4345.7	17534.1	1356.05	2427.05	19793.7	55215.3	2893.37	6135.86	319.03	6144.45	2010-06-29	11263.8	31473.2
2010-06-30	60935.9	1030.71	4916.87	3442.89	5965.52	9382.64	1698.29	4301.5	17700.9	1339.35	2398.37	19869.4	54839.5	2913.68	6093.76	316.81	6128.06	2010-06-30	11294.4	31157
2010-07-01	61236.2	1027.37	4805.75	3339.9	5857.43	9191.6	1686.24	4237.5	17509.3	1288.72	2373.79	19489.4	54534.3	2874.25	6093.76	307.87	5981.66	2010-07-01	11294.4	31197
2010-07-02	61429.8	1022.58	4838.09	3348.37	5834.15	9203.71	1671.82	4238.7	17461	1316.65	2382.9	19628.5	55636.4	2871.55	6093.76	308.2	5974.3	2010-07-02	11196.1	31379.7
2010-07-05	60865.3	1022.58	4823.53	3332.46	5816.2	9266.78	1675.37	4222.1	17441.4	1318	2363.95	19419.2	55715.5	2877.3	6030.32	306.27	5942.25	2010-07-05	11092.5	31391.5
2010-07-06	62064.8	1028.06	4965	3423.36	5940.98	9338.04	1684.94	4276.1	17614.5	1353.66	2409.42	19928.6	56787.8	2910.65	6125.73	314.43	6063.12	2010-07-06	11200.2	31533.6
2010-07-07	63283.8	1060.27	5014.82	3483.44	5992.86	9279.65	1675.65	4254.6	17471	1352.71	2421.12	20555.3	56798.6	2902.04	6056.41	317.56	6099.2	2010-07-07	11397.3	32035.2
2010-07-08	63476.3	1070.25	5105.45	3538.25	6035.66	9535.74	1698.64	4356.7	17651.7	1356.09	2415.15	20769.5	57345.6	2915.91	6056.41	322.62	6155.72	2010-07-08	11433.4	31960.6
2010-07-09	63476.3	1077.96	5132.94	3554.48	6065.24	9585.32	1723.01	4396.3	17833.5	1359.45	2470.92	20984.8	57150.9	2943.9	6056.41	324.42	6210.49	2010-07-09	11570.5	32004.3
2010-07-12	62960.1	1078.75	5167.02	3567.66	6077.19	9548.11	1734.05	4409.9	17937.2	1386.42	2490.72	21021.9	57569.8	2958.79	6216.7	326.56	6228.31	2010-07-12	11565.8	31870.5
2010-07-13	63685.6	1095.34	5271.02	3637.76	6191.13	9537.23	1735.08	4380.3	17985.9	1409.61	2450.29	21351.7	58278.7	2961.51	6216.67	333.76	6298.59	2010-07-13	11672.8	32185.2
2010-07-14	63479.5	1095.17	5253.52	3632.98	6209.76	9795.24	1758.01	4462.4	17938.2	1412.14	2470.44	21303.2	58301.3	2981.06	6174.74	335.03	6332.28	2010-07-14	11620.2	32305.7
2010-07-15	63489.4	1096.48	5211.29	3581.82	6149.36	9685.53	1751.29	4442.6	17909.5	1403.33	2424.3	20991.7	57689.9	2980.6	6174.74	329.76	6291.07	2010-07-15	11741.8	32381.1
2010-07-16	62339.3	1064.88	5158.85	3500.16	6040.27	9408.36	1738.45	4422.7	17955.8	1389.92	2424.27	20662.7	57729.4	2992.45	6174.74	323.99	6184.37	2010-07-16	11569.6	31783.4
2010-07-19	63297	1071.25	5148.28	3486.33	6009.11	9408.36	1731.95	4358.3	17928.4	1394.92	2475.42	20617.6	58114.4	2975.57	6131.3	322	6156.64	2010-07-19	11543.5	31845.9
2010-07-20	64462.5	1083.48	5139.46	3468.02	5967.49	9300.46	1736.77	4403.6	17878.1	1388.43	2528.73	20475.5	58227.8	2995.44	6068.65	320.46	6123.42	2010-07-20	11629.9	32024.3
2010-07-21	64476.8	1069.59	5214.64	3493.92	5990.38	9278.83	1748.78	4412.7	17977.2	1417.49	2535.39	20629.6	59494.7	3013.4	6089.95	326.36	6132.66	2010-07-21	11513.3	32109
2010-07-22	65748.1	1093.67	5313.81	3600.57	6142.15	9220.88	1735.53	4374.7	18113.2	1442.91	2562.41	21162.4	59919.5	3009.92	6089.95	335.2	6194.18	2010-07-22	11667.8	32720.8
2010-07-23	66323	1102.66	5312.62	3607.05	6166.34	9430.96	1758.06	4458.4	18131	1449.19	2572.03	21079.4	59299.5	3042.02	6089.95	337.14	6201.25	2010-07-23	11714.2	32806
2010-07-26	66443.3	1115.01	5351.12	3636.18	6194.21	9503.66	1769.07	4486.1	18020	1467.68	2588.68	21285.1	59507.7	3023.7	6217.23	337.82	6199.46	2010-07-26	11746.1	32958.9
2010-07-27	66674.4	1113.84	5365.67	3666.4	6207.31	9496.85	1768.31	4497.4	18077.6	1481.32	2575.37	21601.3	60328.9	3041.68	6274.95	338.08	6275.19	2010-07-27	11716.7	32695.3
2010-07-28	66808.2	1106.13	5319.68	3670.36	6178.94	9753.27	1773.47	4529.9	17957.4	1474.96	2633.66	21531.7	60404.3	3057.47	6266.81	335.03	6277.49	2010-07-28	11696.6	32665.6
2010-07-29	66953.8	1101.53	5313.95	3651.91	6134.7	9696.02	1770.88	4524.1	17992	1503.68	2648.12	21551.1	60737.3	3096.82	6266.81	332.13	6220.65	2010-07-29	11728.6	32463.7
2010-07-30	67515.4	1101.6	5258.02	3643.14	6147.97	9537.3	1759.33	4493.5	17868.3	1479.73	2637.5	21463.2	59866.8	3069.28	6266.81	330.64	6200.78	2010-07-30	11713.4	32308.7
2010-08-02	68517.5	1125.86	5397.11	3752.03	6292.13	9570.31	1782.27	4541.6	18081.2	1523.16	2672.52	21975.8	60693.2	3058.98	6332.45	339.66	6321.64	2010-08-02	11713.4	32816.5
2010-08-03	67997.4	1120.46	5396.48	3747.51	6307.91	9694.01	1790.6	4571.6	18114.8	1517.65	2627	21928.6	60078.5	2973.66	6301.35	339	6337.72	2010-08-03	11782.6	32768.1
2010-08-04	68272	1127.24	5386.16	3760.72	6331.33	9489.34	1789.26	4542.1	18217.4	1523.8	2638.52	21914.1	59880.7	2983.25	6300.44	339.2	6380.3	2010-08-04	11845	32900.5
2010-08-05	68411.7	1125.81	5365.78	3764.19	6333.58	9653.92	1783.86	4566.5	18172.8	1517.87	2620.76	21762.6	59603.1	3044.94	6300.44	336.57	6374.89	2010-08-05	11774.8	32907.2
2010-08-06	68094.8	1121.64	5332.39	3716.05	6259.63	9642.12	1783.83	4566.1	18144	1509.85	2658.39	21567.4	59753	3060.59	6300.44	331.19	6321.36	2010-08-06	11800	32917.9
2010-08-09	67862.3	1127.79	5410.52	3777.37	6351.6	9572.49	1790.17	4594.9	18287.5	1520.56	2672.53	21817.5	59885.7	3082.6	6317.67	335.89	6391.74	2010-08-09	11863.6	32837.6
2010-08-10	67223.2	1121.06	5376.41	3730.58	6286.25	9551.05	1781.13	4540.7	18220	1492.9	2595.27	21726.4	59169.6	3057.16	6264.01	333.14	6395.02	2010-08-10	11838.3	32685.5
2010-08-11	65790.3	1089.47	5245.21	3628.29	6154.07	9292.85	1758.19	4455.5	18070.2	1460.67	2607.5	21066.5	58154.7	3035.32	6187.97	324.99	6265.84	2010-08-11	11582.2	32058.6
2010-08-12	65966.2	1083.61	5266.06	3621.07	6135.17	9212.59	1721.75	4400.9	18073.9	1447.68	2575.47	21022.2	58383.7	3025.64	6187.97	324.12	6279.35	2010-08-12	11523.6	32041.1
2010-08-13	66264.4	1079.25	5275.44	3610.91	6110.41	9253.46	1746.24	4459.6	18167	1445.37	2606.7	20969.5	58479.9	3053.01	6187.97	323.92	6294.34	2010-08-13	11528.2	32099.8
2010-08-16	66701.9	1079.38	5276.1	3597.6	6110.57	9196.67	1743.31	4438.5	18050.8	1445.94	2661.71	20915.8	58822.8	3052.6	6158.04	323.14	6285.66	2010-08-16	11552.8	32119.9
2010-08-17	67583.8	1092.54	5350.55	3663.13	6206.4	9161.68	1755.03	4477	18048.8	1464.49	2671.89	21174.3	59462.9	3052.6	6161.76	328.45	6359.74	2010-08-17	11728.6	32286.1
2010-08-18	67638.4	1094.16	5302.87	3647.93	6186.31	9240.54	1761.99	4474.9	18257.1	1458.36	2666.3	21040.8	59443.4	3072.09	6121.06	327.67	6362.88	2010-08-18	11781.1	32408.3
2010-08-19	66887.1	1075.63	5211.29	3572.4	6075.13	9362.68	1779.64	4479	18454.9	1445.72	2687.98	20637.1	58849.4	3105.35	6121.06	322.37	6281.35	2010-08-19	11710.2	32153.6
2010-08-20	66677.2	1071.69	5195.28	3526.12	6005.16	9179.38	1775.54	4430.9	18401.8	1425.03	2642.31	20398.6	58749.9	3117.72	6121.06	318.02	6185.82	2010-08-20	11722.1	32291.7
2010-08-23	65981.9	1067.36	5234.84	3553.23	6010.91	9116.69	1767.71	4429	18409.3	1425.91	2639.37	20543	58890.5	3128.73	6106.75	318.54	6209.45	2010-08-23	11718.6	32142.7
2010-08-24	65156.4	1051.87	5155.95	3491.11	5935.44	8995.14	1760.53	4381.3	18311.6	1396.86	2650.31	20218.5	58623.2	3114.94	6018.27	313.39	6144.14	2010-08-24	11557.4	31364.9
2010-08-25	64803.4	1055.33	5109.4	3450.19	5899.5	8845.39	1734.79	4320.1	18179.6	1385.81	2596.58	20007.5	58285.7	3138.91	6001.24	311.72	6098.59	2010-08-25	11648.1	31453.7
2010-08-26	63867.5	1047.22	5155.84	3475.03	5912.58	8906.48	1729.76	4356	18226.3	1409.51	2603.48	20273.5	59058.1	3145.14	6001.24	314.22	6131.76	2010-08-26	11653.2	31218
2010-08-27	65585.1	1064.59	5201.56	3507.44	5951.17	8991.06	1729.56	4370.1	17998.4	1421.47	2610.74	20375.6	59345.9	3104.73	6001.24	317.04	6183.14	2010-08-27	11879.7	31755.3
2010-08-30	64260.8	1048.92	5201.56	3487.01	5912.41	9149.26	1760.13	4452.7	18032.1	1427.11	2652.66	20281.9	59345.9	3099.57	6071.72	315.55	6205.24	2010-08-30	11895.5	31382.7
2010-08-31	65145.4	1049.33	5225.22	3490.79	5925.22	8824.06	1742.75	4404.2	17971.1	1421.21	2638.8	20317.1	59972.6	3081.88	6106.42	316.47	6180.89	2010-08-31	11913.9	31679.8
2010-09-01	67072.5	1080.29	5366.41	3623.84	6083.9	8927.02	1764.69	4495.7	18205.9	1449.99	2622.88	20938	60685.5	3135.32	6158.99	325.52	6332.43	2010-09-01	12003.8	32339.2
2010-09-02	66808.1	1090.1	5371.04	3631.43	6083.85	9062.84	1775.73	4532.7	18238.3	1455.64	2655.78	20974.1	60865.7	3122.15	6158.99	326.57	6333.65	2010-09-02	12111.1	32417.3
2010-09-03	66678.6	1104.51	5428.15	3672.2	6134.62	9114.13	1780.02	4541.2	18221.4	1467.62	2655.39	21181.6	60998.8	3164.28	6158.99	329.35	6400.71	2010-09-03	12144.9	32592.9
2010-09-06	66747.3	1104.51	5439.19	3684.73	6155.04	9301.32	1792.42	4575.5	18560	1469.75	2696.25	21204.6	61101	3217.15	6306.33	330.53	6418.25	2010-09-06	12144.9	32746.7
2010-09-07	66747.3	1091.84	5407.82	3643.81	6117.89	9226	1787.74	4573.2	18645.1	1453.47	2698.36	20946.2	60746.8	3230.89	6306.33	327.76	6360.2	2010-09-07	12102	32448.4
2010-09-08	66407.3	1098.87	5429.74	3677.21	6164.44	9024.6	1779.22	4537.2	18666.7	1468.11	2695.29	21132.7	60608.1	3230.89	6306.33	331.43	6386.95	2010-09-08	12042.3	32409.6
2010-09-09	66624.1	1104.18	5494.16	3722.15	6221.52	9098.39	1784.36	4582.2	18799.7	1492	2656.35	21399.1	60608.1	3230.89	6306.33	334.59	6425.26	2010-09-09	12033.5	32519
2010-09-10	66806.8	1109.55	5501.64	3725.82	6214.77	9239.17	1802.58	4560.3	18799.7	1487.09	2663.21	21377.7	60608.1	3230.89	6306.33	334.96	6467.69	2010-09-10	12097.1	32626.9
2010-09-13	68030.6	1121.9	5565.53	3767.15	6261.68	9321.82	1818.86	4614.9	19208.3	1503.22	2688.32	21539.5	62260.1	3230.89	6306.33	337.27	6471.77	2010-09-13	12149.9	32921.6
2010-09-14	67691.9	1121.1	5567.41	3774.4	6275.41	9299.31	1815.25	4626.5	19347	1493.21	2688.52	21544.9	62479	3230.89	6373.61	336.73	6466.32	2010-09-14	12193	33058
2010-09-15	68106.9	1125.07	5555.56	3755.64	6261.87	9516.56	1823.88	4661.5	19502.1	1484.5	2652.5	21415.8	63397.7	3357.03	6354.18	335.86	6434.01	2010-09-15	12144.8	33046.7
2010-09-16	67663	1124.66	5540.14	3736.3	6249.65	9509.5	1811.85	4605.3	19417.5	1463.88	2602.47	21242.1	63732.8	3341.63	6354.18	334.67	6424.16	2010-09-16	12173.4	33046.7
2010-09-17	67089.1	1125.59	5508.45	3722.02	6209.76	9626.09	1827.35	4638.9	19594.8	1464.18	2598.69	21090.5	63862	3384.65	6354.18	334.54	6389.02	2010-09-17	12164.6	33046.7
2010-09-20	68190.5	1142.71	5602.54	3788.01	6294.58	9626.09	1832.63	4631.3	19906.1	1467.11	2588.71	21313.1	64289.6	3370.98	6418.8	339.81	6461.98	2010-09-20	12234.5	33273.5
2010-09-21	67719.1	1139.78	5576.19	3784.4	6275.98	9602.11	1832.63	4617.5	20001.5	1478.21	2591.55	21302.7	64124.7	3365.04	6434.9	338.94	6420.4	2010-09-21	12170.6	33296.7
2010-09-27	68816	1142.16	5573.42	3766.16	6278.89	9603.14	1860.83	4675.4	20117.4	1487.86	2627.97	21171	64627.3	3468.04	6451.44	337.17	6338.89	2010-09-27	12190.6	33122.4
2010-09-28	69227.6	1147.7	5578.44	3762.35	6276.09	9495.76	1855.97	4669.8	20104.9	1483.68	2611.35	21128.8	65589.9	3472.71	6403.93	338.17	6334.38	2010-09-28	12278.9	33258.5
2010-09-29	69228.2	1144.73	5569.27	3737.12	6246.92	9559.38	1866.45	4645	19956.3	1494.93	2610.68	20982.4	65551.4	3495.46	6392.39	335.85	6311.57	2010-09-29	12382.8	33186.8
2010-09-30	69429.8	1141.2	5548.62	3715.18	6229.02	9369.35	1872.81	4582.9	20069.1	1507.66	2655.66	21098.4	65774.4	3501.3	6392.39	334.39	6296.33	2010-09-30	12368.6	33330.3
2010-10-08	70808.8	1165.15	5657.61	3763.18	6291.67	9588.88	1897.07	4681.4	20250.3	1566.85	2738.74	21357.9	67217.2	3546.95	6417.68	336.53	6363.16	2010-10-08	12535.6	34464.8
2010-10-11	70946.5	1165.32	5672.4	3768.49	6309.51	9588.88	1889.91	4697.5	20339.9	1588.29	2806.94	21450.9	69000	3548.75	6367.84	337.04	6386.18	2010-10-11	12535.6	34465.4
2010-10-12	70946.5	1169.77	5661.59	3748.86	6304.57	9388.64	1868.04	4618.2	20203.3	1574.2	2841.41	21349.3	69675.1	3547.25	6343.86	335.09	6375.26	2010-10-12	12575.6	34437.4
2010-10-13	71674.9	1178.1	5747.35	3828.34	6434.52	9403.51	1876.15	4619.9	20687.9	1588.83	2861.36	21734.5	70166.9	3611.98	6302.52	341.72	6455.13	2010-10-13	12673.3	34798.7
2010-10-14	71692.3	1173.81	5727.21	3819.17	6455.27	9583.51	1899.76	4699.1	20497.6	1586.94	2879.64	21695.7	69225.7	3618.48	6302.52	341.33	6440.97	2010-10-14	12619.7	34836.5
2010-10-15	71830.2	1176.19	5703.37	3827.37	6492.3	9500.25	1902.29	4689	20125	1581.9	2971.16	21654.7	70101.2	3597.03	6302.52	341.45	6443.01	2010-10-15	12609.1	34741.5
2010-10-18	71735.5	1184.71	5742.52	3834.5	6516.63	9498.49	1875.42	4651.9	20168.9	1583.04	2955.23	21835.9	70458	3566.92	6285.24	341.72	6470.26	2010-10-18	12668	34919.3
2010-10-19	69863.6	1165.9	5703.89	3807.17	6490.69	9539.45	1857.32	4655.7	19983.1	1570.59	3001.85	21797.6	69838.8	3592.79	6263.61	339.15	6471.96	2010-10-19	12570.5	34452.2
2010-10-20	70404.7	1178.17	5728.93	3828.15	6524.55	9381.6	1870.44	4624.9	19872.2	1556.74	3003.95	21975	69364.5	3578.95	6230.15	339.71	6477.2	2010-10-20	12649.9	34880.5
2010-10-21	69652.1	1180.26	5757.86	3878.27	6611.01	9376.48	1874.69	4622.9	20260.6	1604.86	2983.53	22165.8	70450.3	3588.01	6230.15	341.92	6512.19	2010-10-21	12599.2	34965.2
2010-10-22	69529.7	1183.08	5741.37	3868.54	6605.84	9426.71	1897.31	4648.2	20165.9	1608.71	2975.04	22086.1	71006.8	3597.74	6230.15	341.07	6477.13	2010-10-22	12601.2	35120.9
2010-10-25	69580.3	1185.62	5751.98	3870	6639.21	9401.16	1915.71	4710	20303.1	1620.49	3051.42	22017.8	70923.8	3643.49	6329.89	342.53	6513.63	2010-10-25	12663.6	35262.9
2010-10-26	70740.4	1185.64	5707.3	3852.66	6613.8	9377.38	1919.41	4687.8	20221.4	1609.79	3041.54	21945.9	70746.7	3654.1	6332.79	340.76	6476.61	2010-10-26	12684.7	35373.4
2010-10-27	70568.9	1182.45	5646.02	3815.77	6568	9387.03	1909.54	4648.1	20005.4	1583.17	2997.05	21828.9	68588.5	3624.47	6309.92	337.99	6479.21	2010-10-27	12567.2	35262.9
2010-10-28	70320.1	1183.78	5677.89	3834.84	6595.28	9366.03	1907.87	4684.9	19941	1583.44	2992.58	22087.7	68760.5	3638.83	6309.92	338.1	6484.71	2010-10-28	12564.1	35376.7
2010-10-29	70673.3	1183.26	5675.16	3833.5	6601.37	9202.45	1882.95	4661.6	20032.3	1587.14	2978.84	22048.4	68760.5	3635.32	6309.92	337.23	6472.23	2010-10-29	12676.2	35568.2
2010-11-01	71560.9	1184.38	5694.62	3841.11	6604.86	9154.72	1914.74	4698.5	20355.6	1600.36	3054.02	21809.8	69074.3	3645.15	6363.99	339.35	6504.72	2010-11-01	12664.8	35722.7
2010-11-02	71560.9	1193.57	5757.43	3865.72	6654.31	9159.98	1918.04	4701.4	20345.7	1604.14	3045.43	22000.2	68522.2	3625.49	6372.71	342.02	6541.5	2010-11-02	12681.4	35722.7
2010-11-03	71904.8	1197.96	5748.97	3842.94	6617.8	9159.98	1935.97	4722.6	20465.7	1602.53	3030.99	21800.4	68604.6	3605.67	6344.02	339.05	6512.99	2010-11-03	12671.1	35843.8
2010-11-04	72995.7	1221.06	5862.79	3916.78	6734.69	9358.78	1942.5	4745.3	20893.6	1602.53	3086.94	22073	70905.4	3629.05	6344.02	345.15	6595.64	2010-11-04	12878.8	36198.6
2010-11-05	72606.6	1225.85	5875.35	3916.73	6754.2	9625.99	1938.96	4800.6	21005	1602.53	3129.5	21816.1	70779.1	3655.3	6344.02	346.9	6587.72	2010-11-05	12925.1	36317.5
2010-11-08	72657.4	1223.25	5849.96	3913.7	6750.5	9732.92	1942.41	4778.4	20852.4	1628.42	3159.51	21812.9	70941.1	3699.26	6431.18	346.69	6600.36	2010-11-08	13052.5	36543.4
2010-11-09	71679.5	1213.4	5875.19	3945.71	6787.81	9694.49	1947.46	4740.7	20932.5	1659.45	3135	22148.4	71543.3	3737.48	6452.49	347.74	6581.88	2010-11-09	12916.6	36198
2010-11-10	71638.4	1218.71	5816.94	3888.45	6719.84	9830.52	1967.85	4699.8	20875.7	1637.02	3115.36	21671.6	70561	3756.97	6443.61	346.09	6539.82	2010-11-10	12942.6	36417.5
2010-11-11	71195.2	1213.54	5815.23	3867.35	6723.41	9861.46	1914.73	4728.6	20589.1	1629.37	3147.74	21468.2	70084.9	3744.62	6443.61	344.83	6516.99	2010-11-11	12934.7	36304.5
2010-11-12	70367.1	1199.21	5796.87	3831.12	6734.61	9724.81	1913.12	4692.7	20156.9	1610.97	2985.43	21430.6	69553.1	3665.85	6443.61	343.2	6505.29	2010-11-12	12749.2	36057.4
2010-11-15	70367.1	1197.75	5820.41	3864.24	6790.17	9827.51	1913.81	4688	20309.7	1609.43	3014.41	21597.7	69998.1	3656.46	6443.61	345.53	6562.15	2010-11-15	12735.4	36057.4
2010-11-16	69192.4	1178.34	5681.9	3762.47	6663.24	9797.1	1899.13	4700.3	19865.1	1568.13	2894.54	21145.4	69998.1	3674.03	6443.61	339.21	6476.53	2010-11-16	12602.2	35648.2
2010-11-17	69708.6	1178.59	5692.56	3792.35	6700.07	9811.66	1897.11	4624.3	19865.1	1570.66	2838.86	21240.2	69998.1	3674.03	6443.61	341.5	6494.99	2010-11-17	12657.8	35842.5
2010-11-18	70781.4	1196.69	5768.71	3867.97	6832.11	10013.6	1927.86	4640.2	19930.6	1598.63	2865.45	21481.4	69998.1	3677.9	6443.61	346.27	6613.37	2010-11-18	12870	36322.1
2010-11-19	70897.9	1199.73	5732.83	3860.16	6843.55	10022.4	1940.96	4629.2	19585.4	1600.98	2888.57	21385.5	69998.1	3725.05	6443.61	344.58	6590.84	2010-11-19	12956.3	36601.4
2010-11-22	69632.5	1197.84	5680.83	3818.89	6822.05	10115.2	1944.34	4643.5	19957.6	1600.3	2884.37	21015.1	67926.5	3741.23	6363.2	342.42	6532.64	2010-11-22	12929	36710.5
2010-11-23	67952.5	1180.73	5581.28	3724.42	6705	10115.2	1928.94	4589.1	19691.8	1573.46	2828.28	20590.9	66335.4	3678.19	6295.49	334.82	6393.79	2010-11-23	12793.8	36271.8
2010-11-24	69629.4	1198.35	5657.1	3747.61	6823.8	10030.1	1925.98	4584.7	19459.8	1600.5	2859.94	20588.1	67230.7	3658.78	6291.3	337.2	6449.8	2010-11-24	12902	37079.3
2010-11-25	69361.6	1198.35	5698.93	3760.42	6879.66	10079.8	1927.68	4593.4	19318.2	1618.55	2898.26	20599	67148.9	3702.01	6291.3	338.77	6502.14	2010-11-25	12945.8	36969.2
2010-11-26	68226.1	1189.4	5668.7	3728.65	6848.98	10039.6	1901.8	4598.3	19136.6	1602.48	2871.7	20503.1	66147.7	3642.5	6291.3	336.26	6483.56	2010-11-26	12892.7	36904.5
2010-11-29	67908.2	1187.76	5550.95	3636.96	6697.97	10126	1895.54	4618.5	19405.1	1589.31	2866.36	19986.4	64072.2	3630.64	6332.43	329.67	6397.5	2010-11-29	12895.6	36890.6
2010-11-30	67705.4	1180.55	5528.27	3610.44	6688.49	9937.04	1904.63	4584.4	19521.2	1597.35	2820.18	19782.7	65350.8	3531.21	6318.5	327.41	6312.43	2010-11-30	12952.9	36817.3
2010-12-01	69345.9	1206.07	5642.5	3669.29	6866.63	9988.05	1929.32	4586.6	19850	1633.71	2823.45	20251.2	66156.2	3619.09	6344.88	335.8	6409.7	2010-12-01	13148.4	37277.6
2010-12-02	69527.1	1221.53	5767.56	3747.04	6957.61	10168.5	1950.26	4676.2	19992.7	1665.72	2843.61	20759.9	66939.1	3694.58	6344.88	341.45	6483.44	2010-12-02	13163.5	37399.5
2010-12-03	69766.1	1224.71	5745.32	3750.55	6947.72	10178.3	1957.26	4694.2	19966.9	1687.36	2842.43	20819	66860.2	3696.26	6344.88	342.19	6440.9	2010-12-03	13179	37385.9
2010-12-06	69551.8	1223.12	5770.28	3749.23	6954.38	10167.2	1953.64	4688.6	19981.3	1711.44	2857.18	20644.8	67712.1	3722.35	6400.8	342.34	6412.22	2010-12-06	13276	37737.1
2010-12-07	69337.6	1223.75	5808.45	3810.5	7001.91	10141.1	1962.52	4726.8	19934.6	1721.91	2875.86	20817.5	67873.5	3722.35	6436.65	346.21	6462.53	2010-12-07	13250.7	37880.1
2010-12-08	68174.9	1228.28	5794.53	3831.98	6975.87	10232.3	1955.72	4699.9	19696.5	1694.3	2848.55	21093	67704.6	3769.99	6457.18	346.72	6508.13	2010-12-08	13152	37617.8
2010-12-09	67879.5	1233	5807.96	3858.05	6964.16	10285.9	1988.96	4741.3	19242.4	1711.56	2810.95	21221.7	65913.9	3786.1	6457.18	349.38	6537.63	2010-12-09	13166.9	37567.4
2010-12-10	68341.8	1240.4	5812.95	3857.35	7006.17	10212	1986.14	4745.9	19508.9	1712.93	2841.04	21188.5	64759	3747.71	6457.18	350.21	6519.14	2010-12-10	13239.5	37677.8
2010-12-13	69126.3	1240.46	5860.75	3892.44	7029.39	10293.9	1996.59	4757.1	19691.8	1735.5	2922.95	21331.3	66380.4	3692.23	6508.93	351.3	6519.08	2010-12-13	13295.9	37894.3
2010-12-14	68743	1241.59	5891.21	3902.87	7027.4	10316.8	2009.05	4766.9	19799.2	1745.8	2927.08	21406.3	66509.7	3689.67	6523.01	351.82	6545.84	2010-12-14	13280.1	37901
2010-12-15	67870.1	1235.23	5882.18	3880.19	7016.37	10309.8	2017.48	4767.8	19647.8	1757.71	2911.41	21123.3	65499.2	3658.31	6499	350.79	6560.43	2010-12-15	13229.1	37676.6
2010-12-16	67306.4	1242.87	5881.12	3888.36	7024.4	10311.3	2009.24	4784	19864.8	1744.28	2898.14	21084.9	64429.5	3571.74	6499	351.88	6566.17	2010-12-16	13181.2	37832.9
2010-12-17	67981.2	1243.91	5871.75	3867.35	6982.45	10303.8	2026.3	4763.1	19864.8	1743.87	2893.74	20806.1	63524.2	3581.57	6499	352.05	6538.16	2010-12-17	13201.5	37997.3
2010-12-20	67263.6	1247.08	5891.61	3885.08	7018.6	10216.4	2020.28	4736.6	19888.9	1739.67	2852.92	21090.6	63501.6	3568.81	6595.27	353.15	6521.25	2010-12-20	13193.3	37975.5
2010-12-21	68214.9	1254.6	5951.8	3927.49	7077.99	10370.5	2037.09	4771.9	20060.3	1755.79	2904.11	21436.5	64819.6	3637.45	6605.47	356.14	6558.17	2010-12-21	13365.1	38230.9
2010-12-22	68470.8	1258.84	5983.49	3919.71	7067.92	10346.5	2038.11	4778.4	20015.8	1764.04	2877.9	21449.5	65440.2	3620.68	6609.53	356.17	6553.7	2010-12-22	13380.7	38172.9
2010-12-23	68486	1256.77	5996.07	3911.32	7057.69	10346.5	2037.53	4799	19982.9	1765.51	2855.22	21487	66219	3611.53	6609.53	356.21	6599.43	2010-12-23	13371.2	38131.5
2010-12-24	68486	1256.77	6008.92	3900.39	7057.69	10279.2	2029.6	4777.3	20073.7	1769.57	2835.16	21487	66267.3	3611.53	6609.53	355.92	6599.43	2010-12-24	13383.2	38081.1
2010-12-27	67803.2	1257.54	6008.92	3862.19	6970.73	10356	2022.19	4777.3	20028.9	1764.39	2781.4	21238.4	66356.6	3625.27	6581.74	355.57	6568.21	2010-12-27	13383.2	38132.8
2010-12-28	68040.9	1258.51	6008.92	3858.72	6972.1	10292.6	2033.32	4777.3	20025.4	1769.41	2732.99	21184.5	66441.9	3659.99	6616.9	356.69	6569.06	2010-12-28	13383.2	38147.5
2010-12-29	68952.4	1259.78	5996.36	3890.65	6995.47	10344.5	2043.49	4775.2	20256	1767.82	2751.53	21218.8	66719.7	3699.22	6620.75	358.32	6566.65	2010-12-29	13449.2	38230.2
2010-12-30	69304.8	1257.88	5971.01	3850.76	6914.19	10228.9	2051	4790.4	20389.1	1770.28	2759.57	20935.6	66822.1	3703.51	6620.75	356.36	6436.04	2010-12-30	13434.4	38243.1
2010-12-31	69304.8	1257.64	5899.94	3804.78	6914.19	10228.9	2051	4745.2	20509.1	1770.28	2808.08	20935.6	66004.5	3703.51	6620.75	354.57	6436.04	2010-12-31	13443.2	38550.8
2011-01-04	70317.8	1270.2	6013.87	3916.03	6975.35	10398.1	2085.14	4742.5	20498.7	1770.28	2852.65	21295.6	68221.9	3760.06	6699.96	358.86	6494.31	2011-01-04	13402.3	38542.2
2011-01-05	71091	1276.56	6043.86	3904.61	6939.82	10380.8	2082.55	4714.9	20301.1	1770.28	2838.59	21306	68829	3783.71	6696.55	357.28	6519.25	2011-01-05	13396	38696.2
2011-01-06	70578.8	1273.85	6019.51	3904.42	6981.39	10529.8	2077.61	4725	20184.7	1770.28	2824.2	21387.8	69311.2	3736.26	6696.55	356.89	6532.84	2011-01-06	13311.7	38589.7
2011-01-07	70057.2	1271.5	5984.33	3865.58	6947.84	10541	2086.2	4705	19691.8	1770.28	2838.8	21298.4	68770.3	3631.45	6696.55	356.44	6497.64	2011-01-07	13272.3	38600.9
2011-01-10	70127	1269.75	5956.3	3802.03	6857.06	10541	2080.81	4712.3	19224.1	1770.28	2791.81	20827.4	67874.7	3478.55	6668.13	354.21	6446.32	2011-01-10	13245.1	38378.2
2011-01-11	70423.4	1274.48	6014.03	3861.92	6941.57	10510.7	2088.32	4710.7	19196.3	1802.23	2804.05	21108.6	67669	3455.13	6701.28	358.3	6534.84	2011-01-11	13401	38028.8
2011-01-12	71632.9	1285.96	6050.72	3945.07	7068.78	10512.8	2094.95	4724.2	19534.1	1868.94	2821.3	21821.1	67923.9	3554.77	6717.18	362.41	6613.75	2011-01-12	13460.2	37963.3
2011-01-13	70721.4	1283.76	6023.88	3974.83	7075.11	10589.8	2089.48	4795.2	19182.8	1878.14	2827.71	22011.3	68575.5	3564.94	6717.18	360.79	6562.47	2011-01-13	13401.5	38070.2
2011-01-14	70940.2	1293.24	6002.07	3983.28	7075.7	10499	2108.17	4801.5	18860.4	1870.09	2791.34	22145.1	67879.6	3569.14	6717.18	361.32	6556.09	2011-01-14	13464.1	37994.7
2011-01-17	70609.1	1293.24	5985.7	3975.41	7078.06	10502.9	2099.85	4763.1	18882.2	1901.61	2706.66	22028	66831.4	3535.73	6768.24	361.08	6578.17	2011-01-17	13440.1	38096.9
2011-01-18	70919.8	1295.02	6056.43	4012.68	7143.45	10519	2096.48	4801.8	19092	1900.94	2708.98	22260	66428.3	3548.65	6715.64	363.73	6634.93	2011-01-18	13559.2	38151.3
2011-01-19	70058.1	1281.92	5976.7	3976.71	7082.76	10557.1	2115.69	4834.6	18978.3	1902.75	2758.1	22374.7	66462.9	3534.28	6657.73	357.96	6559.66	2011-01-19	13439	37810.2
2011-01-20	69561.5	1280.26	5867.91	3964.84	7024.27	10437.3	2106.66	4783.7	19046.5	1868.46	2677.65	22409.6	65288	3454.12	6657.73	356.14	6513.5	2011-01-20	13331.3	37584.7
2011-01-21	69133.1	1283.35	5896.25	4017.45	7062.42	10274.5	2069.92	4755.7	19007.5	1884.76	2715.29	22712.5	65927.3	3379.54	6657.73	361.05	6567.31	2011-01-21	13258.6	37321.1
2011-01-24	69426.6	1290.84	5943.85	4033.21	7067.77	10345.1	2082.16	4786	19151.3	1861.66	2695.72	22773	65201.7	3346.06	6722.79	360.99	6603.8	2011-01-24	13347.6	37667.9
2011-01-25	69426.6	1291.18	5917.71	4019.62	7059.01	10464.4	2086.67	4807.8	18969.5	1863.33	2677.43	22568.8	65152.9	3433.91	6723.83	358.76	6580.33	2011-01-25	13259.6	37470.8
2011-01-26	68709.2	1296.63	5969.21	4049.07	7127.35	10401.9	2110.46	4807.8	18969.5	1894.92	2708.81	22637.3	65960.9	3501.72	6697.8	362.05	6592.99	2011-01-26	13465.8	37585.4
2011-01-27	68050.7	1299.54	5965.08	4059.57	7155.58	10478.7	2115.01	4806.1	18684.4	1911.48	2749.15	22917.4	65038.6	3514.62	6697.8	364.33	6562.36	2011-01-27	13410.2	37447.7
2011-01-28	66697.6	1276.34	5881.37	4002.32	7102.8	10360.3	2107.87	4774.9	18396	1885.53	2752.75	22649	63211.3	3487.61	6697.8	361.16	6528.13	2011-01-28	13437.6	36839.7
2011-01-31	66574.9	1286.12	5862.94	4005.5	7077.48	10237.9	2069.73	4753.9	18327.8	1870.31	2790.69	22652.5	63278.1	3409.17	6358.03	360.75	6479.15	2011-01-31	13552	36982.2
2011-02-01	67847.3	1307.59	5957.82	4072.62	7184.27	10274.5	2072.03	4752.1	18022.2	1910.01	2798.96	23122.5	64822.6	3442.5	6373.17	367.11	6555.26	2011-02-01	13712.6	37618.1
2011-02-09	64217.5	1320.88	6052.29	4090.74	7320.9	10617.8	2045.58	4904.8	17592.8	1900.28	2774.07	23314	65569.6	3417.47	6611.6	369.18	6631.64	2011-02-09	13784.3	36986.9
2011-02-10	64577.8	1321.87	6020.01	4095.14	7340.28	10605.6	2008.5	4914.4	17463	1846.92	2818.16	23218.5	64421.5	3373.64	6611.6	370.61	6612.06	2011-02-10	13840.6	36652.1
2011-02-11	65755.7	1329.15	6062.9	4101.31	7371.2	10605.6	1977.19	4880.9	17728.6	1881.9	2827.33	23307.6	64730.3	3391.77	6611.6	369.65	6665.22	2011-02-11	13766.8	37011.5
2011-02-14	66557.5	1332.32	6060.09	4096.62	7396.63	10725.5	2014.59	4935.8	18202.2	1879.56	2899.13	23260.3	64568.9	3416.77	6624.2	370.17	6666.06	2011-02-14	13910.8	36998.9
2011-02-15	66341.4	1328.01	6037.08	4110.34	7400.04	10746.7	2010.52	4931	18273.8	1865.99	2899.24	23422.5	64802.1	3416.77	6606.05	370.51	6690.9	2011-02-15	13929.4	36951.2
2011-02-16	67576.6	1336.32	6085.27	4151.26	7414.3	10808.3	1989.11	4930.2	18300.9	1877.44	2923.9	23736.1	65361.8	3416.78	6486.83	371.49	6711.65	2011-02-16	14059.2	37074.9
2011-02-17	67685	1340.43	6087.38	4152.31	7405.51	10836.6	1977.22	4938.4	18506.8	1871.59	2926.96	23740.8	65973.2	3434.38	6486.83	372.99	6706.47	2011-02-17	14136.1	37226.4
2011-02-18	68066.8	1343.01	6082.99	4157.14	7426.81	10842.8	2013.14	4936.7	18211.5	1868.4	2899.79	23640	65985.8	3501.5	6486.83	374.19	6717.25	2011-02-18	14123.1	37522.3
2011-02-21	67258.7	1343.01	6014.8	4097.41	7321.81	10857.5	2005.3	4900	18438.3	1889.33	2932.25	22817.7	65129	3497.64	6298.85	370.92	6683.87	2011-02-21	14123.1	37242.1
2011-02-22	66439.8	1315.44	5996.76	4050.27	7318.35	10664.7	1969.92	4856.7	18296.2	1874.76	2855.52	22595.5	64658.8	3451.1	6277.03	368.83	6622.49	2011-02-22	13963.7	36781.6
2011-02-23	66910.5	1307.4	5923.53	4013.12	7194.6	10579.1	1961.63	4845.9	18178.3	1874.76	2862.63	22525.4	63131.7	3474.12	6263.79	365.24	6622.77	2011-02-23	13956.2	36464.1
2011-02-24	66949	1306.1	5919.98	4009.64	7130.5	10452.7	1949.88	4809.3	17632.4	1901.14	2878.6	22530.1	60760.8	3439.13	6263.79	363.73	6515.97	2011-02-24	13867.3	36446.6
2011-02-25	66902.5	1319.88	6001.2	4070.38	7185.17	10526.8	1963.43	4836.5	17700.9	1932.82	2878.57	22935.1	61367.3	3443.53	6263.79	366.77	6537.2	2011-02-25	14052.1	36880.2
2011-02-28	67383.2	1327.22	5994.01	4110.35	7272.32	10624.1	1939.3	4831.7	17823.4	1969.91	2905.05	23076.5	61283.9	3470.35	5941.63	369.13	6610.44	2011-02-28	14136.5	37019.7
2011-03-01	66242.6	1306.33	5935.76	4067.15	7223.3	10754	1939.3	4826.4	18446.5	1962.66	2918.92	22863	58709.3	3512.62	5538.72	367.95	6619.36	2011-03-01	14122.9	36768.1
2011-03-02	67281.5	1308.44	5914.89	4034.32	7181.12	10492.4	1928.24	4803.2	18446.5	1991.29	2913.81	22864.9	58664.2	3486.2	5323.27	364.86	6592.07	2011-03-02	14144	36863.5
2011-03-03	68145.5	1330.97	6005.09	4060.76	7225.96	10586	1970.66	4806.4	18489.8	2017.82	2902.98	22781.2	60387	3494.54	5323.27	367.6	6599.21	2011-03-03	14214.7	37133
2011-03-04	68012.1	1321.15	5990.39	4020.21	7178.9	10693.7	2004.68	4864.3	18486.5	2012.68	2942.31	22756.6	61112.8	3542.9	5323.27	367.95	6530.54	2011-03-04	14252.8	36900.8
2011-03-07	68012.1	1310.13	5973.78	3990.41	7161.93	10505	1980.27	4797.9	18222.7	2025.17	2996.21	22779.1	60217.6	3561.72	5950.74	366.08	6495.52	2011-03-07	14092.4	36603.3
2011-03-08	68012.1	1321.82	5974.76	4015.91	7164.75	10525.2	1996.32	4808.2	18439.7	2025.17	2999.94	22972.7	61301.7	3580.31	6073.79	366.38	6511.21	2011-03-08	14013	36688.1
2011-03-09	67263.8	1320.02	5937.3	3993.81	7131.8	10589.5	2001.47	4767.8	18470	2012.22	3002.15	23058.9	62483.8	3598.68	6108.67	366.25	6446.6	2011-03-09	13884.7	36450.2
2011-03-10	66040.7	1295.11	5845.29	3963.99	7063.09	10434.4	1981.58	4699.7	18328	1949.35	2957.14	22721.7	63169.2	3587.65	6108.67	362.14	6404.62	2011-03-10	13638.6	35891.4
2011-03-11	66684.6	1304.28	5828.67	3928.68	6981.49	10254.4	1955.54	4644.8	18174.1	1929.59	2933.8	22505.5	63781.7	3542.23	6108.67	359.07	6353.76	2011-03-11	13674.2	36091.2
2011-03-14	67169.2	1296.39	5775.24	3878.04	6866.63	9620.49	1971.23	4626.4	18439.5	1944.91	2937.63	22424	64530.1	3569.84	6230.7	356.32	6274.47	2011-03-14	13619.2	36205.8
2011-03-15	67005.2	1281.87	5695.28	3780.85	6647.66	8605.15	1923.92	4528.7	18167.6	1906.83	2896.26	21987.5	64213.9	3524.48	6011.85	348.09	6101.01	2011-03-15	13547	36012.2
2011-03-16	66002.6	1256.88	5598.23	3696.56	6513.84	9093.72	1957.97	4558.2	18358.7	1915.95	2930.8	21490.5	63280.4	3531.48	6069.94	343.2	6021.55	2011-03-16	13524.8	35655.3
2011-03-17	66215.9	1273.72	5696.11	3786.21	6656.88	8962.67	1959.03	4555.3	18149.9	1945.74	2897.3	21788.4	63482.2	3484.21	6069.94	349.26	6073.42	2011-03-17	13746.1	35621.7
2011-03-18	66879.9	1279.2	5718.13	3810.22	6664.4	9206.75	1981.13	4626.4	17878.8	1962.92	2906.89	21859.2	63839.3	3494.07	6069.94	350.41	6098.05	2011-03-18	13789.6	35418.5
2011-03-21	66689.6	1298.38	5786.09	3904.45	6816.12	9206.75	2003.42	4642.8	17839	1981.98	2909.14	22186.6	64215.7	3518.85	6357.37	356.7	6223.91	2011-03-21	14013.7	35418.5
2011-03-22	67578.3	1293.77	5762.71	3892.71	6780.97	9608.32	2013.66	4643.4	17988.3	1976.38	2919.14	22209.9	64874.6	3517.72	6344.69	356.38	6227.03	2011-03-22	14000	35925.3
2011-03-23	67795.5	1297.54	5795.88	3913.73	6804.45	9449.47	2012.18	4652.4	18206.2	1997	2948.48	22347.8	63719.6	3556.23	6362.42	359.74	6256.06	2011-03-23	14087.2	36546.6
2011-03-24	67533	1309.66	5880.87	3968.84	6933.58	9435.01	2036.78	4699.6	18350.7	2027.89	2946.71	22667.5	64355.9	3611.64	6362.42	363.39	6319.23	2011-03-24	14029.4	36872.4
2011-03-25	67765.9	1313.8	5900.76	3972.38	6946.36	9536.13	2054.04	4742.6	18815.6	2041.49	2977.81	22642.7	64247	3607.11	6362.42	364.65	6352.28	2011-03-25	14039.4	36784.3
2011-03-28	67192.8	1310.19	5904.49	3976.95	6938.63	9478.53	2056.39	4733.6	18943.1	2045.06	2984.01	22669	64261.3	3602.86	6508.28	364.57	6359.02	2011-03-28	13892.7	36767.9
2011-03-29	67418.8	1319.44	5932.17	3987.8	6934.44	9459.08	2072.13	4755.8	19120.8	2018.74	2958.08	22462.5	63763.8	3591.51	6519.13	365.91	6355.06	2011-03-29	13930.4	36795.9
2011-03-30	67997.1	1328.26	5948.3	4024.44	7057.15	9708.79	2091.38	4822.2	19290.2	2035.92	2955.77	22691.3	64565.6	3640.98	6562.85	367.87	6398.42	2011-03-30	14083.6	37210.3
2011-03-31	68586.7	1325.83	5908.76	3989.18	7041.31	9755.1	2106.7	4837.9	19445.2	2044.2	2928.11	22453.7	64434.5	3678.67	6562.85	365.62	6357.55	2011-03-31	14116.1	37440.5
2011-04-01	69268.3	1332.41	6009.92	4054.76	7179.81	9708.39	2121.01	4861.8	19420.4	2076.78	2967.41	22686.9	65714.4	3707.49	6562.85	369.45	6439.91	2011-04-01	14130.1	37775.1
2011-04-06	69036.9	1335.54	6041.13	4048.16	7215.11	9584.37	2126.71	4912.9	19612.2	2110.9	3001.36	23023.2	68649.2	3727.8	6574.63	369.64	6443.06	2011-04-06	14202.6	37861.8
2011-04-07	69176.1	1333.51	6007.37	4028.3	7178.78	9590.93	2122.14	4908.1	19591.2	2089.52	3007.91	22941.2	69490.5	3730.58	6574.63	367.39	6465.57	2011-04-07	14107.8	37471.5
2011-04-08	68718	1328.17	6055.75	4061.91	7217.02	9768.08	2127.97	4940.6	19451.5	2123.56	3030.02	23093.5	68093.3	3741.81	6574.63	366.94	6457.93	2011-04-08	14208.4	37471.7
2011-04-11	68164.4	1324.46	6053.44	4038.7	7204.86	9719.7	2122.39	4971.2	19262.5	2113.55	3022.75	23065.8	68194.7	3745.84	6611.73	366.47	6440.11	2011-04-11	13996.9	37590.7
2011-04-12	66896.2	1314.16	5964.47	3976.6	7102.91	9555.26	2089.4	4898.7	19262.5	2062.52	3021.37	22712.9	68006.9	3719.23	6590.65	360.77	6351.6	2011-04-12	13801.4	37321.8
2011-04-13	66486.5	1314.41	6010.44	4006.23	7177.97	9641.18	2121.92	4911	19696.9	2062.47	3050.4	22798	68203.4	3734.41	6604.16	362.76	6364.3	2011-04-13	13833.6	37347.7
2011-04-14	66278.9	1314.52	5963.8	3970.39	7146.56	9653.92	2141.06	4884.2	19696.9	2028.67	3042.64	22556.2	67959.5	3707.98	6604.16	359.48	6357.03	2011-04-14	13821.8	37070
2011-04-15	66684.2	1319.68	5996.01	3974.48	7178.29	9591.52	2140.5	4852.1	19386.8	2030.32	3050.53	22546	68450.5	3730.51	6604.16	359	6400.26	2011-04-15	13799.1	36988.4
2011-04-18	65415.5	1305.14	5870.08	3881.24	7026.85	9556.65	2137.72	4861.9	19091.2	1950.15	3057.33	21916.4	66607.6	3727.07	6533.34	352.68	6244.95	2011-04-18	13702.3	36332.1
2011-04-19	66158.1	1312.62	5896.87	3908.58	7039.31	9441.03	2122.68	4793.3	19121.8	1988.12	2999.04	21988.9	67742.1	3732.65	6525.07	353.17	6326.65	2011-04-19	13736.8	36440.2
2011-04-20	67058	1330.36	6022.26	4004.62	7249.19	9606.82	2169.91	4859	19476	2030.97	3007.04	22248.2	68054	3794.76	6574.66	359.87	6444.81	2011-04-20	13897.5	36816.3
2011-04-21	67058	1337.38	6018.3	4021.88	7295.49	9685.77	2198.54	4913.8	19602.2	2040.6	3026.67	22521.7	68565.6	3801.08	6574.66	359.01	6457.16	2011-04-21	13972	36816.3
2011-04-22	67058	1337.38	6018.3	4021.88	7295.49	9682.21	2197.82	4913.8	19602.2	2049.03	3010.52	22521.7	68691.8	3801.08	6574.66	359.01	6457.16	2011-04-22	13972	36816.3
2011-04-25	66972.4	1335.25	6018.3	4021.88	7295.49	9671.96	2216	4913.8	19584.3	2030.93	2964.95	22521.7	68870.7	3788.54	6684.7	359.01	6457.16	2011-04-25	13907.3	36860.7
2011-04-26	67144.3	1347.24	6069.36	4045.29	7356.51	9558.69	2206.3	4913.8	19545.3	2033.32	2938.98	22651.1	68524.4	3774.87	6686.3	359.55	6476.59	2011-04-26	13909.1	36892.2
2011-04-27	66264.5	1355.66	6068.16	4067.72	7404.95	9691.84	2206.7	4872.9	19448.7	2017.64	2925.41	22936.6	67792.7	3804.93	6724.26	359.71	6472.42	2011-04-27	13892.6	36826.9
2011-04-28	65673.2	1360.48	6069.9	4104.9	7475.22	9849.74	2208.35	4873	19292	2028.94	2887.04	23081.7	68440.2	3808.93	6724.26	359.49	6516.21	2011-04-28	13894.4	36722.6
2011-04-29	66132.9	1363.61	6069.9	4106.92	7514.46	9849.74	2192.36	4823.2	19132.3	2026.94	2911.51	23129.7	69250.1	3819.62	6724.26	359.94	6539.7	2011-04-29	13944.8	36962.6
2011-05-03	64318.2	1356.62	6082.88	4096.84	7500.7	10004.2	2200.73	4784.6	18534.7	1976.74	2932.19	23025.3	70072	3813.87	6694.14	360.42	6510.61	2011-05-03	13692.4	35873.2
2011-05-04	63615.5	1347.32	5984.07	4043.13	7373.93	10004.2	2180.64	4740.1	18469.4	1949.94	2866.02	22639.1	69437.6	3814.93	6682.61	355.91	6470.35	2011-05-04	13611.3	35531.2
2011-05-05	63407	1335.1	5919.98	4004.87	7376.96	10004.2	2180.64	4753.7	18210.6	1916.33	2872.4	22465.5	69374.9	3816.27	6682.61	354.82	6450.03	2011-05-05	13455.4	35325.1
2011-05-06	64417.3	1340.2	5976.77	4058.01	7492.25	9859.2	2147.45	4743	18518.8	1936.29	2863.89	22677.9	68240.9	3798.55	6682.61	359.12	6526.51	2011-05-06	13566.6	35212.2
2011-05-09	64622	1346.29	5942.69	4007.26	7410.52	9794.38	2139.17	4756.8	18529	1936.29	2872.46	22393.9	67956.5	3785.45	6673.26	355.93	6476.89	2011-05-09	13677.1	35467
2011-05-10	64876.9	1357.16	6018.89	4052.51	7501.52	9818.76	2139.17	4725.8	18512.8	1927.82	2890.63	22703	67260	3800.52	6712.97	361.05	6526.16	2011-05-10	13642.1	35678.9
2011-05-11	63775.8	1342.08	5976	4058.08	7495.05	9864.26	2166.63	4780.2	18585	1908.46	2883.42	22741.8	65643.3	3838.14	6722.38	360.55	6562.82	2011-05-11	13419.7	35380.5
2011-05-12	64003.2	1348.65	5944.96	4023.29	7443.95	9716.65	2122.65	4696.1	18335.8	1864.95	2844.08	22522	66535.1	3808.71	6722.38	357.52	6562.59	2011-05-12	13389.4	35161.3
2011-05-13	63235.3	1337.77	5925.87	4018.85	7403.31	9648.77	2120.08	4711.4	18531.3	1866.3	2871.03	22491.4	64585.2	3832.02	6722.38	354.86	6563.26	2011-05-13	13377.2	35045.1
2011-05-16	62829.7	1329.47	5923.69	3989.82	7387.54	9558.3	2104.18	4650	18336.3	1846.32	2849.07	22405.2	65417.9	3799.23	6634.03	352.3	6564.15	2011-05-16	13391.4	35130.6
2011-05-17	63673.3	1328.98	5861	3941.58	7256.65	9567.02	2102.41	4683.9	18137.3	1828.89	2852.77	22150.7	65385.4	3799.23	6651.37	347.72	6496.56	2011-05-17	13441.1	34819.6
2011-05-18	62840.6	1340.68	5923.49	3978	7303.53	9662.08	2135.78	4693.7	18086.2	1849.6	2872.77	22190.5	63733.2	3840.21	6686.16	349.1	6535.24	2011-05-18	13607.2	35364.3
2011-05-19	62367.4	1343.6	5955.99	4027.74	7358.23	9620.82	2095.51	4756.4	18141.4	1859.14	2859.57	22309.4	63733.2	3859.81	6686.16	350.84	6557.95	2011-05-19	13625.1	35276.5
2011-05-20	62596.5	1333.27	5948.49	3990.85	7266.82	9607.08	2111.5	4732.2	18326.1	1825.34	2858.46	22004.8	63298.6	3872.95	6686.16	348.24	6530.61	2011-05-20	13652.3	35298.7
2011-05-23	62345.2	1317.37	5835.89	3906.98	7121.52	9460.63	2055.71	4643	17993.3	1765.04	2774.57	21304.7	63209.9	3778.45	6702.76	342.46	6437.82	2011-05-23	13652.3	35215
2011-05-24	63336.8	1316.28	5858.41	3916.88	7150.66	9477.17	2061.76	4628.8	18012	1800.04	2767.06	21365.7	64561.4	3785.94	6710.71	343.2	6454.29	2011-05-24	13595.1	35382.6
2011-05-25	63388.4	1320.47	5870.14	3928.99	7170.94	9422.88	2035.87	4584.7	17847.2	1808.13	2741.74	21586.4	63609.3	3780.16	6723.64	344.91	6464.55	2011-05-25	13751.5	35498.4
2011-05-26	64098.6	1325.69	5880.99	3917.22	7114.09	9562.05	2091.91	4660.2	18044.6	1818.36	2736.53	21443	63755.3	3814.82	6723.64	344.47	6469.16	2011-05-26	13775.9	35742.2
2011-05-27	64295	1331.1	5938.87	3950.98	7163.47	9521.94	2100.24	4684	18266.1	1858.39	2709.95	21603.5	62407.4	3832.38	6723.64	346.06	6489.32	2011-05-27	13797.6	35819.2
2011-05-30	63953.9	1331.1	5938.87	3942.53	7160.3	9504.97	2093.79	4667.5	18232.1	1865.74	2706.36	21574.5	61491.7	3826.14	6732.96	346.2	6470.8	2011-05-30	13829.7	35639.4
2011-05-31	64620.1	1345.2	5989.99	4006.94	7293.69	9693.73	2142.47	4708.3	18503.3	1888.6	2743.47	21880.6	63046	3836.97	6735.98	349.44	6554.71	2011-05-31	13802.9	35832.8
2011-06-01	63411.5	1314.55	5928.61	3964.81	7217.43	9719.61	2141.34	4707.3	18608.8	1876.81	2743.57	21659.3	63224.7	3837.76	6741.83	345.95	6496.47	2011-06-01	13527.9	35410.5
2011-06-02	64218.1	1312.94	5847.92	3889.87	7074.12	9555.04	2114.2	4600.4	18494.2	1883.09	2705.18	21491.4	63112.6	3837.76	6741.83	340.64	6496.47	2011-06-02	13519.5	35416.2
2011-06-03	64340.5	1300.16	5855.01	3890.68	7109.03	9492.21	2113.47	4583.1	18376.5	1858.08	2728.02	21576.4	62806.9	3844.02	6741.83	340.24	6407.39	2011-06-03	13517.9	35123.9
2011-06-07	63217.8	1284.94	5864.65	3871.92	7103.25	9442.95	2099.71	4566.3	18495.6	1904.22	2744.3	21337.1	64463.2	3842.95	6614.13	338.93	6330.65	2011-06-07	13282.9	34895.8
2011-06-08	63033	1279.56	5808.89	3837.98	7060.23	9449.46	2083.35	4536.8	18394.3	1911.41	2750.29	21026.4	64067.1	3825.82	6540.64	335.65	6256.86	2011-06-08	13183.8	34879.1
2011-06-09	63468.8	1289	5856.34	3878.65	7159.66	9467.15	2071.42	4549.6	18384.9	1940.98	2703.34	21145.3	63670.1	3806.19	6540.64	338.04	6271.01	2011-06-09	13255.7	35233.4
2011-06-10	62697.2	1270.98	5765.8	3805.09	7069.9	9514.44	2046.67	4562.1	18268.5	1926.02	2705.14	20876.1	63700.3	3787.65	6540.64	333.83	6197.25	2011-06-10	13084	34963.8
2011-06-13	62022.9	1271.83	5773.46	3807.61	7085.14	9448.21	2048.74	4562.1	18266	1926.02	2700.38	20840.9	63523.2	3748.76	6584.58	334.03	6197.25	2011-06-13	12939.7	34998
2011-06-14	62204.8	1287.87	5803.13	3864.58	7204.79	9547.79	2076.83	4585	18308.7	1925.56	2730.04	21113.8	62185.5	3773.27	6568.51	337.52	6255.68	2011-06-14	13097.8	35445.7
2011-06-15	61603.7	1265.42	5742.55	3806.85	7115.08	9574.32	2086.53	4566.8	18132.2	1919.05	2705.43	20671.6	60938.9	3794.25	6546.06	334.04	6198.17	2011-06-15	12972	35318.4
2011-06-16	60880.6	1267.64	5698.81	3792.31	7110.2	9411.28	2046.63	4479.2	17985.9	1896.72	2664.28	20595.2	61116.7	3740.47	6546.06	332.35	6157.67	2011-06-16	12853.1	35221
2011-06-17	61060	1271.5	5714.94	3823.74	7164.05	9351.4	2031.93	4484.9	17870.5	1878.55	2642.82	20836.2	61716.7	3722.3	6546.06	333.11	6145.16	2011-06-17	12790	35025.7
2011-06-20	61168.2	1278.36	5693.39	3799.66	7150.21	9354.32	2019.65	4451.7	17506.6	1858.34	2621.25	20425.4	61007.7	3729.12	6377.71	331.64	6113.7	2011-06-20	12857.7	35110
2011-06-21	61423.6	1295.52	5775.31	3877.07	7285.51	9459.66	2048.17	4508.2	17560.3	1872.45	2646.48	20831	62033.2	3794.94	6462.41	336.14	6171.01	2011-06-21	13063.3	35276.6
2011-06-22	61194.1	1287.14	5772.99	3871.37	7278.19	9629.43	2063.9	4532.6	17550.6	1878.38	2649.32	20728.6	61218	3821.83	6449.49	334.17	6113.44	2011-06-22	13060.6	35399.4
2011-06-23	61194.1	1283.5	5674.38	3787.79	7149.44	9596.74	2055.86	4500.5	17727.5	1829.97	2688.25	20177.8	61589.9	3823.65	6449.49	328.57	5991.09	2011-06-23	12979.6	35326.7
2011-06-24	61016.7	1268.45	5697.72	3784.8	7121.38	9678.71	2090.81	4508.1	18240.7	1857.04	2746.21	19881.7	62072.6	3848.56	6449.49	328.74	5998.02	2011-06-24	12908.9	35347.8
2011-06-27	61217	1280.1	5722.34	3796.55	7107.9	9578.31	2070.29	4461.8	18412.4	1842.2	2758.23	20002.1	61953.3	3813.43	6507.21	328.51	5990.82	2011-06-27	12966.5	35601.7
2011-06-28	62303.4	1296.67	5766.88	3851.89	7170.43	9648.98	2062.91	4474.3	18492.5	1874.34	2759.2	20154.9	62819.1	3830.27	6531.17	329.9	6002.4	2011-06-28	13105	36188.9
2011-06-29	62334	1307.41	5855.95	3924.23	7294.14	9797.26	2094.42	4529.5	18693.9	1894.58	2728.48	20594.3	63002.9	3830.27	6576	335.28	6101.55	2011-06-29	13188.9	36579.6
2011-06-30	62403.6	1320.64	5945.71	3982.21	7376.24	9816.09	2100.69	4608	18845.9	1906.71	2762.08	20913.2	63269.4	3888.57	6576	339.65	6187.07	2011-06-30	13300.9	36558.1
2011-07-01	63394.3	1339.67	5989.76	4007.35	7419.44	9868.07	2125.74	4591.2	18762.8	1937.57	2759.36	21227.7	63264.5	3927.1	6576	342.82	6237.81	2011-07-01	13300.9	36800.7
2011-07-04	63891.3	1339.67	6017.54	4003.11	7442.96	9965.09	2145.3	4610.7	18814.5	1948.48	2812.82	21184.7	64186.7	3953.52	6625.87	343.5	6245.78	2011-07-04	13386.5	36847.1
2011-07-05	63038.8	1337.88	6024.03	3978.83	7439.44	9972.46	2161.75	4598.1	18744.6	1953.07	2816.36	20983.6	63866.3	3924.13	6626.95	343.1	6243.01	2011-07-05	13425.3	36640.9
2011-07-06	62565.5	1339.22	6002.92	3961.34	7431.19	10082.5	2171.19	4605	18727	1939.01	2810.48	20489.6	63240.1	3908.96	6612.46	341.62	6179.35	2011-07-06	13403.1	36468
2011-07-07	62207.3	1353.22	6054.55	3979.96	7471.44	10071.1	2180.59	4605.5	19078.3	1976.9	2794.27	20467.8	64100.8	3939.47	6612.46	345.16	6211.11	2011-07-07	13406	36583.3
2011-07-08	61513.2	1343.8	5990.58	3913.55	7402.73	10137.7	2180.35	4654.7	18858	1958.4	2797.77	19794.1	63596.2	4003.69	6612.46	342.48	6152.69	2011-07-08	13371.7	36499.8
2011-07-11	60223.6	1319.49	5929.16	3807.51	7230.25	10069.5	2157.16	4582.3	18721.4	1919.08	2802.69	19041.5	62909.5	3995.59	6567.14	336.16	6053	2011-07-11	13179.8	36359.5
2011-07-12	59704.8	1313.64	5868.96	3774.12	7174.14	9925.92	2109.73	4495.4	18411.6	1916.81	2754.58	19248	62689.8	3938.01	6490.23	332.12	6014.84	2011-07-12	13234.1	36178.6
2011-07-13	60669.9	1317.72	5906.43	3793.27	7267.87	9963.14	2129.64	4514.8	18596	1936.42	2795.48	19567.7	63261.1	3980.84	6508.8	332.98	6025.23	2011-07-13	13324.9	36254.7
2011-07-14	59679.4	1308.87	5846.95	3751.23	7214.74	9936.12	2130.07	4490.7	18618.2	1939.68	2810.44	19362.3	62743.8	3997.64	6508.8	330.46	5980.97	2011-07-14	13252.9	36164.6
2011-07-15	59478	1316.14	5843.66	3726.59	7220.12	9974.47	2145.2	4473.5	18561.9	1938.54	2820.17	19177.7	62635.1	4023.2	6508.8	329.49	5938.06	2011-07-15	13299.5	36155.9
2011-07-18	58837.6	1305.44	5752.81	3650.71	7107.92	9974.47	2130.48	4472	18507	1904.29	2816.69	18627.7	62025	4032.97	6423.29	323.17	5826.26	2011-07-18	13254.1	35781.4
2011-07-19	59082.1	1326.73	5789.99	3694.95	7192.67	9889.72	2130.21	4468.1	18653.9	1926.23	2796.98	18946	61840.1	4023.42	6440.65	326.17	5896.55	2011-07-19	13332.9	35752
2011-07-20	59119.7	1325.84	5853.82	3754.6	7221.36	10005.9	2154.95	4549.7	18502.4	1936.54	2794.2	19476.2	61636.8	4050.63	6489.5	330.65	5966.54	2011-07-20	13340.8	35341.7
2011-07-21	60262.9	1343.8	5899.89	3816.75	7290.14	10010.4	2145.04	4556	18436.2	1972.5	2765.89	20141.8	60882.3	4068.07	6489.5	336.86	6042.06	2011-07-21	13434.3	35555.8
2011-07-22	60270.5	1345.02	5935.02	3842.7	7326.39	10132.1	2171.23	4602.9	18722.3	1976.82	2770.79	20153.7	59802.3	4106.82	6489.5	338.6	6031.93	2011-07-22	13494.6	35755.5
2011-07-25	59970.5	1337.43	5925.26	3812.97	7344.54	10050	2150.48	4530.4	18871.3	1979.54	2688.75	19703.6	61047.7	4087.09	6472.03	337.27	6017.49	2011-07-25	13436	35479.7
2011-07-26	59339.9	1331.94	5929.73	3787.88	7349.45	10097.7	2168.7	4573.3	18518.2	1987.79	2703.03	19729.4	61388.6	4132.78	6476.59	336.74	5990.18	2011-07-26	13300.6	35341.3
2011-07-27	58288.5	1304.89	5856.58	3734.07	7252.68	10047.2	2174.31	4537.4	18432.2	1976.18	2723.49	19206.5	61181.6	4174.11	6445.17	333.1	5904.47	2011-07-27	13032.7	35597.6
2011-07-28	58708.2	1300.67	5873.21	3712.66	7190.06	9901.35	2155.85	4463.8	18209.5	1985.11	2708.78	19268.6	62530.9	4145.83	6445.17	332.56	5871.41	2011-07-28	13047.8	35917.8
2011-07-29	58823.4	1292.28	5815.19	3672.77	7158.77	9833.03	2133.21	4424.6	18197.2	1965.02	2701.73	19143.2	62295.7	4130.8	6445.17	329.22	5783.35	2011-07-29	12945.6	35999.3
2011-08-01	58535.7	1286.94	5774.43	3588.05	6953.98	9965.01	2172.31	4497.8	18314.3	1985.78	2703.78	18448.1	61926.6	4193.44	6471.82	324.59	5783.35	2011-08-01	12945.6	35730.7
2011-08-02	57310.8	1254.05	5718.39	3522.79	6796.75	9844.59	2121.27	4433.6	18109.9	1968.14	2679.26	17985	61758.6	4177.85	6443.16	320	5546.94	2011-08-02	12752.3	34814.9
2011-08-03	56017.2	1260.34	5584.51	3454.94	6640.59	9637.14	2066.26	4332.8	17940.5	1901.73	2678.49	17726.5	61315.1	4136.51	6423.87	310.69	5483.15	2011-08-03	12816	34484.4
2011-08-04	52811.4	1200.07	5393.14	3320.35	6414.76	9659.18	2018.47	4276.5	17693.2	1855.69	2684.04	16881.2	59326	4122.09	6423.87	300.85	5285.25	2011-08-04	12380.1	33322.6
2011-08-05	52949.2	1199.38	5246.99	3278.56	6236.16	9299.88	1943.75	4105.4	17305.9	1798.75	2626.42	16718.9	56265.5	3921.64	6423.87	296.35	5172.06	2011-08-05	12162.2	33697.9
2011-08-08	48668.3	1119.46	5068.95	3125.19	5923.27	9097.56	1869.45	3986.1	16990.2	1657.77	2526.82	16312.5	52283.5	3850.27	6057.79	283.36	4967.99	2011-08-08	11671	31715.8
2011-08-09	51150.9	1172.53	5164.92	3176.19	5917.08	8944.48	1801.35	4034.8	16857.9	1610.22	2526.07	16394.4	52961.2	3735.12	6008.67	287.05	4997.92	2011-08-09	12109.3	32381.5
2011-08-10	51395.3	1120.76	5007.16	3002.99	5613.42	9038.74	1806.24	4141.3	17130.5	1537.57	2549.18	15398.4	50307.6	3863.58	6039.32	277.27	4791.96	2011-08-10	12198.9	32219.3
2011-08-11	53343.1	1172.64	5162.83	3089.66	5797.66	8981.94	1817.44	4140.8	17059.4	1544.83	2581.51	16003.7	52017	3869.36	6039.32	282.79	5032.75	2011-08-11	12539.8	33590.3
2011-08-12	53473.4	1178.81	5320.03	3213.88	5997.74	8963.72	1793.31	4172.6	16839.6	1594.68	2593.17	16658.5	52188.7	3890.53	6039.32	291.9	5252.81	2011-08-12	12542.2	33361.5
2011-08-15	54651.8	1204.49	5350.58	3239.06	6022.24	9086.41	1793.31	4282.9	16839.6	1655.03	2626.77	16658.5	53485.3	3960.02	6136.1	293.7	5324.73	2011-08-15	12683.6	33901.1
2011-08-16	54323.6	1192.76	5357.63	3230.9	5994.9	9107.43	1879.87	4247.3	16730.9	1632.31	2608.17	16525.1	54097.4	3953.28	6053.72	291.51	5373.3	2011-08-16	12530.7	33948.5
2011-08-17	55073	1193.89	5331.6	3254.34	5948.94	9057.26	1892.67	4303.9	16840.8	1663.86	2601.26	16722.2	54217.8	3953.28	6088.25	292.65	5421.21	2011-08-17	12579.6	34049.6
2011-08-18	53134.1	1140.65	5092.23	3076.04	5602.8	8943.76	1860.58	4251.2	16469.8	1584.2	2559.47	15748.6	51945.9	4020.99	6088.25	279.58	5196	2011-08-18	12186.7	33246.6
2011-08-19	52447.6	1123.53	5040.76	3016.99	5480	8719.24	1744.88	4101.9	16141.7	1575.33	2534.36	15414.4	53061.7	3842.75	6088.25	274.15	5093.75	2011-08-19	12007.5	33136.9
2011-08-22	52440.2	1123.82	5095.3	3051.36	5473.78	8628.13	1710.7	4082.3	16341.7	1578.45	2515.86	15697.8	53287	3839.62	5916.31	276.37	5144.02	2011-08-22	12068.4	33593.7
2011-08-23	53786.6	1162.35	5129.42	3084.37	5532.38	8733.01	1776.68	4173.4	16498.5	1578.91	2554.02	15545.7	52411.5	3880.46	5920.73	278.32	5230.58	2011-08-23	12338.3	34675.5
2011-08-24	53795.7	1177.6	5205.85	3139.55	5681.08	8639.61	1754.78	4167.6	16285	1601.03	2541.09	15813.5	53055.1	3847.02	5979.3	281.58	5328.49	2011-08-24	12343.8	34644.9
2011-08-25	52953.3	1159.27	5131.1	3119	5584.14	8772.36	1764.58	4212.8	16146.3	1583.97	2615.26	15784.4	52967.7	3844.38	5979.3	278.49	5298.18	2011-08-25	12284.3	33904.4
2011-08-26	53350.8	1176.8	5129.92	3087.64	5537.48	8797.78	1778.95	4200	15848.8	1596.17	2612.19	15649.1	53707.6	3841.73	5979.3	276.6	5323.12	2011-08-26	12327.5	34042.2
2011-08-29	54860.7	1210.08	5129.92	3154.2	5670.07	8851.35	1829.5	4263.3	16416.3	1667.66	2576.41	16006.4	53946.1	3841.73	5979.3	281.26	5446.47	2011-08-29	12504.9	35016
2011-08-30	55385	1212.92	5268.66	3159.74	5643.92	8953.9	1843.82	4269.2	16676.8	1662.35	2566.59	15990.5	53946.1	3841.73	5979.3	283.64	5449.16	2011-08-30	12634.7	35148.9
2011-08-31	56495.1	1218.89	5394.53	3256.76	5784.85	8955.2	1880.11	4296.5	16676.8	1702.28	2567.34	16468.1	53946.1	3841.73	5979.3	292.93	5528.52	2011-08-31	12768.7	35721.1
2011-09-01	58118.2	1204.42	5418.65	3265.83	5730.63	9060.8	1880.7	4307.5	16676.8	1703.86	2556.04	16563.6	53946.1	3841.73	5979.3	293.96	5531.54	2011-09-01	12700.7	35637.9
2011-09-02	56531.6	1173.97	5292.03	3148.53	5538.33	8950.74	1867.75	4242.9	16821.5	1657.25	2528.28	15955.2	55375.3	3841.73	5979.3	286.43	5359.67	2011-09-02	12602.4	35134.4
2011-09-05	54998.4	1173.97	5102.58	2999.54	5246.18	8784.46	1785.83	4141.9	16713.3	1617.01	2478.74	15200.2	54054.8	3866.17	6090.54	274.45	5142.99	2011-09-05	12602.4	33880
2011-09-06	56607.3	1165.24	5156.84	2965.64	5193.97	8590.57	1766.71	4075.5	16862.8	1618.63	2470.52	14921.2	55019.8	3889.97	6061.53	273.33	5367.24	2011-09-06	12518.5	34439.3
2011-09-07	56607.3	1198.62	5318.59	3073.18	5405.53	8763.41	1833.46	4183.4	17065	1669.75	2516.09	15530.6	55238.2	4001.43	6124.4	281.05	5501.26	2011-09-07	12720.6	35179.6
2011-09-08	57623.6	1185.9	5340.38	3085.83	5408.46	8793.12	1846.64	4188	17165.5	1675.14	2498.94	15620.7	56692	4005.39	6124.4	283.39	5528.91	2011-09-08	12684	34712.4
2011-09-09	55778.4	1154.23	5214.65	2974.59	5189.93	8737.66	1812.93	4194.7	16867	1625.29	2497.75	14912.9	55903	3998.5	6124.4	276.1	5430.77	2011-09-09	12387.5	33812.6
2011-09-13	55544	1172.87	5174.25	2894.93	5166.36	8616.55	1812.93	4072.7	16467.4	1572	2471.3	14642.5	56650.6	3874.78	6068.92	270.05	5359.14	2011-09-13	12205.5	33947.6
2011-09-14	56286	1188.68	5227.02	2949.14	5340.19	8518.57	1749.16	4005.8	16709.6	1570.38	2484.83	15011.2	56121.9	3799.04	6071.52	273.56	5417.89	2011-09-14	12293.4	34661.8
2011-09-15	56381.5	1209.11	5337.54	3045.62	5508.24	8668.86	1774.08	4071.7	16876.5	1603.39	2479.05	15497.1	57115.6	3774.33	6071.52	278.52	5433.48	2011-09-15	12424.8	35181.4
2011-09-16	57210.1	1216.01	5368.41	3031.08	5573.51	8864.16	1840.1	4149.4	16933.8	1574.94	2482.34	15449.8	57896.5	3835.18	6071.52	281.73	5452.88	2011-09-16	12263.7	35181.4
2011-09-19	57102.8	1204.09	5259.56	2940	5415.91	8864.16	1820.94	4081.5	16745.3	1526.01	2437.8	14968.9	57933.2	3755.05	6118.34	274.63	5360.56	2011-09-19	12172	35077
2011-09-20	56378.6	1202.09	5363.71	2984.05	5571.68	8721.24	1837.97	4040.2	17099.3	1535.62	2447.76	15221.8	60889.1	3752.11	6144.27	279.54	5471.4	2011-09-20	12209.9	34338
2011-09-21	55981.9	1166.76	5288.41	2935.82	5433.8	8741.16	1854.28	4071.8	17065.2	1518.64	2512.96	15013.4	60827.9	3697.49	6142.26	275.68	5475.34	2011-09-21	11955	34019.2
2011-09-22	53280.3	1129.56	5041.61	2781.68	5164.21	8560.26	1800.55	3964.9	16361.1	1387.86	2443.06	14320.1	57979.9	3369.14	6142.26	263.44	5288.48	2011-09-22	11562.5	32381.1
2011-09-23	53230.4	1136.43	5066.81	2810.11	5196.56	8560.26	1697.44	3903.2	16162.1	1315.95	2433.16	14466.3	56323.4	3426.35	6142.26	264.72	5298.83	2011-09-23	11462.9	32588.4
2011-09-26	53747.5	1162.95	5089.37	2859.34	5345.56	8374.13	1652.71	3863.9	16051.1	1315.25	2393.18	14876.5	56801.2	3316.14	6103.78	269.83	5401.01	2011-09-26	11707.2	33385.9
2011-09-27	53920.4	1175.38	5294.05	3023.38	5628.44	8609.95	1735.71	4004.6	16524	1369.93	2415.05	15574.7	58261.3	3473.94	6128.47	282.04	5564.62	2011-09-27	11821.1	33783.7
2011-09-28	53270.4	1151.06	5217.63	2995.62	5578.42	8615.65	1723.09	4039.5	16446	1367.37	2392.06	15521.3	58988.5	3513.17	6112.37	278.31	5551.65	2011-09-28	11585.9	33438.2
2011-09-29	53384.7	1160.4	5196.84	3027.65	5639.58	8701.23	1769.29	4008.3	16698.1	1389.14	2365.34	15786.6	59758.2	3537.18	6112.37	283.98	5608.6	2011-09-29	11686.3	33686.2
2011-09-30	52324.4	1131.42	5128.48	2981.96	5502.02	8700.29	1769.65	4008.6	16453.8	1341.09	2359.22	15569.9	59693.4	3549.03	6112.37	280.18	5531.74	2011-09-30	11623.8	33503.3
2011-10-10	53273.1	1194.89	5399	3161.47	5847.29	8605.62	1766.44	4201	16557.2	1365.73	2344.79	16782.3	58327.6	3451.08	6136.97	293.34	5718.56	2011-10-10	11588.4	33547.2
2011-10-11	53838.5	1195.54	5395.7	3153.52	5865.01	8773.68	1795.02	4227.6	16536.5	1355.21	2348.52	16690.5	58664.1	3531.75	6118.62	292.88	5732.19	2011-10-11	11875.5	33681.8
2011-10-12	53838.5	1207.25	5441.8	3229.76	5994.47	8738.9	1809.5	4204.3	16958.4	1407.77	2420	17160.7	59420.3	3635.93	6105.04	300.14	5781.13	2011-10-12	12030	34470.4
2011-10-13	54601.1	1203.66	5403.38	3186.94	5914.84	8823.25	1823.1	4244.5	16883.9	1396.27	2438.79	16632.4	58543.4	3675.38	6105.04	297.39	5713.17	2011-10-13	11911.9	34584.8
2011-10-14	55030.4	1224.58	5466.36	3217.89	5967.2	8747.96	1835.4	4205.6	17082.7	1449.28	2431.38	17042.7	59300.3	3664.68	6105.04	302.41	5761.12	2011-10-14	12081.7	34848.4
2011-10-17	53911.3	1200.86	5436.7	3166.06	5859.43	8879.6	1865.18	4275.4	17025.1	1427.31	2440.4	16705.5	58442.4	3729.01	6131.8	299.24	5723.41	2011-10-17	11923	34125.7
2011-10-18	55031.9	1225.38	5410.35	3141.1	5877.41	8741.91	1838.9	4186.9	16748.3	1427.26	2383.49	16757.1	58750.6	3622.03	6150.64	298.68	5682.51	2011-10-18	12053.1	35011.7
2011-10-19	54966.1	1209.88	5450.49	3157.34	5913.53	8772.54	1855.92	4213.7	17085.3	1438.63	2377.51	17036.5	57798.7	3685.31	6106.74	301.68	5699.98	2011-10-19	11849.5	34523.3
2011-10-20	54010	1215.39	5384.68	3084.07	5766.48	8682.15	1805.09	4144.9	16936.9	1423.03	2331.37	16515.8	55904.5	3622.78	6106.74	299.01	5657.66	2011-10-20	11830.3	34395.5
2011-10-21	55255.2	1238.25	5488.65	3171.34	5970.96	8678.89	1838.38	4141.9	16785.6	1456.73	2317.28	16915	56792.3	3620.66	6106.74	305.7	5753.52	2011-10-21	11949.5	35020.7
2011-10-24	56892	1254.19	5548.06	3220.46	6055.27	8843.98	1898.32	4255	16939.3	1508.82	2370.33	17035.1	56259.4	3706.78	6132.25	308.32	5788.63	2011-10-24	12162.3	35265.6
2011-10-25	56286	1229.05	5525.54	3174.29	6046.75	8762.31	1888.65	4227.9	17254.9	1500.05	2409.67	16875.5	56278.4	3710.48	6155.18	304.98	5708.79	2011-10-25	12109.8	35290.2
2011-10-26	57143.8	1242	5553.24	3169.62	6016.07	8748.47	1894.31	4242.5	17288.8	1530.11	2427.48	16886.2	55469.9	3738.61	6147.54	303.84	5700.5	2011-10-26	12186.1	35818.6
2011-10-27	59270.1	1284.59	5713.82	3368.62	6337.84	8926.54	1922.04	4348.2	17288.8	1592.93	2435.61	17727.4	56616.8	3813	6147.54	315.45	5823	2011-10-27	12465.4	36727.2
2011-10-28	59513.1	1285.09	5702.24	3348.63	6346.19	9050.47	1929.48	4353.3	17804.8	1610.32	2473.41	17433.7	57042.4	3829.96	6147.54	313.01	5852.66	2011-10-28	12519.5	36708.6
2011-10-31	58338.4	1253.3	5544.22	3242.84	6141.34	8988.39	1909.03	4298.1	17705	1563.28	2468.25	16830.9	56061.5	3790.85	6224.3	307.5	5731.27	2011-10-31	12252.1	36160
2011-11-01	57322.8	1218.28	5421.57	3068.33	5834.51	8835.52	1909.63	4232.9	17480.8	1484.98	2470.02	15798.7	54851.5	3685.01	6155.1	296.19	5588.57	2011-11-01	12115.1	35742.6
2011-11-02	57322.8	1237.9	5484.1	3110.59	5965.63	8640.42	1898.01	4184.6	17464.8	1526.19	2504.11	16114.8	55721.4	3763.03	6215.67	298.21	5611.05	2011-11-02	12241.8	35742.6
2011-11-03	58196.3	1261.15	5545.64	3195.47	6133.18	8640.42	1869.96	4171.8	17481.9	1542.39	2508.09	16595.1	56522.8	3705.81	6215.67	304.5	5668.05	2011-11-03	12468.4	36579.1
2011-11-04	58669.9	1253.23	5527.16	3123.55	5966.16	8801.4	1928.41	4281.1	17562.6	1542.39	2528.29	16203.3	56180.2	3783.63	6215.67	301.97	5659.83	2011-11-04	12408.2	36689.4
2011-11-07	59198.8	1261.12	5510.82	3103.6	5928.68	8767.09	1919.1	4273.4	17562.6	1563.24	2509.8	16381.1	56180.2	3778.24	6215.67	299.75	5645.96	2011-11-07	12462	37024.6
2011-11-08	59026.1	1275.92	5567.34	3143.3	5961.44	8655.51	1903.14	4293.8	17569.5	1579.82	2503.84	16474.8	56180.2	3805.65	6215.67	303.98	5682.65	2011-11-08	12488.9	37351.8
2011-11-09	57549.7	1229.1	5460.38	3075.16	5829.54	8755.44	1907.53	4346.1	17362.1	1512.85	2524.92	15876.7	56180.2	3857.36	6215.67	294.4	5607.85	2011-11-09	12156.2	36553.8
2011-11-10	57321.8	1239.69	5444.82	3064.84	5867.81	8500.8	1813.25	4244.1	17362.1	1529.71	2479.54	15995.5	55540.7	3783.88	6215.67	294.32	5565.78	2011-11-10	12108.9	36615.1
2011-11-11	58547	1263.85	5545.38	3149.38	6057.03	8514.47	1863.45	4296.5	17192.8	1530.7	2481.08	16532.5	56201.4	3778.89	6215.67	300.98	5649.03	2011-11-11	12276.9	37555.7
2011-11-14	58258.2	1251.78	5519.04	3108.95	5985.02	8603.7	1902.81	4304.6	17118.7	1527.16	2528.71	16243.9	55875.7	3833.04	6238.02	296.9	5661.71	2011-11-14	12224.2	37069.9
2011-11-15	58258.2	1257.81	5517.44	3049.13	5933.14	8541.93	1886.12	4285.6	16882.7	1526.98	2529.76	16080.4	55922.5	3813.84	6227.79	292.93	5664.91	2011-11-15	12229.3	37293.4
2011-11-16	58560	1236.91	5509.02	3064.9	5913.36	8463.16	1856.07	4247.4	16775.9	1520.75	2466.96	16203.6	55927.4	3814.09	6219.95	294.47	5685.8	2011-11-16	12174.4	36708.4
2011-11-17	56988.9	1216.13	5423.14	3010.29	5850.17	8479.63	1876.67	4258.2	16461.7	1512.67	2463.05	15982	55089.8	3792.25	6219.95	290.21	5644.62	2011-11-17	11915.4	36110.7
2011-11-18	56731.3	1215.65	5362.94	2997.01	5800.24	8374.91	1839.17	4177	16371.5	1495.87	2416.56	16004.4	54473.9	3754.5	6219.95	288.01	5614.61	2011-11-18	11892.4	36284.2
2011-11-21	56284.6	1192.98	5222.6	2894.94	5606	8348.27	1820.03	4163	15946.1	1424.97	2415.13	15272.2	52752.2	3679.83	6153.57	278.84	5477.26	2011-11-21	11784.7	36284.2
2011-11-22	55878.4	1188.04	5206.82	2870.68	5537.39	8314.74	1826.28	4133	16065.4	1431.13	2412.62	15056.2	51986.4	3735.53	6103.08	276.91	5447.66	2011-11-22	11795.2	35969.6
2011-11-23	54972.1	1161.79	5139.78	2822.43	5457.77	8314.74	1783.1	4051	15700	1422	2395.07	14688.5	51091.5	3687.01	6086.1	272.79	5386.14	2011-11-23	11571.7	35375.6
2011-11-24	55279.9	1161.79	5127.57	2822.25	5428.11	8165.18	1795.06	4044.2	15858.5	1402.83	2397.55	14676.5	49621.7	3696.03	6086.1	271.61	5356.96	2011-11-24	11485.3	35323.6
2011-11-25	54894.5	1158.67	5164.65	2856.97	5492.87	8160.01	1776.4	3984.3	15695.4	1413.18	2380.22	14688.8	51071.2	3637.19	6086.1	274.37	5395.61	2011-11-25	11462.1	34573
2011-11-28	56017.4	1192.55	5312.76	3012.93	5745.33	8287.49	1815.28	4058.2	16167.1	1475.25	2383.03	15321.9	52283.6	3647.05	6118.64	285.07	5522.66	2011-11-28	11640.2	35558.2
2011-11-29	55299.8	1195.19	5337	3026.76	5799.91	8477.82	1856.52	4102.1	16008.3	1466.36	2412.39	15364.6	52092.8	3687.77	6111.86	287.55	5531.24	2011-11-29	11732.5	35708.7
2011-11-30	56875	1246.96	5505.42	3154.62	6088.84	8434.61	1847.51	4119.8	16123.5	1540.81	2333.41	16026.4	54517.8	3715.08	6104.56	299.68	5652.31	2011-11-30	12204.1	36829.2
2011-12-01	58143.4	1244.58	5489.34	3129.95	6035.88	8597.38	1916.18	4228.6	16483.5	1546.7	2386.86	15990.5	53806.6	3781.1	6104.56	296.97	5681.57	2011-12-01	12113.3	36567.6
2011-12-02	57885.9	1244.28	5552.29	3164.95	6080.68	8643.75	1916.04	4288	16846.8	1545.57	2360.66	16215.7	54769.2	3779.84	6104.56	300.77	5718.85	2011-12-02	12075.1	36756.1
2011-12-05	58910.5	1257.08	5567.96	3201.28	6106.09	8695.98	1922.9	4321.3	16805.3	1559.28	2333.23	16659.3	55195.8	3780.79	6228.16	305.1	5739.86	2011-12-05	12119.3	37103.2
2011-12-06	59536.2	1258.47	5568.72	3179.63	6028.82	8575.16	1902.82	4262	16805.3	1485.67	2325.91	16582	54679.1	3752.67	6216.9	304.8	5767.93	2011-12-06	12081.2	37071.2
2011-12-07	58662.8	1261.01	5546.91	3175.98	5994.73	8722.17	1919.42	4292.5	16877.1	1467.69	2332.73	16394.1	55138.8	3793.24	6251.92	304.31	5766.24	2011-12-07	12148.7	37054.6
2011-12-08	57455	1234.35	5483.77	3095.49	5874.44	8664.58	1912.39	4280.7	16488.2	1473.56	2329.82	15763.7	53499.2	3781.76	6251.92	299.79	5737.82	2011-12-08	11951.8	36641.3
2011-12-09	58236.5	1255.19	5529.21	3172.35	5986.71	8536.46	1874.75	4203	16213.5	1410.28	2315.27	16229.5	53834.9	3759.61	6251.92	304.58	5793.57	2011-12-09	12034.8	37227.2
2011-12-12	57346.9	1236.47	5427.86	3089.59	5785.43	8653.82	1899.76	4252.8	15870.4	1363.67	2291.55	15663.5	52444.1	3792.15	6273.27	297.39	5747.09	2011-12-12	11907.9	37227.2
2011-12-13	57494.9	1225.73	5490.15	3078.72	5774.26	8552.81	1864.06	4193.4	16002.5	1387.13	2248.59	15625.5	52551.5	3763.58	6191.51	298.56	5759.72	2011-12-13	11759.9	36471.4
2011-12-14	56646.9	1211.82	5366.8	2976.17	5675.14	8519.13	1857.75	4190.5	15881.1	1369.65	2228.53	15190.4	51339	3751.6	6238.87	292.15	5719.09	2011-12-14	11543	36012.7
2011-12-15	56331.1	1215.75	5400.85	2998.73	5730.62	8377.37	1819.11	4139.85	15836.5	1395.28	2180.89	15347.8	51886.5	3701.54	6238.87	294.62	5784.14	2011-12-15	11504.4	36006.9
2011-12-16	56096.9	1219.66	5387.34	2972.3	5701.78	8401.72	1839.96	4159.22	15491.4	1373.73	2224.84	15287.9	51665.8	3768.35	6238.87	294.03	5733.5	2011-12-16	11635.4	36054.6
2011-12-19	55298.3	1205.35	5364.99	2974.2	5670.71	8296.12	1776.93	4060.4	15379.3	1370.11	2218.24	15258.4	50742.1	3770.29	6275.92	293.9	5767.98	2011-12-19	11539.7	35587.8
2011-12-20	56864.9	1241.3	5419.6	3055.39	5847.03	8336.48	1793.06	4053.1	15175.1	1395.79	2215.93	15671.4	52126.9	3752.34	6288.28	301.79	5804.31	2011-12-20	11716.9	36239.4
2011-12-21	56653.4	1243.72	5389.74	3030.47	5791.53	8459.98	1848.41	4139.52	15685.2	1382.5	2191.15	15533.3	51747.4	3794.27	6330.01	300.8	5804.77	2011-12-21	11753.5	36628.1
2011-12-22	57347.9	1254	5456.97	3071.8	5852.18	8395.16	1847.49	4090.82	15813.4	1396.03	2186.3	15743.4	51591.6	3795.44	6330.01	305.18	5837.06	2011-12-22	11876.5	37066.8
2011-12-23	57701.1	1265.33	5512.7	3102.09	5878.93	8395.16	1867.22	4140.41	15738.7	1394.12	2204.78	15809.7	51948.6	3797.15	6330.01	307.79	5893.89	2011-12-23	11926.7	37041.4
2011-12-26	57669.5	1265.33	5512.7	3102.09	5878.93	8479.34	1856.7	4140.41	15970.8	1413.52	2190.11	15809.7	52517.2	3797.15	6414.47	307.79	5893.89	2011-12-26	11926.7	37218
2011-12-27	58005.2	1265.43	5512.7	3103.11	5889.76	8440.56	1842.02	4140.41	15874	1398.51	2166.2	15675.8	52561.2	3789.43	6400.1	309.37	5886.91	2011-12-27	11926.7	37091.4
2011-12-28	56533.8	1249.64	5507.4	3071.08	5771.27	8423.62	1825.12	4088.76	15727.9	1382.19	2170.01	15557.9	51553.2	3769.21	6418.13	306.76	5895.25	2011-12-28	11728.4	36644.9
2011-12-29	56754.1	1263.02	5566.77	3127.56	5848.78	8398.89	1825.74	4071.07	15543.9	1365.13	2173.56	15667.1	52053.6	3808.77	6418.13	310.76	5896.6	2011-12-29	11841.7	37185.7
2011-12-30	56754.1	1257.6	5572.28	3159.81	5898.35	8455.35	1825.74	4056.56	15454.9	1381.87	2199.42	15850.5	51266.6	3821.99	6418.13	312.47	5936.23	2011-12-30	11955.1	37077.5
2012-01-04	59364.9	1277.3	5668.45	3193.65	6111.55	8560.11	1866.22	4187.84	15882.6	1434.19	2169.39	16146.2	51532.6	3907.42	6407.87	314.53	6058.08	2012-01-04	12226.5	37387.6
2012-01-05	58546.1	1281.06	5624.26	3144.91	6095.99	8488.71	1863.74	4142.68	15857.1	1415.48	2148.45	15622.2	51204.6	3906.26	6407.87	311.92	6026.57	2012-01-05	12237.4	37017.9
2012-01-06	58600.4	1277.81	5649.68	3137.36	6057.92	8390.35	1843.14	4108.52	15867.7	1423.7	2163.39	15526.9	50182.5	3869.41	6407.87	311.11	6013.83	2012-01-06	12188.6	36804.1
2012-01-09	59082.9	1280.7	5612.26	3127.69	6017.23	8390.35	1826.49	4105.45	15814.7	1430.13	2225.89	15236.5	49837	3889.07	6441.62	311.76	5987.54	2012-01-09	12196.7	36785.3
2012-01-10	59806	1292.08	5696.7	3210.79	6162.98	8422.26	1853.22	4152.24	16165.1	1469.76	2285.74	15661.3	50781.8	3938.84	6476.6	315.5	6050.78	2012-01-10	12270.7	37190.9
2012-01-11	59962.4	1292.48	5670.82	3204.83	6152.34	8447.88	1845.55	4187.52	16175.9	1452.69	2276.05	15697.4	51410.4	3909.64	6486.41	311.65	6008.04	2012-01-11	12260.9	37307.6
2012-01-12	59920.8	1295.5	5662.42	3199.98	6179.21	8385.59	1864.57	4181	16037.5	1458.24	2275.01	16011.6	52154.3	3909.5	6486.41	310.3	6018.07	2012-01-12	12274.3	37321
2012-01-13	59146.6	1289.09	5636.64	3196.49	6143.08	8500.02	1875.68	4195.89	16154.6	1446.46	2244.58	15852.1	51561.7	3935.33	6486.41	309.28	5996.34	2012-01-13	12231.1	36548.6
2012-01-16	59956.5	1289.09	5657.44	3225	6220.01	8378.36	1859.27	4147.24	16189.4	1455.32	2206.19	16036.4	52797.2	3909.69	6420.89	313.23	6031.24	2012-01-16	12258.6	36916.2
2012-01-17	60645.9	1293.67	5693.95	3269.99	6332.93	8466.4	1892.74	4215.63	16466	1476.31	2298.38	16162.1	53529.3	3954.76	6370.16	315.64	6056.17	2012-01-17	12232.8	36601.2
2012-01-18	61722.9	1308.04	5702.37	3264.93	6354.57	8550.58	1892.39	4217.88	16451.5	1488.37	2266.38	16104.7	54384.8	3978.13	6377.99	315.52	6116.23	2012-01-18	12327.5	37506.8
2012-01-19	61926.7	1314.5	5741.15	3328.94	6416.26	8639.68	1914.97	4214.77	16643.7	1503.89	2296.07	16534.7	54607.9	4001.07	6377.99	320.48	6194.45	2012-01-19	12380.7	37680.1
2012-01-20	62312.1	1315.38	5728.55	3321.5	6404.39	8766.36	1949.89	4239.63	16739	1496.41	2319.12	16524.9	54888.6	3986.51	6377.99	320.31	6122.67	2012-01-20	12397.1	37384.2
2012-01-30	62770	1313.01	5671.09	3265.64	6444.45	8793.05	1940.55	4272.74	16863.3	1546.59	2285.04	16660.3	57811.8	3915.16	6560.25	315.63	5970.74	2012-01-30	12436.4	37241.6
2012-01-31	63072.3	1312.41	5681.61	3298.55	6458.91	8802.51	1955.79	4262.68	17193.5	1577.29	2292.61	16774.1	57171.3	3941.69	6626.04	318.47	5970.49	2012-01-31	12452.1	37422.7
2012-02-01	64567.2	1324.09	5790.72	3367.46	6616.64	8809.79	1959.24	4225.67	17300.6	1599.56	2268.08	17208.3	59215.7	3964.98	6663.48	325.15	6069.91	2012-02-01	12517.7	37709.7
2012-02-02	64593.1	1325.54	5796.07	3376.66	6655.63	8876.82	1984.3	4267.85	17431.8	1602.99	2312.56	17244.6	60051.9	4016.9	6663.48	323.06	6064.41	2012-02-02	12553.5	37711.2
2012-02-03	65217.4	1344.9	5901.07	3427.92	6766.67	8831.93	1972.34	4251.17	17605	1625.6	2330.41	17413.7	60148	4015.95	6663.48	326.33	6153.31	2012-02-03	12577.3	38092.8
2012-02-06	65223.7	1344.33	5892.2	3405.27	6764.83	8929.2	1973.13	4295.98	17707.3	1626.46	2331.14	17393.2	60674.9	3974.79	6738.91	325.06	6147.03	2012-02-06	12559.9	38092.8
2012-02-07	65917	1347.05	5890.26	3411.54	6754.2	8917.52	1981.59	4274.2	17622.5	1632.35	2291.9	17464.9	60545.9	3955.45	6743.55	325.97	6157.59	2012-02-07	12512.4	38062.4
2012-02-08	65831.2	1349.96	5875.93	3410	6748.76	9015.59	2003.73	4290.71	17707.3	1643.53	2347.53	17621.5	61178.2	3988.7	6797.09	325.33	6155.86	2012-02-08	12521	38140.6
2012-02-09	65530.5	1351.95	5895.47	3424.71	6788.8	9002.24	2014.62	4282.87	17830.8	1638.09	2349.59	17624.5	60162.5	3978.99	6797.09	325.12	6169.63	2012-02-09	12497.9	38242.3
2012-02-10	63997.9	1342.64	5852.39	3373.14	6692.96	8947.17	1993.71	4245.33	17748.7	1603.25	2351.98	17348.1	59332.1	3912.39	6797.09	320.09	6130.66	2012-02-10	12389.4	38149.2
2012-02-13	65691.5	1351.77	5905.7	3384.55	6738.47	8999.18	2005.74	4285.13	17772.8	1645.94	2351.86	17381.7	60557.5	3961.9	6831.56	322.61	6177.44	2012-02-13	12398.7	38204.3
2012-02-14	65038.5	1350.5	5899.87	3375.64	6728.19	9052.07	2002.64	4242.83	17848.6	1644.1	2344.77	17445.2	59662.1	3952.82	6816.49	321.87	6163.82	2012-02-14	12354.5	37831.9
2012-02-15	65368.5	1343.23	5892.16	3390.35	6757.94	9260.34	2025.32	4253.4	18202.4	1661.36	2366.7	17499.3	59847.6	3953.05	6811.97	322.86	6198.34	2012-02-15	12362	37864.6
2012-02-16	66141.7	1358.04	5885.38	3393.25	6751.96	9238.1	1997.45	4181.86	18154	1641.51	2356.86	17357.5	60030.1	3927.61	6811.97	325.18	6217.28	2012-02-16	12485.6	38212.2
2012-02-17	66203.5	1361.23	5905.07	3439.62	6848.03	9384.17	2023.47	4195.88	18289.3	1656.6	2357.18	17533.2	61111.3	3976.54	6811.97	327.93	6237.69	2012-02-17	12458.3	37914.7
2012-02-20	66203.5	1361.23	5945.25	3472.54	6948.25	9485.09	2024.9	4256.1	18289.3	1674.27	2363.6	17715	61449.1	3980.25	6904.38	332.58	6242.99	2012-02-20	12458.3	38296.7
2012-02-21	66203.5	1362.21	5928.2	3465.24	6908.18	9463.02	2024.24	4291.2	18428.6	1655.35	2381.43	17711.5	61252.8	4002.95	6966.73	330.51	6237.82	2012-02-21	12623.4	37859.5
2012-02-22	66092.8	1357.66	5916.55	3447.37	6843.87	9554	2028.65	4293.11	18145.2	1642.01	2403.59	17583.7	60856.4	3995.02	7031.26	326.77	6192.42	2012-02-22	12701.3	37912.6
2012-02-23	65819.6	1363.46	5937.89	3447.31	6809.46	9595.57	2007.8	4286.19	18078.5	1642.01	2409.55	17339	59666.6	3958.81	7031.26	326.22	6200.97	2012-02-23	12731.3	38027.8
2012-02-24	65942.7	1365.74	5935.13	3467.03	6864.43	9647.38	2019.89	4306.78	17923.6	1722.05	2439.63	17512.1	59737.5	3894.56	7031.26	324.91	6184.13	2012-02-24	12725.8	37945.2
2012-02-27	65241.5	1367.59	5915.55	3441.45	6849.6	9633.93	1991.16	4267.37	17445.8	1728.13	2447.06	17336.4	58821.8	3861.02	7149.74	324.98	6143.92	2012-02-27	12700.4	37785.7
2012-02-28	65958.8	1372.18	5927.91	3453.99	6887.63	9722.52	2003.69	4262.74	17731.1	1708.16	2451.86	17354	59978.5	3903.56	7168.99	325.55	6125.09	2012-02-28	12740.5	38021.4
2012-02-29	65811.7	1365.68	5871.51	3452.45	6856.08	9723.24	2030.25	4298.55	17752.7	1734.99	2428.49	17350.3	60721.2	3985.21	7226.43	324.25	6109.93	2012-02-29	12644	37816.7
2012-03-01	66809.8	1374.09	5931.25	3499.73	6941.77	9707.37	2030.25	4255.55	17584	1723.57	2426.11	17814.9	60725.9	3962.29	7226.43	326.55	6128.28	2012-03-01	12723.5	38033.4
2012-03-02	67781.6	1369.63	5911.13	3501.17	6921.37	9777.03	2034.63	4273.11	17636.8	1726.73	2460.69	17876.2	60902.4	4004.87	7226.43	327.85	6149.37	2012-03-02	12643.8	38327.4
2012-03-05	66964	1364.33	5874.82	3487.54	6866.46	9698.59	2016.06	4262.97	17362.9	1752.17	2445	17765	59685.5	3984.9	7353.79	325.64	6153.91	2012-03-05	12524	38155.3
2012-03-06	65114.1	1343.36	5765.8	3362.56	6633.11	9637.63	2000.36	4204.73	17173.3	1676.48	2410.45	17198.9	59143.4	3967.08	7399.87	317.53	6047.53	2012-03-06	12298.6	37487.6
2012-03-07	66016.8	1352.63	5791.41	3392.33	6671.11	9576.06	1982.15	4143.66	17145.5	1677.21	2394.79	17356.5	59479.7	3942.52	7374.92	319.64	6102.54	2012-03-07	12350.2	37548.5
2012-03-08	66908.4	1365.91	5859.73	3478.36	6834.54	9768.96	2000.76	4171.04	17145.5	1677.21	2420.28	17637.2	59673.8	3967.67	7374.92	325.11	6153.93	2012-03-08	12461.9	37815.4
2012-03-09	66704	1370.87	5887.49	3487.48	6880.21	9929.74	2018.3	4211.99	17503.2	1677.21	2439.46	17479.7	59280.4	3991.54	7374.92	326.03	6188.51	2012-03-09	12503.6	37691
2012-03-12	66384.8	1371.09	5892.75	3490.06	6901.35	9889.86	2002.5	4196.69	17587.7	1714.12	2434.86	17477.2	59009.5	3987.35	7539.7	326.1	6189.86	2012-03-12	12428	37590.2
2012-03-13	68394.3	1395.95	5955.91	3550.16	6995.91	9899.08	2025.04	4247.62	17813.6	1729.91	2455.8	17809.5	59389	4008.64	7521.6	331.49	6260.02	2012-03-13	12537.7	38019.8
2012-03-14	68257.2	1394.28	5945.43	3564.51	7079.42	10050.5	2045.08	4287.18	17919.3	1752.02	2391.23	17863.7	60835.7	4054.33	7567.98	333.2	6300.43	2012-03-14	12377.9	37971.4
2012-03-15	67749.5	1402.6	5940.72	3580.21	7144.45	10123.3	2043.76	4277.77	17675.8	1754.81	2373.77	17997.6	61279.3	4039.98	7567.98	335.1	6332.22	2012-03-15	12455.8	38134.6
2012-03-16	67684.1	1404.17	5965.58	3594.83	7157.82	10129.8	2034.44	4276.16	17466.2	1748.32	2404.74	18089.4	62336.3	4028.54	7567.98	336.17	6341.33	2012-03-16	12497	38258.4
2012-03-19	67730.3	1409.75	5961.11	3577.88	7154.22	10142	2047	4290.8	17273.4	1722.5	2410.18	18153	62537.3	4024.73	7616.01	336.12	6326.56	2012-03-19	12479.7	38258.4
2012-03-20	67295.6	1405.52	5891.41	3530.83	7054.94	10142	2042.15	4275.02	17316.2	1693.07	2376.84	17973.3	62164.1	4022.17	7518.66	332.05	6296.16	2012-03-20	12430.7	38055.3
2012-03-21	66860	1402.89	5891.95	3527.37	7071.32	10086.5	2027.23	4254.25	17601.7	1686.91	2378.2	17760.3	62065	4036.23	7540.27	330.78	6290	2012-03-21	12436.5	38434.5
2012-03-22	65828.2	1392.78	5845.65	3472.46	6981.26	10127.1	2026.12	4273.68	17196.5	1653.8	2375.77	17460.7	61786.7	4041.56	7540.27	326.92	6249.56	2012-03-22	12361.8	38323.5
2012-03-23	65813	1397.11	5854.89	3476.18	6995.62	10011.5	2026.83	4270.39	17361.7	1668.41	2349.54	17497.1	61417.4	4041.56	7540.27	326.19	6240.33	2012-03-23	12465.7	38334.9
2012-03-26	66684.6	1416.51	5902.7	3501.98	7079.23	10018.2	2019.19	4262.8	17052.8	1712.85	2350.6	17650.5	62561.5	4031.7	7782.85	330.23	6283.26	2012-03-26	12574.8	38863.2
2012-03-27	66037.4	1412.52	5869.55	3469.59	7078.9	10255.1	2039.76	4301.33	17257.4	1699.68	2347.18	17511	62490.9	4079.38	7767.33	328.99	6269.38	2012-03-27	12512	38956.3
2012-03-28	65079.3	1405.54	5808.99	3430.15	6998.8	10182.6	2031.74	4343.51	17121.6	1647.44	2284.88	17453.7	61815.1	4090.57	7782.84	325.62	6250.43	2012-03-28	12413.9	38910.7
2012-03-29	64872	1403.28	5742.03	3381.12	6875.15	10114.8	2014.41	4337.9	17058.6	1613.41	2252.16	16919.2	61544.9	4105.17	7782.84	321.09	6176.26	2012-03-29	12339.4	39125.3
2012-03-30	64511	1408.47	5768.45	3423.81	6946.83	10083.6	2014.04	4335.24	17404.2	1637.73	2262.79	16999.2	62423	4121.55	7782.84	323.51	6235.51	2012-03-30	12392.2	39521.2
2012-04-05	63691.2	1398.08	5723.67	3319.81	6775.26	9767.61	2028.77	4319.85	17486	1642.62	2302.24	16238.8	62062.7	4166.37	7895.36	314.91	6163.49	2012-04-05	12103.1	39398.9
2012-04-06	63691.2	1398.08	5723.67	3319.81	6775.26	9688.45	2029.03	4319.85	17486	1613.25	2306.55	16238.8	60939.6	4166.37	7895.36	314.91	6163.49	2012-04-06	12103.1	39398.9
2012-04-09	62923.2	1382.2	5723.67	3319.81	6775.26	9546.26	1997.08	4319.85	17222.1	1622.07	2285.78	16238.8	60813.2	4154.07	7697.7	314.91	6163.49	2012-04-09	12018.5	39432.2
2012-04-10	61738.3	1358.59	5595.55	3217.6	6606.43	9538.02	1994.41	4292.26	17243.8	1606.98	2305.86	15466.1	59987.7	4149.8	7551.88	305.91	6061.43	2012-04-10	11935.3	39035.2
2012-04-11	61293.1	1368.71	5634.74	3237.69	6674.73	9458.74	1994.41	4246.12	17199.4	1615.69	2308.93	15677.8	60709.8	4130.01	7573.28	307.77	6059.82	2012-04-11	12026.8	39167.1
2012-04-12	63058	1387.57	5710.46	3269.79	6743.24	9524.79	1986.63	4280.64	17332.6	1620.19	2350.86	15860.6	60890.1	4139.54	7573.28	310.88	6125.39	2012-04-12	12214.6	39357.8
2012-04-13	62105.6	1370.26	5651.79	3189.09	6583.9	9637.99	2008.91	4323.31	17094.5	1612.74	2359.16	15359.9	60582.6	4159.28	7573.28	306.12	6072.12	2012-04-13	12040.4	38444
2012-04-16	61954.6	1369.57	5666.28	3205.28	6625.19	9470.64	1992.63	4302.34	17151	1587.58	2357.03	15414.9	60478.5	4146.58	7277.89	306.02	6124.91	2012-04-16	12037.6	39054.8
2012-04-17	62698.9	1390.78	5766.95	3292.51	6801	9464.71	1985.3	4288.79	17357.9	1585.4	2334.99	15959.2	60652.6	4157.36	7511.72	313.18	6200.27	2012-04-17	12136.9	39355.2
2012-04-18	63010.5	1385.14	5745.29	3240.29	6732.03	9667.26	2004.53	4348.66	17392.4	1583.06	2380.85	15610.5	60131.9	4166.24	7513.85	309.99	6173.35	2012-04-18	12128.9	39330.1
2012-04-19	62618.4	1376.92	5744.55	3174.02	6671.22	9588.38	1999.86	4362.73	17503.7	1609.56	2378.63	15306.4	59848.5	4163.72	7513.85	306.76	6203.78	2012-04-19	12153.7	39395.6
2012-04-20	62494.1	1378.53	5772.15	3188.58	6750.12	9561.36	1974.65	4366.5	17373.8	1619.53	2406.86	15428.8	60122.9	4181.37	7513.85	309.2	6237.79	2012-04-20	12147.3	39354.9
2012-04-23	61539.4	1366.94	5665.57	3098.37	6523	9542.17	1972.63	4352.43	17096.7	1572.88	2388.59	14872.4	60122.9	4155.49	7525.17	301.27	6114.83	2012-04-23	11989	38961.8
2012-04-24	61971.1	1371.97	5709.49	3169.32	6590.41	9468.04	1963.42	4360.45	17207.3	1576.22	2388.83	15209.6	59706	4170.35	7512.26	304.68	6124.84	2012-04-24	11980.1	38849.1
2012-04-25	61750.4	1390.69	5718.89	3233.46	6704.5	9561.01	1961.98	4360.45	17151.3	1583.42	2406.81	15612.5	59940.5	4163.64	7541.5	308	6150.57	2012-04-25	12111.1	39066
2012-04-26	62198.1	1399.98	5748.72	3229.32	6739.9	9561.83	1964.04	4375.2	17130.7	1574.61	2404.7	15524.4	60677.8	4180.31	7541.5	310.55	6122.41	2012-04-26	12145.9	39324.1
2012-04-27	61691.2	1403.36	5777.11	3266.27	6801.32	9520.89	1975.35	4362.05	17134.2	1594.2	2396.32	15808.5	60596.7	4163.98	7541.5	310.75	6116.36	2012-04-27	12237.8	39324.1
2012-05-02	62423.6	1402.31	5758.11	3226.33	6710.77	9380.25	1999.07	4435.91	17301.9	1569.1	2438.44	15265.8	58943.7	4219.3	7545.91	306.87	6108.77	2012-05-02	12230.1	39597.4
2012-05-03	62104.1	1391.57	5766.55	3223.36	6694.44	9380.25	1995.11	4428.96	17151.2	1560.11	2440.08	15173.9	81733.6	4224	7545.91	306.44	6097.68	2012-05-03	12014.9	39580.1
2012-05-04	60820.9	1369.1	5655.06	3161.97	6561.47	9380.25	1989.15	4396.04	16831.1	1498.05	2452.01	14957.6	59015.7	4216.68	7545.91	300.95	6056.79	2012-05-04	11871.2	39408.6
2012-05-07	61220.4	1369.58	5655.06	3214.22	6569.48	9119.14	1956.44	4301.29	16912.7	1488.64	2451.95	15303.7	58809.7	4158.86	7358.87	304.74	6040.18	2012-05-07	11860.7	40045.5
2012-05-08	60365.5	1363.72	5554.55	3124.8	6444.74	9181.65	1967.01	4314.35	16546.2	1481.06	2448.88	14974	58749.3	4181.07	7371.42	300.59	5977.8	2012-05-08	11704.7	39214.6
2012-05-09	59786.1	1354.58	5530.05	3118.65	6475.31	9045.06	1950.29	4275.08	16479.6	1481.06	2408.59	14810.1	58093	4129.06	7221.5	300.07	5936.13	2012-05-09	11675	39122.8
2012-05-10	59702.1	1357.99	5543.95	3130.17	6518	9009.65	1944.93	4295.55	16420	1489.45	2410.23	15032.5	58820.8	4133.63	7221.5	302.94	5926.6	2012-05-10	11736.2	39170.9
2012-05-11	59445.2	1353.39	5575.52	3129.77	6579.93	8953.31	1917.13	4285.07	16293	1464.53	2394.98	15097.8	58872.6	4114.14	7221.5	305.28	5954.88	2012-05-11	11694.7	38888.8
2012-05-14	57539.6	1338.35	5465.52	3057.99	6451.97	8973.84	1913.73	4296.99	16215.8	1401.73	2380.72	14699.2	57853.9	4053.07	7067.99	298.05	5875.66	2012-05-14	11488.5	38352.1
2012-05-15	56238	1330.66	5437.62	3039.27	6401.06	8900.74	1898.96	4266.28	16328.2	1400.77	2374.84	14347.3	57453.1	4045.64	7104.24	296.24	5865.16	2012-05-15	11343	37939.6
2012-05-16	55887.6	1324.8	5405.25	3048.67	6384.26	8801.17	1840.53	4165.53	16030.1	1373.82	2346.19	14292.4	58100.8	3980.5	7099.9	294.99	5872.73	2012-05-16	11326.1	37511.1
2012-05-17	54038.2	1304.86	5338.38	3011.99	6308.96	8876.59	1845.24	4157.41	16070.5	1313.43	2378.89	14096.4	57331.2	3980.5	7099.9	290.23	5872.73	2012-05-17	11330.7	37261.2
2012-05-18	54513.2	1295.22	5267.62	3008	6271.22	8611.31	1782.46	4046.46	16152.8	1289.46	2344.52	14044.8	56935.8	3980.5	7099.9	288.77	5797.76	2012-05-18	11280.6	36875.3
2012-05-21	56590.2	1315.99	5304.48	3027.15	6331.04	8633.89	1799.13	4073.62	16183.3	1318.29	2348.3	13960.3	56539.6	3940.11	7029.35	290.54	5814.59	2012-05-21	11280.6	37512.4
2012-05-22	55038.8	1316.63	5403.28	3084.09	6435.6	8729.29	1828.69	4121	16026.4	1321.87	2373.31	14428.8	57079.5	4021.1	7103.52	295.95	5910.2	2012-05-22	11451.8	37481.2
2012-05-23	54619.5	1318.86	5266.41	3003.27	6285.75	8556.6	1808.62	4067.03	15948.1	1264.29	2363.44	13909	55734.3	3981.58	7061.43	289.16	5817.91	2012-05-23	11564.8	37422.4
2012-05-24	54063	1320.68	5350.05	3038.25	6315.89	8563.38	1814.47	4055.85	16222.3	1287.43	2350.97	14069.2	54916.6	3984.87	7061.43	292.08	5852.44	2012-05-24	11566.1	37553.2
2012-05-25	54463.2	1317.82	5351.53	3047.94	6339.94	8580.39	1824.17	4029.25	16217.8	1272.69	2333.55	14117.4	54809.9	3902.51	7061.43	292.76	5865.19	2012-05-25	11576.5	37486.2
2012-05-28	55212.7	1317.82	5356.34	3042.97	6323.19	8593.15	1824.17	4068.02	16416.8	1277.15	2361.37	14020.4	54843.9	3918.68	7056.68	292.76	5865.19	2012-05-28	11566.1	37642.8
2012-05-29	54633.1	1332.42	5391.14	3084.7	6396.84	8657.08	1849.91	4114.41	16438.6	1307.03	2389.64	14061.9	55449.5	3919.07	7033.11	295.27	5914.73	2012-05-29	11609.3	38126.8
2012-05-30	53797.9	1313.32	5297.28	3015.58	6280.8	8633.19	1844.86	4094.23	16312.1	1273.26	2384.67	13813.5	55125.3	3917.92	6975.27	290.66	5902.82	2012-05-30	11433.2	38070.7
2012-05-31	54490.4	1310.33	5320.86	3017.01	6264.38	8542.73	1843.47	4076.26	16218.5	1242.43	2372.23	13829	55099.3	3832.82	6975.27	290.09	5850.18	2012-05-31	11513.2	37872.9
2012-06-01	53402.9	1278.04	5260.19	2950.47	6050.29	8440.25	1834.51	4063.88	15965.2	1227.65	2373.44	13680.5	55568.4	3799.77	6975.27	283.77	5777.47	2012-06-01	11361.2	37182.4
2012-06-04	53416.8	1278.18	5260.19	2954.49	5978.23	8295.63	1783.13	3985.02	15988.4	1239.99	2308.55	13817.2	55744.3	3654.58	6770.19	283.07	5713.34	2012-06-04	11335.8	37059.8
2012-06-05	52481.4	1285.5	5260.19	2986.1	5969.4	8382	1801.85	4043.69	16020.6	1246.4	2311.92	13902.7	55799.8	3717.88	6736.82	284.99	5714.57	2012-06-05	11507.7	37089.4
2012-06-06	54156	1315.13	5384.11	3058.44	6093.99	8533.53	1801.85	4055.29	16454.3	1277.54	2309.55	14368.3	56248.4	3841.33	6661.26	291.39	5822.63	2012-06-06	11633.4	37274.8
2012-06-07	54156	1314.99	5447.79	3071.16	6144.22	8639.72	1847.95	4108.57	16649	1303.96	2293.13	14501.3	56695.7	3840.6	6661.26	292.9	5869.21	2012-06-07	11592.1	37247.3
2012-06-08	54429.9	1325.66	5435.08	3051.69	6130.82	8459.26	1835.64	4063.7	16718.9	1282.48	2281.45	14404.5	57300	3825.33	6661.26	291.73	5869.32	2012-06-08	11500.6	37323.9
2012-06-11	54001.4	1308.93	5432.37	3042.76	6141.05	8624.9	1867.04	4063.7	16668	1296.98	2305.86	14047.5	57504.8	3866.21	6790.96	291.39	5871.35	2012-06-11	11401.8	37035.8
2012-06-12	55049	1324.18	5473.74	3046.91	6161.24	8536.72	1854.74	4072.88	16862.8	1296.98	2289.79	13950.1	58201.3	3852.58	6727.83	292.01	5919.88	2012-06-12	11497.3	37271
2012-06-13	55650.5	1314.88	5483.81	3030.04	6152.49	8587.84	1859.32	4063.79	16880.5	1309.58	2318.92	13861.4	58250.5	3860.46	6744.53	291.6	5944.69	2012-06-13	11497.9	37142.2
2012-06-14	55351.7	1329.1	5467.05	3032.45	6138.61	8568.89	1871.48	4042.24	16677.9	1304.07	2295.95	14036.7	58364.7	3791.62	6744.53	291.98	5908.51	2012-06-14	11466.4	37440.5
2012-06-15	56104.7	1342.84	5478.81	3087.62	6229.41	8569.32	1858.16	4057.33	16949.8	1337.5	2306.85	14350.8	58467.8	3818.11	6744.53	297.58	5911.82	2012-06-15	11524.9	37738.6
2012-06-18	56195.2	1344.78	5491.09	3066.19	6248.2	8721.02	1891.71	4136.9	16705.8	1348.38	2316.05	13989.5	58324.9	3860.16	6807.51	297.01	5938.76	2012-06-18	11601.1	38060.8
2012-06-19	57195.5	1357.98	5586.31	3117.92	6363.36	8655.87	1891.77	4123.33	16859.8	1350.15	2300.8	14426.5	59299.7	3880.82	6817.26	301.81	6034.13	2012-06-19	11788.4	38688.7
2012-06-20	57166.6	1355.69	5622.29	3126.52	6392.13	8752.31	1904.12	4132.44	16896.6	1332.64	2292.88	14697	59401.3	3943.9	6838.05	302.95	6017.91	2012-06-20	11759.3	38973.6
2012-06-21	55505.2	1325.51	5566.36	3114.22	6343.13	8824.07	1889.15	4087.57	17032.6	1306.85	2260.88	14712.6	60439.8	3901.79	6838.05	301.64	6012.19	2012-06-21	11408.3	38515.9
2012-06-25	53805.4	1313.72	5450.65	3021.64	6132.39	8734.62	1825.38	4027.81	16882.2	1261.89	2224.11	14064.8	59479.4	3857.59	6683.34	294.28	5944.48	2012-06-25	11330.4	39157.5
2012-06-26	53836.6	1319.99	5446.96	3012.71	6136.69	8663.99	1817.81	4013.3	16906.6	1288.67	2222.07	13920.5	60126.6	3881.4	6696.84	294.05	5957.72	2012-06-26	11334.4	39339.2
2012-06-27	53108.9	1331.85	5523.92	3063.12	6228.99	8730.49	1817.65	4043.17	16967.8	1306.82	2216.93	14257.3	61184.3	3934.87	6585.63	298.07	5996.53	2012-06-27	11410.9	39490.7
2012-06-28	52652.2	1329.04	5493.06	3051.68	6149.91	8874.11	1819.18	4044.84	16990.8	1280.92	2195.84	14325.6	60822.6	3887.57	6585.63	297.22	5986.85	2012-06-28	11424.7	39637.7
2012-06-29	54354.6	1362.16	5571.15	3196.65	6416.28	9006.78	1854.01	4094.63	17430	1350.51	2225.43	15185.1	62543.5	3955.58	6585.63	307.31	6066.86	2012-06-29	11596.6	40199.6
2012-07-02	54692.8	1365.51	5640.64	3240.2	6496.08	9003.48	1851.65	4133	17399	1357.34	2226.11	15241.6	61951.2	3991.54	6742.04	310.27	6109.41	2012-07-02	11596.6	40108.9
2012-07-03	55780.3	1374.02	5687.73	3271.2	6578.21	9066.59	1867.82	4127.22	17425.7	1408.43	2229.19	15451.5	62721.3	4049.89	6885.27	314.34	6194.08	2012-07-03	11848.8	40434.7
2012-07-04	56076.8	1374.02	5684.47	3267.75	6564.8	9104.17	1874.45	4172.16	17462.8	1408.21	2227.32	15340	62986.1	4075.92	6834.77	314.83	6201.31	2012-07-04	11913.9	40353.4
2012-07-05	56379.1	1367.58	5692.63	3229.36	6535.56	9079.8	1875.49	4169.19	17538.7	1388.07	2201.35	15065.6	61972.1	4069.84	6834.77	312.97	6202.32	2012-07-05	11817	40040.7
2012-07-06	55394.1	1354.68	5662.63	3168.79	6410.11	9020.75	1858.2	4157.81	17521.1	1357.71	2223.58	14698.1	62780.6	4055.2	6834.77	309.84	6183.67	2012-07-06	11660	39831.7
2012-07-09	55394.1	1352.46	5627.33	3156.8	6387.57	8896.88	1836.13	4118.27	17392	1352.5	2170.81	14770.1	62608.1	3985.05	6756.99	308.4	6160.78	2012-07-09	11634.7	39963.3
2012-07-10	53705.8	1341.47	5664.07	3175.41	6438.33	8857.73	1829.45	4098.02	17618.3	1362.95	2164.44	14825.4	63123.9	4009.68	6713.18	312.41	6191.2	2012-07-10	11512.2	40049.6
2012-07-11	53569.1	1341.45	5664.48	3157.25	6453.85	8851	1826.39	4096.54	17489.1	1355.86	2175.38	14818.5	63048.8	4019.13	6659.58	312.55	6174.75	2012-07-11	11544.6	40221.8
2012-07-12	53420.9	1334.76	5608.25	3135.18	6419.35	8720.01	1785.39	4067.97	17232.5	1340.17	2185.49	14545.9	62324.6	3984.12	6659.58	311.42	6147.57	2012-07-12	11425.5	40268.4
2012-07-13	54330.5	1356.78	5666.13	3180.81	6557.1	8724.12	1812.89	4082.25	17213.7	1368.69	2185.89	14672.3	62662.2	4019.67	6659.58	314.6	6181.81	2012-07-13	11514.5	40498.5
2012-07-16	53401.8	1353.64	5662.43	3179.9	6565.72	8724.12	1817.79	4105.1	17103.3	1374.02	2147.95	14703.6	62675.3	4047.47	6641.3	315.98	6195.61	2012-07-16	11521.2	40910.8
2012-07-17	53909.5	1363.67	5629.09	3176.97	6577.64	8755	1821.96	4140.8	17105.3	1382	2161.19	14676	62472.8	4080.67	6588.81	315.3	6202.34	2012-07-17	11571.2	41273
2012-07-18	54583.1	1372.78	5685.77	3235.4	6684.42	8726.74	1794.91	4123.6	17185	1390.63	2169.1	14651.5	62444.9	4081.64	6628.26	319.16	6265.5	2012-07-18	11579.1	40747.5
2012-07-19	55346.7	1376.51	5714.19	3263.64	6758.39	8795.55	1822.96	4206.69	17278.8	1413.97	2184.84	14732.4	62340.8	4096.2	6628.26	322.48	6323.64	2012-07-19	11665.7	40752.5
2012-07-20	54194.8	1362.66	5651.77	3193.89	6630.02	8669.87	1822.93	4199.12	17158.4	1391.55	2168.64	14173.7	61792.2	4081.2	6628.26	319.75	6284.81	2012-07-20	11622.9	40808.7
2012-07-23	53034	1350.52	5533.87	3101.53	6419.33	8508.32	1789.44	4128.94	16877.3	1323.96	2141.4	13760.1	60736.8	4009.79	6641.1	312.93	6180.44	2012-07-23	11545.5	40947.6
2012-07-24	52638.6	1338.31	5499.23	3074.68	6390.41	8488.09	1793.93	4133.23	16918.1	1314.27	2146.59	13427.4	61303.3	3992.11	6670.02	311.74	6174.89	2012-07-24	11467	40697.9
2012-07-25	52607.5	1337.89	5498.32	3081.74	6406.52	8365.9	1769.31	4123.95	16846	1318.31	2136.15	13538.7	61707.5	4000.84	6666.8	313.09	6180.77	2012-07-25	11492.5	40435.1
2012-07-26	54002.7	1360.02	5573.16	3207.12	6582.96	8443.1	1782.47	4147.73	16639.8	1349.9	2126	14249.5	63841	4004.78	6666.8	320.49	6277.74	2012-07-26	11639.8	40977.3
2012-07-27	56553.1	1385.97	5627.21	3280.19	6689.4	8566.64	1829.16	4209.77	16839.2	1382.82	2128.76	14555.5	64372.8	4084.21	6666.8	323.31	6362.82	2012-07-27	11766.4	41476.5
2012-07-30	57240.9	1385.3	5693.63	3320.71	6774.06	8635.44	1843.79	4245.71	17143.7	1398.07	2109.91	14896.6	65032.1	4099.12	6822.86	328.65	6402.38	2012-07-30	11757.9	41333.1
2012-07-31	56097.1	1379.32	5635.28	3291.66	6772.26	8695.06	1881.99	4269.15	17236.2	1377.35	2103.63	14817.7	64259.5	4142.34	6878.19	326.47	6399.27	2012-07-31	11664.7	40704.3
2012-08-01	56291.9	1375.14	5712.82	3321.56	6754.46	8641.85	1879.93	4262.76	17257.4	1374.98	2123.36	14840.7	64081.2	4130.47	6892.62	327.71	6399.27	2012-08-01	11618.5	40805.4
2012-08-02	55520.4	1365	5662.3	3232.46	6606.09	8653.18	1869.4	4269.54	17224.4	1355.32	2111.18	14217	63777.9	4093.11	6892.62	322.16	6407.3	2012-08-02	11506.5	40759
2012-08-03	57255.2	1390.99	5787.28	3374.19	6865.66	8555.11	1848.68	4221.48	17197.9	1398.33	2132.8	15078.4	65303.6	4099.81	6892.62	330.43	6461.54	2012-08-03	11662.6	40998.4
2012-08-06	58344.6	1394.23	5808.77	3401.56	6918.72	8726.29	1885.88	4272.59	17413	1433.54	2154.92	15290.2	65576.8	4105.5	6943.64	330.4	6463.01	2012-08-06	11662.6	41096.4
2012-08-07	57725.7	1401.35	5841.24	3453.28	6967.95	8803.31	1886.8	4291.56	17601.8	1445.34	2157.62	15588	64938.4	4085.58	6961.34	334.32	6457.85	2012-08-07	11863.5	41070.2
2012-08-08	58951	1402.22	5845.92	3438.26	6966.15	8881.16	1903.23	4312.56	17600.6	1444.79	2160.99	15597.4	64698.6	4090.71	6953.59	332.04	6458	2012-08-08	11781	40851.2
2012-08-09	58797.1	1402.8	5851.51	3456.71	6964.99	8978.6	1940.59	4308.27	17560.9	1447.09	2174.1	15580.1	64501.1	4131.17	6953.59	334.66	6505.29	2012-08-09	11858.1	40677.5
2012-08-10	59280.9	1405.87	5847.11	3435.62	6944.56	8891.44	1946.4	4277.3	17557.7	1427.33	2168.81	15485.4	65126	4141.56	6953.59	333.5	6483.44	2012-08-10	11890.9	40850
2012-08-13	59122.7	1404.11	5831.88	3426.41	6909.68	8885.15	1932.44	4283.29	17633.5	1436.15	2136.08	15460.5	65148.9	4102.53	6965.66	331.38	6466.18	2012-08-13	11838.3	40366.3
2012-08-14	58082.9	1403.93	5864.78	3450.27	6974.39	8929.88	1956.96	4292.17	17728.2	1445.29	2142.53	15580.9	64160.8	4121.56	6968.31	332.89	6505.98	2012-08-14	11853.6	40645
2012-08-15	58189.3	1405.53	5833.04	3449.2	6946.8	8925.04	1956.96	4281.22	17728.2	1427.67	2118.95	15580.9	64611.8	4141.99	7003.79	333.18	6511.87	2012-08-15	11905.4	40792.6
2012-08-16	59445.8	1415.51	5834.51	3480.49	6996.29	9092.76	1957.91	4330.17	17657.2	1431.07	2112.2	15830.8	64916.2	4160.51	7003.79	333.75	6518.43	2012-08-16	12032.6	40714.9
2012-08-17	59082.4	1418.16	5852.42	3488.38	7040.88	9162.5	1946.54	4370.1	17691.1	1416.78	2114.89	16014.6	65758.5	4160.51	7003.79	335.77	6529.34	2012-08-17	12089.9	40547.5
2012-08-20	59283.1	1418.13	5824.37	3480.58	7033.68	9171.16	1946.31	4364.29	17691.1	1403.55	2106.96	15860.1	65758.5	4160.51	7003.79	333.85	6506.25	2012-08-20	12076	40350
2012-08-21	58917.7	1413.17	5857.52	3513.28	7089.32	9156.92	1943.22	4383.38	17885.3	1442.72	2118.27	16217.3	65758.5	4160.51	7003.79	335.92	6518.32	2012-08-21	12116.9	40096.6
2012-08-22	59380.8	1413.49	5774.2	3461.65	7017.75	9131.74	1935.19	4376.04	17846.9	1430.48	2107.71	16041.5	66108.8	4160.51	7003.79	332.08	6475.47	2012-08-22	12119	40027.1
2012-08-23	58511.6	1402.08	5776.6	3432.56	6949.57	9178.12	1942.54	4383.7	17850.2	1442.94	2113.07	15836.3	66079.5	4162.66	7003.79	330.06	6453.91	2012-08-23	12062.5	39879
2012-08-24	58425.8	1411.13	5776.6	3433.21	6971.07	9070.76	1919.81	4348.99	17783.2	1436.84	2092.1	15767.4	65654.3	4145.4	7003.79	329.64	6475.94	2012-08-24	12082.2	40211.4
2012-08-27	58111.5	1410.44	5776.6	3462.83	7047.45	9085.39	1917.87	4343.7	17678.8	1431.53	2055.71	15902.5	65941.6	4145.88	7137.86	332.35	6491.28	2012-08-27	12048.8	39972.8
2012-08-28	58406.4	1409.3	5775.71	3431.55	7002.68	9033.29	1916.33	4359.38	17631.7	1428.88	2073.15	15875.6	66139.3	4142.85	7137.81	329.23	6421.42	2012-08-28	12009.9	39950.9
2012-08-29	57369.2	1410.49	5743.53	3413.89	7010.57	9069.81	1928.54	4356.44	17490.8	1410.16	2053.24	15839.1	66152.6	4093.17	7139.01	330.15	6421.96	2012-08-29	12009.8	39908.9
2012-08-30	57256.4	1399.48	5719.45	3379.11	6895.49	8983.78	1906.38	4315.67	17541.6	1384.26	2052.59	15689.6	66152.6	4025.58	7139.01	327.54	6378.29	2012-08-30	11886.6	39885.4
2012-08-31	57061.4	1406.58	5711.48	3413.07	6970.79	8839.91	1905.12	4316.11	17429.6	1389.72	2047.52	16008.2	67367.9	4060.33	7139.01	329.28	6388.01	2012-08-31	11949.3	39421.7
2012-09-03	57281.4	1406.58	5758.41	3453.71	7014.83	8783.89	1912.71	4329.67	17384.4	1406.04	2059.15	16159.5	67208.2	4117.95	7078.53	331.89	6437.66	2012-09-03	11949.3	39802.9
2012-09-04	56233.9	1404.94	5672.01	3399.04	6932.58	8775.51	1907.13	4303.51	17440.9	1405.71	2043.65	16096.8	66898.1	4105.25	7050.34	328.66	6362.82	2012-09-04	11941.7	39549.4
2012-09-05	56863.9	1403.44	5657.86	3405.79	6964.69	8679.82	1874.03	4278.77	17313.3	1391.02	2037.68	15994.7	67559.5	4075.35	7049.51	328.83	6425.2	2012-09-05	11990.1	39573.9
2012-09-06	58321.2	1432.12	5777.34	3509.88	7167.33	8680.57	1881.24	4312.89	17346.3	1437.37	2051.92	16631.8	67714.8	4102.86	7049.51	336.43	6527.87	2012-09-06	12139.7	39987.1
2012-09-07	58321.2	1437.92	5794.8	3519.05	7214.5	8871.65	1929.58	4325.84	17683.7	1471.8	2127.76	16954.7	67937.1	4143.68	7049.51	337.57	6537.32	2012-09-07	12268	40043.9
2012-09-10	58404.1	1429.08	5793.2	3506.05	7213.7	8869.37	1924.7	4333.77	17766.8	1476.44	2134.89	16942.3	68121.6	4160.66	7072.6	335.5	6507.87	2012-09-10	12215.4	39991.2
2012-09-11	59422.6	1433.56	5792.19	3537.3	7310.11	8807.38	1920	4325.79	17853	1480.05	2120.55	17067.1	68105.1	4155.36	7086.8	336.11	6503.3	2012-09-11	12220.5	39999
2012-09-12	59921.8	1436.56	5782.08	3543.79	7343.53	8959.96	1950.03	4361.25	18000	1482.51	2126.55	17244.2	68184	4174.1	7104.5	336.1	6489.8	2012-09-12	12232.6	40248.4
2012-09-13	61958.1	1459.99	5819.92	3502.09	7310.32	8995.15	1950.69	4339.42	18021.2	1484.88	2110.38	17090.6	67290.7	4170.64	7104.5	334.6	6513.22	2012-09-13	12360.2	40654.4
2012-09-14	62105.5	1465.77	5915.55	3581.58	7412.13	9159.39	2007.58	4389.96	18464.3	1589.4	2123.85	17505.5	68180.5	4257	7104.5	338.28	6559.16	2012-09-14	12499.5	40693.5
2012-09-17	61806	1461.19	5893.52	3553.69	7403.69	9159.39	2002.35	4402.53	18542.3	1582.22	2078.5	17360.1	68092.3	4255.28	7149.42	337.15	6552.32	2012-09-17	12446.9	40589.9
2012-09-18	61804.3	1459.32	5868.16	3512.69	7347.69	9123.77	2004.96	4394.73	18496	1547.74	2059.54	16997.3	67600.4	4223.89	7105.52	335.47	6537.1	2012-09-18	12422.7	40591
2012-09-19	61651.8	1461.05	5888.48	3531.82	7390.76	9232.21	2007.88	4418.36	18496	1517.58	2067.83	17037	67114.8	4244.71	7057.01	335.71	6570.72	2012-09-19	12436.2	40941.3
2012-09-20	61688	1460.26	5854.64	3509.92	7389.49	9086.98	1990.33	4397.23	18349.2	1515.88	2024.84	16769.7	67001.7	4217.52	7057.01	334.24	6556.49	2012-09-20	12409.2	40500.3
2012-09-21	61320.1	1460.15	5852.62	3530.72	7451.62	9110	2002.37	4408.29	18752.8	1522.63	2026.69	16952.6	67891.5	4244.62	7057.01	334.15	6605.82	2012-09-21	12383.6	40338.7
2012-09-24	61910	1456.89	5838.84	3497.22	7413.16	9069.29	2003.44	4385.47	18673.3	1509.58	2033.19	16797.1	67207.1	4200.91	6960.65	331.84	6597.22	2012-09-24	12313.5	40561.2
2012-09-25	60501.1	1441.59	5859.71	3513.81	7425.11	9091.54	1991.41	4372.86	18694.4	1510.96	2029.29	16854.9	67809.6	4226.89	6977.67	334.5	6613.45	2012-09-25	12257.2	40215.3
2012-09-26	60478.1	1433.32	5768.09	3414.84	7276.51	8906.7	1980.44	4361.6	18632.2	1456.99	2004.17	16316.9	66675.7	4180.16	6878.72	328.05	6540.41	2012-09-26	12232.9	40333
2012-09-27	60239.8	1447.15	5779.42	3439.32	7290.02	8949.87	1988.7	4384.17	18579.5	1474.76	2056.32	16353.4	66770.6	4225.02	6878.72	329.12	6545.91	2012-09-27	12338.9	40729.7
2012-09-28	59175.9	1440.67	5742.07	3354.82	7216.15	8870.16	1996.21	4387.02	18762.7	1475.7	2086.17	15998.6	66396.7	4262.56	6878.72	323.18	6495.88	2012-09-28	12317.5	40867
2012-10-08	59317.2	1455.88	5841.74	3406.53	7291.21	8863.3	1981.89	4481.86	18709	1492.51	2074.42	16456.1	67435.4	4268.23	6807.3	329.57	6655.77	2012-10-08	12419	41757
2012-10-09	58939.5	1441.48	5810.25	3382.78	7234.53	8769.59	1979.04	4505.35	18793.4	1494.16	2115.23	16409	68062.9	4280.25	6790.2	327.71	6649.1	2012-10-09	12273.6	41755.2
2012-10-10	58456.3	1432.56	5776.71	3365.87	7205.23	8596.23	1948.22	4490.74	18631.1	1483.84	2119.94	16361	68457.6	4280.01	6796.99	326.8	6629.04	2012-10-10	12212.4	41470.1
2012-10-11	59161.7	1432.84	5829.75	3413.72	7281.7	8546.78	1933.09	4483.53	18804.8	1490.41	2102.87	16526.8	69577.6	4284.97	6796.99	329.55	6654.02	2012-10-11	12234	41745.4
2012-10-12	59161.7	1428.59	5793.32	3389.08	7232.49	8534.12	1933.26	4486.58	18675.2	1472.36	2104.93	16407.5	69603.1	4311.39	6796.99	327.95	6655.2	2012-10-12	12202	41665.5
2012-10-15	59601.7	1440.13	5805.61	3420.28	7261.25	8577.93	1925.59	4483.43	18713.5	1466.82	2098.7	16490.3	69769.7	4313.52	6723.21	329.45	6704.21	2012-10-15	12230	42008.6
2012-10-16	59743.9	1454.92	5870.54	3500.94	7376.27	8701.31	1941.54	4491.5	18577.7	1488.18	2098.81	16887.3	70281.7	4329.08	6749	333.71	6774.02	2012-10-16	12407.7	42518.3
2012-10-17	60087.3	1460.91	5910.91	3527.5	7394.55	8806.55	1955.15	4528.21	18610.8	1513.96	2105.62	17139.3	70686.5	4337.53	6811.19	335.69	6786.4	2012-10-17	12461.2	42560
2012-10-18	59733.9	1457.34	5917.05	3535.18	7437.23	8982.86	1959.12	4559.44	18791.9	1512.01	2131.69	17085	70355.8	4356.97	6811.19	335.32	6781.72	2012-10-18	12466.1	42592.8
2012-10-19	58922	1433.19	5896.15	3504.56	7380.64	9002.68	1943.84	4571.07	18682.3	1494.44	2128.3	16761.5	70774	4331.25	6811.19	334.17	6756.14	2012-10-19	12416	42386.8
2012-10-22	58700.3	1433.82	5882.91	3483.25	7328.05	9010.71	1941.59	4541	18793.4	1497.63	2132.76	16762.8	71219.5	4341.38	6741.82	334.46	6746.71	2012-10-22	12403.5	42122.2
2012-10-23	57690.2	1413.11	5797.91	3406.5	7173.69	9014.25	1926.81	4543.07	18710	1456.73	2114.45	16463.6	70762.3	4330.15	6729.48	326.75	6626.79	2012-10-23	12225.8	42041.1
2012-10-24	57160.7	1408.75	5804.78	3426.49	7192.85	8954.3	1913.96	4505.82	18710	1462.43	2115.99	16601.3	70708.4	4335.38	6791.04	328.49	6627.41	2012-10-24	12195	42095.2
2012-10-25	57836.8	1412.97	5805.05	3411.53	7200.23	9055.2	1924.5	4510.5	18758.6	1456.91	2101.58	16436.4	70708.4	4339.15	6791.04	329.25	6606.57	2012-10-25	12300.2	41877.3
2012-10-26	57276.8	1411.94	5806.71	3435.09	7231.85	8933.06	1891.43	4472.38	18625.3	1441.38	2066.21	16498.1	70708.4	4339.15	6791.04	329.45	6600.84	2012-10-26	12300.3	41836.9
2012-10-29	57176.6	1411.94	5795.1	3408.89	7203.16	8929.34	1891.52	4476.86	18635.8	1435.05	2058.94	16263.5	70708.4	4331.36	6791.04	328.39	6601.42	2012-10-29	12312.8	41817.1
2012-10-30	57683.8	1411.94	5849.9	3459.44	7284.4	8841.98	1899.58	4485.69	18430.8	1430.1	2062.35	16446.5	71716.9	4364.6	6791.04	332.35	6633.1	2012-10-30	12377	41599
2012-10-31	57068.2	1412.16	5782.7	3429.27	7260.63	8928.29	1912.06	4517	18505.4	1433.96	2068.88	16460.3	72529	4350.29	6791.04	330.76	6595.13	2012-10-31	12422.9	41620
2012-11-01	58382.7	1427.59	5861.92	3475.4	7335.67	8946.87	1898.44	4457.65	18561.7	1443.5	2104.43	16719.5	72552.5	4335.36	6791.04	335.43	6660.25	2012-11-01	12499.8	41761.8
2012-11-02	58382.7	1414.2	5868.55	3492.46	7363.85	9051.22	1918.72	4460.05	18755.5	1444.19	2117.05	16685.6	71422.6	4338.89	6791.04	337.6	6701.37	2012-11-02	12380.4	41761.8
2012-11-05	58209.8	1417.26	5839.06	3448.5	7326.47	9007.44	1908.22	4474.12	18762.9	1444.19	2114.03	16454.4	72737.1	4302.94	6843.15	335.08	6706.27	2012-11-05	12352.8	41722.1
2012-11-06	59458.6	1428.39	5884.9	3478.66	7377.76	8975.15	1928.17	4484.8	18817.4	1448.98	2106	16594.2	72039.7	4314.27	6919.17	337.37	6745.74	2012-11-06	12361.2	41720.6
2012-11-07	58517.3	1394.53	5791.63	3409.59	7232.83	8972.89	1937.55	4516.46	18902.4	1426.94	2105.73	16206.3	71604.9	4350.42	6941.97	332.87	6697.63	2012-11-07	12230.6	41011
2012-11-08	57524.4	1377.51	5776.05	3407.68	7204.96	8837.15	1914.41	4483.82	18846.3	1410.27	2071.51	16102.7	72649.8	4327.87	6941.97	332.42	6713.62	2012-11-08	12191	40830.7
2012-11-09	57357.7	1379.85	5769.68	3423.57	7163.5	8757.6	1904.41	4462.02	18683.7	1397.86	2069.07	16086.1	71820.3	4333.64	6941.97	331.93	6715.2	2012-11-09	12196.8	40677.1
2012-11-12	57064.3	1380.03	5767.27	3411.65	7168.76	8676.44	1900.87	4448.03	18670.3	1404.26	2079.27	16018.5	71357	4318.59	6829.53	332.33	6696.67	2012-11-12	12191.5	40859.9
2012-11-13	57486.1	1374.53	5786.25	3430.6	7169.12	8661.05	1889.7	4379.8	18618.9	1363.63	2047.89	16211.1	72015.2	4332.08	6828.19	334.04	6722.76	2012-11-13	12134.7	41078.5
2012-11-14	56279.4	1355.49	5722.01	3400.02	7101.92	8664.73	1894.04	4388.37	18618.9	1367.15	2055.42	16124.5	71325.6	4351.28	6816.93	330.67	6676.96	2012-11-14	11929.8	40750.4
2012-11-15	56279.4	1353.33	5677.75	3382.4	7043.42	8829.72	1870.72	4349.25	18471.4	1381.58	2030.29	16027.8	71597.2	4351.28	6816.93	324.76	6574.56	2012-11-15	11811.4	40573.7
2012-11-16	55402.3	1359.88	5605.59	3341.52	6950.53	9024.16	1860.83	4336.85	18309.4	1376.1	2014.72	15709.9	70790.5	4351.28	6816.93	319.84	6508.66	2012-11-16	11877.7	40830.6
2012-11-19	56450.9	1386.89	5737.66	3439.58	7123.84	9153.2	1878.1	4361.45	18339	1399.7	2016.98	16167	70607.4	4313.44	6666.46	324.74	6638.89	2012-11-19	12040.4	40830.6
2012-11-20	56450.9	1387.81	5748.1	3462.06	7172.99	9142.64	1890.18	4385.68	18329.3	1403.59	2008.92	16137.6	70636.7	4312.37	6662.04	326.02	6618.99	2012-11-20	12046.3	41184
2012-11-21	56242.1	1391.03	5752.03	3477.36	7184.71	9222.52	1884.04	4369.5	18460.4	1420.97	2030.32	16265	70460.8	4317.28	6609.7	326.41	6643.7	2012-11-21	12100.1	41668.1
2012-11-22	56437	1391.03	5791.03	3498.22	7244.99	9366.8	1899.5	4413.07	18517.3	1419.88	2015.61	16426	69926.1	4335.93	6609.7	327.7	6679.11	2012-11-22	12153.1	42032.3
2012-11-23	57574	1409.15	5819.14	3528.8	7309.13	9366.8	1911.33	4413.01	18506.6	1432.24	2027.38	16507.8	71004.3	4348.81	6609.7	331.5	6715.09	2012-11-23	12213.2	41919.6
2012-11-26	56737.1	1406.29	5786.72	3500.94	7292.03	9388.94	1908.51	4424.19	18537	1426.96	2017.46	16384	71866.9	4375.17	6547.19	330.9	6681.88	2012-11-26	12185	41878.3
2012-11-27	56248.1	1398.94	5799.71	3502.13	7332.33	9423.3	1925.2	4456.83	18842.1	1417.6	1991.16	16351.6	71999.7	4337.51	6462.46	332.92	6711.71	2012-11-27	12111.6	41769.4
2012-11-28	56539.4	1409.93	5803.28	3515.19	7343.41	9308.35	1912.78	4447.31	18842.1	1397.38	1973.52	16334.3	71974.5	4304.82	6533.14	334.28	6756.48	2012-11-28	12140.3	41912.9
2012-11-29	57852.5	1415.95	5870.3	3568.88	7400.96	9400.88	1934.85	4477.73	19170.9	1420.35	1963.49	16774.6	72448.9	4319.09	6533.14	338.1	6828.52	2012-11-29	12202.9	42090.7
2012-11-30	57474.6	1416.18	5866.82	3557.28	7405.5	9446.01	1932.9	4506.04	19339.9	1436.55	1980.12	16694.4	73058.5	4276.14	6533.14	336.55	6820.6	2012-11-30	12239.4	41833.5
2012-12-03	58202.3	1409.46	5871.24	3566.59	7435.21	9458.18	1940.02	4531.51	19305.3	1451.69	1959.77	16751.4	74298.9	4302.44	6732.46	337.28	6838.7	2012-12-03	12169.7	42323.8
2012-12-04	57563.2	1407.05	5869.04	3580.48	7435.12	9432.46	1935.18	4503.57	19348.1	1443.87	1975.14	16908.1	75522.6	4269.65	6716.46	337.62	6853.15	2012-12-04	12137.2	42337.8
2012-12-05	57678.6	1409.28	5892.08	3590.5	7454.55	9468.84	1947.04	4520.4	19391.9	1469.54	2031.91	16812.7	76038.4	4286.84	6729.19	338.85	6852.04	2012-12-05	12157.3	42416.3
2012-12-06	57656.4	1413.94	5901.42	3601.65	7534.54	9545.16	1949.62	4509.35	19486.8	1467	2029.24	16702.7	75785.6	4292.6	6729.19	341.29	6912.02	2012-12-06	12151.1	42589.7
2012-12-07	58487.3	1418.07	5914.4	3605.61	7517.8	9527.39	1957.45	4551.76	19424.1	1471.09	2061.79	16571.8	76242.2	4290.8	6729.19	342.61	6925.25	2012-12-07	12159.6	42797.7
2012-12-10	59248.2	1418.55	5921.63	3612.1	7530.92	9533.75	1957.42	4557.95	19409.7	1480.78	2083.77	16238.7	76734.4	4302.61	6741.93	342.91	6943.9	2012-12-10	12230.5	43134.5
2012-12-11	59623.3	1427.84	5924.97	3646.15	7589.75	9525.32	1964.62	4576.01	19387.1	1484.5	2074.7	16466.9	76814.8	4317.92	6763.12	344.12	6973.69	2012-12-11	12282.4	43183.3
2012-12-12	59474.2	1428.48	5945.85	3646.66	7614.79	9581.46	1975.44	4583.81	19355.3	1506.91	2082.73	16647.2	77404.4	4337.53	6769.96	344.35	6959.39	2012-12-12	12353.1	43183.3
2012-12-13	59316.8	1419.45	5929.61	3643.13	7581.98	9742.73	2002.77	4582.79	19229.3	1499.68	2061.48	16747.2	76963.3	4320.19	6769.96	343.83	6919.54	2012-12-13	12289.2	43006.3
2012-12-14	59604.9	1413.58	5921.76	3643.28	7596.47	9737.56	1995.04	4583.11	19317.2	1500.89	2150.62	16795.2	76293.1	4308.86	6769.96	344.39	6902.51	2012-12-14	12296.7	43050.9
2012-12-17	59566.5	1430.36	5912.15	3638.1	7604.94	9828.88	1983.07	4573.4	19244.4	1491.21	2160.34	16896.1	77466.9	4315.86	6870.98	343.34	6897.1	2012-12-17	12281.4	43338.3
2012-12-18	60460.7	1446.79	5935.9	3648.63	7653.58	9923.01	1993.09	4595.2	19364.8	1511.43	2162.46	17041.6	77298.4	4301.44	6858.24	343.6	6912.09	2012-12-18	12334.3	43826
2012-12-19	60998.3	1435.81	5961.59	3664.59	7668.5	10160.4	1993.09	4617.78	19476	1517.39	2162.24	17237.2	76810.3	4275.86	6888.58	345.14	6946.07	2012-12-19	12403.6	43648
2012-12-20	61276.1	1443.69	5958.34	3666.73	7672.1	10039.3	1999.5	4634.11	19453.9	1528.89	2168.35	17299.7	76814.4	4254.82	6888.58	346.6	6912.79	2012-12-20	12388.7	43637.7
2012-12-21	61007	1430.15	5939.99	3661.4	7636.23	9940.06	1980.42	4623.58	19242	1512.18	2153.31	17235.7	76684.7	4250.21	6888.58	344.12	6889.54	2012-12-21	12385.7	43621.6
2012-12-24	61007	1426.66	5954.18	3652.61	7636.23	9940.06	1981.82	4635.19	19255.1	1515.87	2159.05	17235.7	77314.5	4250.21	6881.16	344.52	6889.54	2012-12-24	12370.8	43533.4
2012-12-25	61007	1426.66	5954.18	3652.61	7636.23	10080.1	1981.82	4635.19	19255.1	1513.74	2213.61	17235.7	77596.2	4250.21	6864.65	344.52	6889.54	2012-12-25	12370.8	43533.4
2012-12-26	60959.8	1419.83	5954.18	3652.61	7636.23	10230.4	1982.25	4635.19	19417.5	1526.34	2219.13	17235.7	77991.1	4275.09	6866.71	344.52	6889.54	2012-12-26	12370.8	43495.7
2012-12-27	60415.9	1418.1	5954.3	3674.26	7655.88	10323	1987.35	4647.96	19323.8	1535.05	2205.9	17313.8	78454.2	4281.86	6866.71	344.71	6862.55	2012-12-27	12373.8	43469.9
2012-12-28	60952.1	1402.43	5925.37	3620.25	7612.39	10395.2	1997.05	4671.3	19444.8	1526.98	2233.25	17175.3	78579.1	4316.69	6866.71	342	6822.44	2012-12-28	12316.1	43721.9
2012-12-31	60952.1	1426.19	5897.81	3641.07	7612.39	10395.2	1997.05	4648.95	19426.7	1526.98	2269.13	17175.3	78208.4	4316.69	6801.22	342.71	6822.44	2012-12-31	12433.5	43705.8
2013-01-04	62523.1	1466.47	6089.84	3730.02	7776.37	10688.1	2011.94	4723.78	19784.1	1526.98	2276.99	17892	79563.9	4410.02	6940.31	351.73	7058.92	2013-01-04	12540.8	44562.3
2013-01-07	61932.5	1461.89	6064.58	3704.64	7732.66	10599	2011.25	4717.32	19691.4	1526.98	2285.36	17836.2	80224.4	4392.38	7014.9	351.24	7049.3	2013-01-07	12499.5	44625.9
2013-01-08	61127.8	1457.15	6053.63	3705.88	7695.83	10508.1	1997.94	4690.25	19742.5	1576.1	2276.07	17899.7	80161.7	4397.55	7053.29	349.11	7074.52	2013-01-08	12504.8	44571.2
2013-01-09	61578.6	1461.02	6098.65	3717.45	7720.47	10578.6	1991.81	4708.14	19666.6	1568.59	2275.34	18281.7	81149.1	4362.93	7126.71	350	7151.6	2013-01-09	12522.2	44862.5
2013-01-10	61678.3	1472.12	6101.51	3703.12	7708.47	10652.6	2006.8	4722.96	19663.5	1572	2283.66	18409.2	80837.5	4317.36	7126.71	350.69	7143.73	2013-01-10	12599.7	44859.8
2013-01-11	61497.4	1472.05	6121.58	3706.02	7715.53	10801.6	1996.67	4709.49	19663.6	1571.73	2243	18461.3	81033.5	4305.91	7126.71	350.13	7188.22	2013-01-11	12602.2	44888.1
2013-01-14	62080.8	1470.68	6107.86	3708.25	7729.52	10801.6	2007.04	4719.71	19906.4	1590.21	2311.74	18353.9	81990	4382.5	7087.83	347.34	7202.52	2013-01-14	12603.1	44862.9
2013-01-15	61727.6	1472.34	6117.31	3697.35	7675.91	10879.1	1983.74	4716.56	19986.8	1576.54	2325.68	18439.1	82406.1	4400.82	7018.52	347.86	7272.31	2013-01-15	12642	44748.1
2013-01-16	61787.3	1472.63	6103.98	3708.49	7691.13	10600.4	1977.45	4738.44	19817.6	1571.15	2309.5	18320.9	84082.1	4410.96	7036.33	348.84	7304.85	2013-01-16	12608.8	44865.3
2013-01-17	62194.1	1480.94	6132.36	3744.11	7735.46	10609.6	1974.27	4756.63	19964	1585.44	2284.91	18574.5	84860.3	4398.38	7036.33	351.19	7429.89	2013-01-17	12674.7	44943.3
2013-01-18	61956.1	1485.98	6154.41	3741.58	7702.23	10913.3	1987.85	4771.23	20039	1603.5	2317.07	18538.6	85004.9	4465.48	7036.33	350.89	7368.8	2013-01-18	12725.7	45212.5
2013-01-21	61899.7	1485.98	6180.98	3763.03	7748.86	10747.7	1986.86	4777.5	20101.8	1600.13	2328.22	18622.5	85281.5	4439.97	6984.8	353.07	7336.05	2013-01-21	12794.2	45223.8
2013-01-22	61692.3	1492.56	6179.17	3741.01	7696.21	10709.9	1996.52	4779.08	19981.6	1589.02	2315.14	18710.2	85646.9	4416.55	7007.61	353.45	7291.85	2013-01-22	12824.6	45320.3
2013-01-23	61966.3	1494.81	6197.64	3726.17	7707.54	10487	1980.41	4787.83	20026.6	1605.36	2320.91	18582.4	86341	4418.73	6998.34	353.01	7391.95	2013-01-23	12794	45443
2013-01-24	61169.8	1494.82	6264.91	3752.17	7748.13	10620.9	1964.48	4810.22	19923.8	1604.65	2302.6	18750.9	86437.9	4418.73	6998.34	354.13	7457.74	2013-01-24	12823.6	45428.7
2013-01-25	61169.8	1502.96	6284.45	3778.16	7857.97	10926.6	1946.69	4835.17	20103.5	1618.84	2291.3	18711.3	84755.1	4437.6	6998.34	355.74	7458.66	2013-01-25	12816.6	45575.9
2013-01-28	60027.1	1500.18	6294.41	3780.89	7833	10824.3	1939.71	4835.17	20103.3	1635.5	2346.51	18875.3	81165.8	4416.94	7021.58	356.68	7483.95	2013-01-28	12815.9	45912.5
2013-01-29	60406.3	1507.84	6339.19	3785.82	7848.57	10866.7	1955.96	4888.98	19990.9	1623.87	2358.98	18866.8	82178.3	4439.03	7027.81	358.08	7458.03	2013-01-29	12830.6	45908
2013-01-30	59336.7	1501.96	6323.11	3765.52	7811.31	11114	1964.43	4896.69	20005	1618.77	2382.47	18237.5	78982.9	4452.98	7043.55	357.54	7387.9	2013-01-30	12794.4	45753.2
2013-01-31	59761.5	1498.11	6276.88	3732.6	7776.05	11138.7	1961.94	4878.78	19895	1622.13	2385.42	18377.8	78783.5	4453.7	7043.55	354.35	7390.86	2013-01-31	12685.2	45278.1
2013-02-01	60351.2	1513.17	6347.24	3773.53	7833.39	11191.3	1957.79	4921.1	19781.2	1628.31	2419.02	18277	80221.7	4481.63	7043.55	355.55	7420.35	2013-02-01	12768.8	45768.5
2013-02-04	59575.7	1495.71	6246.84	3659.91	7638.23	11260.4	1953.21	4907.52	19751.2	1612.52	2428.15	17496.8	80722.7	4490.56	7025.44	349.69	7362.72	2013-02-04	12717.6	45768.5
2013-02-05	59445	1511.29	6282.76	3694.7	7664.66	11046.9	1938.18	4882.72	19659.8	1614.09	2433.13	17673.9	80309.9	4479.44	6992.52	348.43	7404.63	2013-02-05	12745.6	45688.1
2013-02-06	58951.1	1512.12	6295.34	3642.9	7581.18	11463.8	1936.19	4920.95	19639.7	1602.99	2434.48	17577.9	80054.4	4498.98	6982.9	345.86	7433.47	2013-02-06	12761.6	45570.7
2013-02-07	58372.5	1509.39	6228.42	3601.05	7590.85	11357.1	1931.77	4935.7	19580.3	1595.36	2418.53	17333.7	78149.3	4503.15	6982.9	343.7	7337.05	2013-02-07	12755.9	45019.2
2013-02-08	58497.8	1517.93	6263.93	3649.5	7652.14	11153.2	1950.9	4971.3	19484.8	1590.13	2432.4	17567.9	78684	4491.27	6982.9	345.13	7395.97	2013-02-08	12801.2	45089.4
2013-02-18	57613.9	1519.79	6318.19	3667.04	7628.73	11407.9	1981.91	5063.42	19501.1	1578.65	2421.56	17384	77907.5	4612.05	7056.53	343.23	7497.23	2013-02-18	12686.6	44141.9
2013-02-19	57314.4	1530.94	6379.07	3735.82	7752.45	11372.3	1985.83	5081.9	19635.7	1592.74	2382.91	17642.8	78274.9	4602.06	7025.74	347.63	7579.5	2013-02-19	12810.2	44639.8
2013-02-20	56177.6	1511.95	6395.37	3709.88	7728.9	11468.3	2024.64	5098.71	19642.8	1582.63	2397.18	17499.3	78891.3	4634.45	7034.74	343.61	7626.01	2013-02-20	12714	44299.6
2013-02-21	56154.7	1502.42	6291.54	3624.8	7583.57	11309.1	2015.22	4980.09	19325.4	1548.76	2325.95	16974.8	77269.1	4632.4	7034.74	336.38	7505.71	2013-02-21	12640	44136.6
2013-02-22	56697.1	1515.6	6335.7	3706.28	7661.91	11385.9	2018.89	5018.15	19317	1551.04	2314.16	17199.5	75898.7	4651.12	7034.74	339.87	7554.38	2013-02-22	12701.6	43875.7
2013-02-25	56617.6	1487.85	6355.37	3721.33	7773.19	11662.5	2009.52	5055.77	19331.7	1551.04	2325.82	17308.9	76670.3	4696.11	7042.42	340.26	7594.35	2013-02-25	12650.9	43497.2
2013-02-26	56948.9	1496.94	6270.44	3621.92	7597.11	11398.8	2000.01	5003.57	19015.1	1530.82	2293.34	16507.2	77514.3	4663.03	6988.19	335.29	7449.98	2013-02-26	12660.4	43489.2
2013-02-27	57273.9	1515.99	6325.88	3691.49	7675.83	11254	2004.04	5036.59	19152.4	1530.52	2313.22	16793.7	78166.2	4716.41	6998.33	337.37	7484.99	2013-02-27	12732.4	43772.9
2013-02-28	57424.3	1514.68	6360.81	3723	7741.7	11559.4	2026.49	5104.08	18861.5	1534.41	2365.59	16886.5	79333.7	4795.79	6998.33	340.53	7593.67	2013-02-28	12821.8	44121
2013-03-01	56884	1518.2	6378.6	3699.91	7708.16	11606.4	2026.49	5086.13	18918.5	1509.8	2359.51	16644.9	79867.5	4811.61	6998.33	339.73	7601.99	2013-03-01	12773.1	43995.7
2013-03-04	56499.2	1525.2	6345.63	3709.76	7691.68	11652.3	2013.15	5010.52	18878	1498.79	2273.4	16521	80612.2	4761.46	6956.53	339.58	7590.52	2013-03-04	12707.4	43871.3
2013-03-05	55950.7	1539.79	6431.95	3787.19	7870.31	11683.5	2016.61	5075.36	19143.2	1523.34	2326.31	16962	81051.2	4751.7	6953.21	346.5	7718.46	2013-03-05	12736	44017.1
2013-03-06	57940.1	1541.46	6427.64	3773.76	7919.33	11932.3	2020.74	5116.79	19252.6	1529.32	2347.18	16897.7	82174	4824.68	6999.53	347.36	7698.72	2013-03-06	12832	44159.7
2013-03-07	58846.8	1544.26	6439.16	3793.78	7939.77	11968.1	2004.4	5109.2	19413.5	1532.09	2324.29	16963.5	81834.7	4848.3	6999.53	347.87	7708.96	2013-03-07	12826.5	43968.6
2013-03-08	58432.8	1551.18	6483.58	3840.15	7986.47	12283.6	2006.01	5123.44	19683.2	1532.09	2318.61	17219.5	83541.6	4874.49	6999.53	352.43	7744.84	2013-03-08	12835.6	44322.5
2013-03-11	58544.8	1556.22	6503.63	3836.27	7984.29	12349	2003.35	5146.9	19646.2	1539.87	2310.59	17108.3	83119.6	4854.31	7030.93	351.56	7758.65	2013-03-11	12858.5	44013.3
2013-03-12	58208.6	1552.48	6510.62	3839.97	7966.12	12314.8	1993.34	5117.87	19564.9	1542.55	2286.61	17049	83347.5	4854.31	6986.45	352.06	7802.93	2013-03-12	12878.6	43965.4
2013-03-13	57385.9	1554.52	6481.5	3836.04	7970.91	12239.7	1999.73	5092.4	19362.5	1531.14	2263.97	16775	82619.1	4835.44	7025.37	352.02	7780.88	2013-03-13	12744.1	43278.1
2013-03-14	57281	1563.23	6529.41	3871.58	8058.37	12381.2	2002.13	5032.22	19570.4	1535.73	2270.28	17185.2	81981.6	4786.37	7025.37	355.85	7842.85	2013-03-14	12799.9	43348.5
2013-03-15	56869.3	1560.7	6489.65	3844.03	8042.85	12561	1986.5	5120.24	19427.6	1537.66	2278.4	17107.4	83115.5	4819.32	7025.37	353.58	7864.39	2013-03-15	12830	42605.1
2013-03-18	56973	1552.1	6457.92	3825.47	8010.7	12220.6	1968.18	5015.4	19293.2	1494.3	2240.02	16979.8	83378.8	4802.83	7057.44	353.01	7830.37	2013-03-18	12781.8	42605.1
2013-03-19	56361.2	1548.34	6441.32	3775.75	7947.79	12468.2	1978.56	4987.4	19008.1	1478.82	2257.43	16721.5	82286.3	4822.63	7076.04	352.05	7789.6	2013-03-19	12773.9	42060.6
2013-03-20	56030	1558.71	6432.7	3829.56	8001.97	12468.2	1959.41	4967.35	18884.2	1489.34	2317.37	17063.6	82160.8	4831.5	7095.48	354.37	7847.7	2013-03-20	12826.5	42498
2013-03-21	55576.7	1545.8	6388.55	3774.85	7932.51	12635.7	1950.82	4959.41	18792.9	1485.73	2324.24	16994.4	82373.9	4802.67	7095.48	352.41	7762.3	2013-03-21	12747.9	42531.1
2013-03-22	55243.4	1556.89	6392.76	3770.29	7911.35	12338.5	1948.71	4967.26	18735.6	1470.91	2328.28	17103.2	82452	4723.16	7095.48	350.74	7744.33	2013-03-22	12757.4	42686.7
2013-03-25	54873.1	1551.69	6378.38	3727.98	7870.9	12546.5	1977.67	4990.2	18681.4	1458.8	2326.72	16719.2	82765.6	4777.9	7162.89	348.72	7758.22	2013-03-25	12680.7	42900.8
2013-03-26	55671.4	1563.77	6399.37	3748.64	7879.67	12471.6	1983.7	4950.25	18704.5	1445.46	2297.67	16562	83970.9	4842.52	7176.88	349.27	7800.05	2013-03-26	12706.4	43664.7
2013-03-27	56034.3	1562.85	6387.56	3711.64	7789.09	12493.8	1993.44	4994.99	18704.5	1446.04	2301.26	16406.6	84195.2	4928.1	7177.62	346.16	7780.17	2013-03-27	12699.6	44077.1
[truncated: 429 more rows]

## Sheet: Sheet2
日期	#NAME?	#NAME?	#NAME?	#NAME?	#NAME?	#NAME?	#NAME?	#NAME?	#NAME?	#NAME?	#NAME?	#NAME?	#NAME?	#NAME?	#NAME?	#NAME?	#NAME?	#NAME?	#NAME?	#NAME?
Date	IBOVESPA.GI	SPX.GI	FTSE.GI	FCHI.GI	GDAXI.GI	N225.GI	KS11.GI	AS51.GI	SENSEX.GI	RTS.GI	000001.SH	ITLMS.GI	XU100.GI	JKSE.GI	SASEIDX.GI	AEX.GI	SSMI.GI	SMSI.GI	GSPTSE.GI	MXX.GI
2004-12-31	26196.2	1211.92	4814.3	3821.16	4256.08	11488.8	895.92	4050.6	6602.69	614.11	1266.5	30964.8	24971.7	1000.23	8206.23	348.08	5693.2	2004-12-31	9246.65	12917.9
2005-01-04	24848	1188.05	4847	3863.3	4290.5	11517.8	886.9	4058.6	6651.01	614.11	1242.77	31167.5	25042	1018.54	8113.51	352.68	5775.5	2005-01-04	9142.98	12777.1
2005-01-05	24691.8	1183.74	4806	3829.36	4258.24	11437.5	885.19	4039.4	6458.84	614.11	1251.94	31057.7	24422.9	1015.43	8134.73	350.16	5725.5	2005-01-05	9021.05	12591.3
2005-01-06	24366.9	1187.89	4824.3	3856.48	4300.94	11492.3	871.28	4029.9	6367.39	614.11	1239.43	31160.3	24561.8	1029.89	8142.05	353.6	5742.4	2005-01-06	9064.26	12703.5
2005-01-07	24747.2	1186.19	4854.1	3877.96	4316.4	11433.2	870.84	4063.2	6420.46	614.11	1244.75	31254.7	25308.2	1032.53	8142.05	354.46	5735.2	2005-01-07	9006.22	12453.3
2005-01-10	24291.9	1190.25	4840.7	3877.82	4307.37	11433.2	874.18	4074.9	6308.54	614.11	1252.4	31262.6	25604.7	1015.48	7915.3	355.13	5731.8	2005-01-10	9026.83	12446.1
2005-01-11	24369.9	1182.99	4818.7	3848.99	4258.01	11540	884.29	4072.7	6222.87	607.57	1257.46	30886.7	26110.2	1011.67	8015.63	352.38	5713.1	2005-01-11	9020.69	12216.8
2005-01-12	24509.6	1187.7	4783.6	3816.14	4208.82	11453.4	880.03	4070.4	6102.74	605.46	1256.92	30810.7	26271.3	1008.58	8112.97	350.1	5669.6	2005-01-12	9022.71	12329.2
2005-01-13	24805.7	1177.45	4800.3	3834.11	4212.14	11358.2	885.54	4069.5	6221.06	605.21	1256.31	31033.7	26493	1021.67	8061.99	351.09	5687.8	2005-01-13	9009.14	12462.9
2005-01-14	24924.1	1184.52	4820.8	3854.6	4232.36	11438.4	905.1	4061.6	6173.82	611.74	1245.62	31220.1	26362.7	1021.34	8061.99	352.73	5730.1	2005-01-14	9057.16	12694.7
2005-01-17	24515.2	1184.52	4846.7	3881.44	4245.51	11487.1	923.08	4076.9	6194.07	613.62	1216.65	31290.1	26863.2	1024.88	7962.08	354.24	5761.3	2005-01-17	9063.84	12817.9
2005-01-18	24089.2	1195.98	4823.9	3875.02	4250.71	11423.3	920.57	4062	6192.35	601.76	1225.45	31263.3	26813.1	1017.73	7904.5	354.22	5739.4	2005-01-18	9134.77	13029.7
2005-01-19	24271.2	1184.63	4818.3	3869.01	4245.55	11405.3	916.27	4052.6	6173.32	599.52	1218.11	31389.7	26918.1	1027.81	8117.69	353.94	5749.5	2005-01-19	9120.35	13035.8
2005-01-20	23610	1175.41	4800.8	3842.44	4220.43	11284.8	909.37	4036	6183.24	591.67	1204.39	31336.4	26918.1	1035.75	8117.69	352.75	5728.1	2005-01-20	9088.98	12770
2005-01-21	23818.4	1167.87	4803.3	3854.19	4213.7	11238.4	919.61	4043.9	6183.24	593.22	1234.48	31393.1	26918.1	1035.75	8117.69	353.55	5738.1	2005-01-21	9086.83	12673.6
2005-01-24	24197.7	1163.75	4812.5	3848.71	4201.89	11289.5	923.11	4044.8	6106.43	599.71	1255.78	31261.1	26469.4	1030.72	8117.69	353.56	5750.5	2005-01-24	9078.2	12743.6
2005-01-25	24197.7	1168.41	4843.2	3882.04	4233.95	11276.9	915.1	4055.9	6162.98	607.14	1254.23	31444.2	26860	1026.89	8117.69	356.36	5766.1	2005-01-25	9125.1	12866.8
2005-01-26	24530.2	1174.07	4847.1	3879.82	4214.12	11376.6	927	4055.9	6162.98	605.31	1241.96	31384.1	27056	1037.51	8117.69	356.51	5768.4	2005-01-26	9162.36	13045
2005-01-27	24029.7	1174.55	4853.4	3891.4	4216.41	11341.3	924.87	4105.7	6239.43	612.24	1225.89	31330	27302.7	1044.99	8117.69	358.57	5773.7	2005-01-27	9174.41	12986.4
2005-01-28	23968.1	1171.36	4832.8	3870.35	4201.81	11320.6	921.59	4098.9	6419.09	625.15	1213.67	31205.7	27074.1	1046.48	8117.69	357.02	5750.7	2005-01-28	9141.78	13040.5
2005-01-31	24350.6	1181.27	4852.3	3913.69	4254.85	11387.6	932.7	4107.3	6555.94	637.21	1191.82	31529.1	27330.3	1045.43	8231.94	360.42	5771.4	2005-01-31	9204.05	13097.1
2005-02-01	24149.5	1189.41	4906.2	3939.18	4279.97	11384.4	923.69	4127.7	6552.47	640.32	1188.93	31712.2	27849.8	1047.53	8522.04	364.41	5797.9	2005-02-01	9270.13	13340.5
2005-02-02	24605.4	1193.19	4916.2	3951.72	4296.31	11407.1	921.44	4145.3	6530.06	650.98	1252.5	31777.7	27936.5	1052.83	8206.5	365.46	5795.1	2005-02-02	9303.94	13339.4
2005-02-03	24873.6	1189.89	4908.3	3928.94	4281.64	11389.4	928.79	4151.3	6619.97	654.84	1242.31	31761.9	27554.8	1049.33	8228.2	364.83	5816.9	2005-02-03	9303.71	13440.8
2005-02-04	25731.9	1203.03	4941.5	3958.01	4339.28	11360.4	933.55	4161.8	6618.23	654.63	1269	32081.8	27813.2	1048.39	8228.2	367.32	5843.1	2005-02-04	9358.28	13447
2005-02-16	26384.1	1210.34	5053.2	4009.02	4368.77	11601.7	971.56	4151.5	6607.78	661.99	1278.88	32369.5	27661.6	1073.44	8745.06	372.52	5870.8	2005-02-16	9639.59	13640.8
2005-02-17	27090.9	1200.75	5057.4	4005.5	4369.68	11582.7	972.56	4166.9	6589.29	665.69	1276.13	32393.5	27000.4	1082.98	8786.72	373.98	5882.9	2005-02-17	9619.26	13592
2005-02-18	26756.2	1201.59	5057.2	4029.02	4359.47	11660.1	984.1	4163.5	6584.32	669.08	1258.97	32235.5	27293.2	1092.49	8786.72	375.47	5901.7	2005-02-18	9658.75	13580.3
2005-02-21	26853.1	1201.59	5060.8	4022.62	4353.34	11651	988.71	4168.2	6534.68	674.62	1284.48	31861.9	26864.3	1093.78	8741.74	374.99	5928	2005-02-21	9682.31	13600.5
2005-02-22	26740.1	1184.16	5032.9	4002.33	4323.21	11597.7	977.8	4153.3	6589.41	673.13	1309.28	31655	26657.4	1099.91	8782.72	373.13	5911.5	2005-02-22	9640.47	13520.6
2005-02-23	27198.5	1190.8	4988.5	3977.19	4310.66	11500.2	968.43	4119.3	6582.5	673.13	1309.47	31554.7	26921.3	1102.93	8826.48	370.68	5867.2	2005-02-23	9675.69	13542
2005-02-24	28436.2	1200.2	4972.1	3977.67	4304.29	11531.1	987.1	4096.95	6574.21	690.23	1309.95	31585.8	27354.6	1102.02	8867.45	370.29	5886.2	2005-02-24	9657.74	13684.6
2005-02-25	28425	1211.37	5006.8	4034.57	4348.64	11658.2	996.95	4130.5	6569.72	701.35	1312.44	31916.5	28031.5	1083.38	8867.45	374.56	5936.2	2005-02-25	9741.37	13870.2
2005-02-28	28139.1	1203.6	4968.5	4027.16	4350.49	11740.6	1011.36	4172.8	6713.86	716.42	1306	32009.8	28396.2	1073.83	9096.23	374.37	5931.3	2005-02-28	9668.32	13789.5
2005-03-01	27730	1210.41	5000.5	4054.98	4383.62	11780.5	1011.36	4184.9	6651.08	714.1	1303.41	32111.6	27768.5	1093.28	9107.95	375.71	5975.45	2005-03-01	9728.03	13804.8
2005-03-02	28199.7	1210.08	4992.8	4062.72	4393.43	11813.7	1007.48	4191.5	6686.89	704.05	1287.45	32064.6	27226.4	1082.75	9055.65	376.27	6013.36	2005-03-02	9800.07	13770.3
2005-03-03	28668.4	1210.47	5014.8	4061.35	4373.27	11856.5	1010.92	4205.2	6784.72	702.58	1294.34	32036.9	27558.9	1094.6	9124.77	376.16	5998.81	2005-03-03	9859.53	13783
2005-03-04	29197.2	1222.12	5036.3	4091.58	4423.52	11873	1012.96	4220.4	6849.48	706.76	1287.71	32272	27663.2	1103.01	9124.77	378.65	6009.34	2005-03-04	9927.2	13862.8
2005-03-07	29455.4	1225.31	5027.2	4108	4428.09	11925.4	1007.5	4238.4	6878.98	712.03	1293.74	32341.2	27789.9	1105.3	9402.15	379.76	6014.58	2005-03-07	9886.09	13877.7
2005-03-08	29021.2	1219.43	5010.9	4085.38	4396.5	11886.9	1000.28	4242.9	6915.09	712.03	1318.27	32156.8	27698.3	1114.21	9500.38	377.68	5980.2	2005-03-08	9903.34	13752.8
2005-03-09	28514.5	1207.01	4996.1	4066.69	4375.6	11966.7	1008.79	4241.8	6892.82	716.83	1316.79	32089.3	27746.4	1116.81	9402.7	376.32	5965.49	2005-03-09	9795.14	13671.4
2005-03-10	28567.5	1209.25	4962.1	4038.21	4337.68	11864.9	998.66	4215.5	6907.65	705.95	1286.23	31840.5	27519.8	1108.05	9432.41	372.6	5945.67	2005-03-10	9675.57	13421.4
2005-03-11	28074.9	1200.08	4982	4049.18	4360.49	11923.9	1022.79	4203.8	6853.73	704.54	1289.94	31829.2	27572.8	1108.05	9432.41	372.15	5971.92	2005-03-11	9691.44	13532.4
2005-03-14	28098.9	1206.83	4975	4048.55	4367.3	11850.2	1019.69	4233.5	6810.04	697.54	1293.5	31841.8	26936.8	1123.48	9917.26	372.16	5963	2005-03-14	9715.36	13238.5
2005-03-15	27587.7	1197.75	5000.2	4077.74	4387.69	11821.1	993.13	4225.4	6752.45	698.71	1269.14	32093.7	26547.2	1119	9837.93	373.88	6011.45	2005-03-15	9709.27	13184.3
2005-03-16	27826.7	1188.07	4937.6	4019.4	4309.11	11873.2	993.13	4244.4	6746.88	677.12	1255.59	31711.5	25331.7	1138.23	9930.27	368.37	5944.75	2005-03-16	9712.55	13096.5
2005-03-17	28085.8	1190.21	4922.1	4032.07	4315.92	11775.5	980.05	4232.4	6669.52	680.21	1243.47	31755.4	24476	1134.59	10030.3	368.36	5929.05	2005-03-17	9778.2	13138.8
2005-03-18	27593.2	1189.65	4923.3	4050.77	4327.18	11879.8	979.72	4249.1	6700.34	679.27	1227.4	31954.1	25348.5	1147.87	10030.3	369.84	5897.04	2005-03-18	9754.69	13094.4
2005-03-21	27411.3	1183.78	4933.5	4033	4296.36	11879.8	979.27	4266.4	6656.69	667.23	1231.05	32028.4	24636.7	1151.56	10174.9	369.06	5907.68	2005-03-21	9693.55	13094.4
2005-03-22	26618.1	1171.71	4937.3	4047.18	4320.69	11842	980.41	4233.8	6535.45	674.29	1206.92	32072.8	25218.2	1152.6	10320.2	369.67	5915.6	2005-03-22	9647.22	13062.5
2005-03-23	26248.3	1172.53	4910.4	4032.41	4317.2	11739.1	966.81	4170.8	6454.46	661.95	1201.65	32006.4	24439.3	1142.15	10423.9	369.06	5925.97	2005-03-23	9549.67	12852.8
2005-03-24	26701.9	1171.42	4922.5	4078.31	4343.6	11746	956.33	4136.5	6442.87	678.7	1208.19	32221.6	25068.5	1114.55	10406.1	371.62	5935.45	2005-03-24	9533.1	12852.8
2005-03-25	26701.9	1171.42	4922.5	4078.31	4343.6	11761.1	965.3	4136.5	6442.87	686.54	1205.63	32221.6	25502.6	1114.55	10406.1	371.62	5935.45	2005-03-25	9533.1	12852.8
2005-03-28	26257.3	1174.28	4922.5	4078.31	4343.6	11792.3	977.7	4136.5	6510.74	680.52	1200.11	32221.6	24842.2	1100.24	10613.8	371.62	5935.45	2005-03-28	9482.37	12828.9
2005-03-29	25842.1	1165.36	4919	4081.65	4351.89	11599.8	958.96	4095.6	6367.86	674.48	1195.02	32282.3	24479.7	1070.3	10677.1	371.47	5959.76	2005-03-29	9395.42	12581.8
2005-03-30	26469.8	1181.41	4900.7	4064.61	4347.52	11565.9	955.45	4095.2	6381.4	665.33	1172.57	32301.4	24600.9	1065.13	10853.9	368.98	5932.91	2005-03-30	9484.26	12653.4
2005-03-31	26610.7	1180.59	4894.4	4067.78	4348.77	11669	965.68	4109.9	6492.82	669.07	1181.24	32418	25557.8	1080.16	10499.3	369.56	5929.7	2005-03-31	9612.38	12676.9
2005-04-01	26773.8	1172.92	4914	4080.08	4373.53	11723.6	981.9	4138.3	6605.04	680.38	1223.57	32601.2	25740.8	1095.07	10499.3	368.2	5950.88	2005-04-01	9638.63	12714.2
2005-04-04	26406.8	1176.12	4896.7	4052.32	4341.39	11667.5	982.5	4120.8	6604.42	688.74	1202.97	32486.9	25445.1	1100.2	11172.4	366.91	5903.17	2005-04-04	9630.9	12593.4
2005-04-05	26038.4	1181.39	4942.9	4087.94	4362.61	11774.3	982.5	4132.4	6550.29	691.52	1191.74	32534.3	25682.5	1096.53	11549.6	369.07	5947.44	2005-04-05	9619.07	12300.7
2005-04-06	25695.1	1184.07	4947.4	4106.99	4379.18	11827.2	988	4118.9	6606.41	708.34	1214.87	32675.3	26056.6	1103.29	11485.4	371.17	6002.38	2005-04-06	9673.01	12170.9
2005-04-07	26307.8	1191.14	4977	4124.37	4389.52	11811	988.9	4127.8	6545.64	710.75	1225.49	32977.9	25831.2	1111.62	11694.8	372.79	6023.71	2005-04-07	9625.35	12471
2005-04-08	25884.6	1181.2	4983.6	4124.29	4400.68	11874.8	992.17	4165.5	6479.54	719.74	1248.52	32947.4	25786.5	1111.23	11694.8	373.61	6016.57	2005-04-08	9623.72	12531.6
2005-04-11	25899.7	1181.21	4973.2	4117.62	4396.09	11745.6	985.94	4132.6	6397.52	701.61	1240.97	32993.6	25370.3	1105.98	11807.6	372.33	6014.71	2005-04-11	9643.72	12425.4
2005-04-12	26206.2	1187.76	4946.2	4096.81	4372.12	11670.3	981.79	4142	6464.61	698.18	1219.51	32824.2	25078	1110.88	11448.8	370.31	5988.14	2005-04-12	9629.02	12522.2
2005-04-13	26066.1	1173.79	4960.8	4116.85	4405.69	11637.5	981.31	4135	6467.92	705.84	1248.2	32863.4	25293.2	1116.67	11763.4	370.68	6012.32	2005-04-13	9492.12	12424.4
2005-04-14	24984	1162.05	4945.4	4111.11	4402.05	11563.2	953.92	4082.3	6467.92	692.92	1234.33	32762.1	24542	1108.44	11655.4	368.9	6030.47	2005-04-14	9409.61	12233.2
2005-04-15	24655.8	1142.62	4891.6	4032.28	4312.25	11370.7	947.22	4014.3	6248.34	688.9	1216.96	32010.6	23853.3	1096.52	11655.4	364.26	6018.97	2005-04-15	9277.12	11942.7
2005-04-18	24877	1145.98	4827.1	3949.59	4202.2	10938.4	925	3959.4	6156.78	674.96	1197.73	31290.5	23285.9	1060.19	11322.4	355.88	5925.42	2005-04-18	9330.99	11740
2005-04-19	25566.2	1152.78	4855.6	3962.39	4204.61	11065.9	932.45	4021.2	6134.86	673.05	1199.9	31329.7	24143.9	1062.69	10811.5	356.65	5977.89	2005-04-19	9415.7	12011.5
2005-04-20	25062.4	1137.5	4822	3950.02	4178.62	11088.6	937.36	4023.6	6243.74	675.75	1184.19	31282.1	24175.9	1070.95	11249.3	353.89	5914.66	2005-04-20	9378.11	11842.7
2005-04-21	25062.4	1159.95	4819.6	3951.02	4193.7	10984.4	939.14	4014	6299.2	681.74	1172.56	31392.4	24419.4	1047.8	11328.8	353.26	5902.99	2005-04-21	9405.78	12063.6
2005-04-22	24767.1	1152.12	4849.3	3980.18	4223.04	11046	940.79	4034.1	6346.57	686.72	1169.19	31556.2	24730.8	1047.8	11328.8	356.18	5912.85	2005-04-22	9367.49	11995.3
2005-04-25	25231.5	1162.1	4864.9	3993.07	4246.96	11073.8	946.17	4034.1	6377.85	687.24	1157.97	31610.9	24798.1	1019.88	11854	357.1	5899.93	2005-04-25	9416.13	12377.1
2005-04-26	25304.8	1151.74	4845.5	3993.04	4233.76	11035.8	944.46	4027.8	6339.98	685.38	1165.34	31569.8	24484	1031.77	11814.8	356.19	5914.04	2005-04-26	9427.65	12577.7
2005-04-27	25241.7	1156.38	4789.4	3927.68	4189.02	11005.4	930.16	4019	6278.5	675.11	1148.76	31183.6	24070.1	1032.22	11640.5	350.53	5840.55	2005-04-27	9323.52	12454.7
2005-04-28	24439.7	1143.22	4790.2	3911.45	4178.1	11008.9	917.73	4011.6	6284.2	669.18	1169.12	31093.9	23519.6	1038.36	11543.9	346.95	5850.13	2005-04-28	9275.1	12255.9
2005-04-29	24843.7	1156.85	4801.7	3911.71	4184.84	11008.9	911.3	3983.2	6154.44	670.36	1159.15	31190.5	23591.6	1029.61	11543.9	348.2	5870.79	2005-04-29	9369.3	12323
2005-05-09	25464.8	1178.84	4910.3	4020.19	4292.41	11171.3	935.2	3999.2	6481.35	670.33	1130.84	31629.1	24702.2	1080.21	11681.9	355.93	6002.93	2005-05-09	9561.2	12563
2005-05-10	24762.7	1166.22	4892.4	4000.25	4251.13	11159.5	934.28	3992.2	6454.71	670.33	1135.56	31361	24688.3	1071.16	11864	354.04	5917.55	2005-05-10	9493.59	12497.4
2005-05-11	24698.7	1171.11	4875.4	3979.53	4244.16	11120.7	923.38	4005.7	6445.13	662.84	1124.27	31444.8	24662.9	1057.08	11870.9	352.78	5919.85	2005-05-11	9446.42	12464.8
2005-05-12	24117.3	1159.36	4893.2	4015.65	4267.05	11077.9	921.21	4028.9	6456.82	648.8	1103.99	31652.6	25114.4	1063.83	11816.4	354.92	5948.73	2005-05-12	9331.71	12448.7
2005-05-13	23887.4	1154.05	4886.5	4017.89	4275.7	11049.1	923.19	4012.1	6451.54	639.9	1107.63	31677.5	25325.7	1059.27	11816.4	355.51	5943.03	2005-05-13	9278.45	12347.7
2005-05-16	24378.5	1165.69	4884.2	4010.98	4262.18	10947.2	929.04	3965.4	6528.03	633.69	1095.47	31630.1	24921.3	1048.79	11951.4	354.84	5943.03	2005-05-16	9323.28	12442.3
2005-05-17	24412.8	1173.8	4898.5	4006.19	4251.77	10825.4	927.16	3954.5	6466	637.71	1099.64	31372.1	24846.1	1045.77	12342.1	355.35	5945.11	2005-05-17	9371.4	12439.5
2005-05-18	24898.1	1185.56	4949.4	4073.15	4324.6	10835.4	930.36	3987.5	6447	647.38	1102.96	31860.2	25205.5	1040.26	12491.4	360.99	5996.94	2005-05-18	9407.84	12727.7
2005-05-19	24829	1191.08	4962.7	4085.98	4360.42	11077.2	952.09	4044.5	6478.94	647.08	1103.47	31935.3	25205.5	1045.46	12369	363.21	6017.84	2005-05-19	9469.78	12795.3
2005-05-20	24522.4	1189.28	4971.8	4096.18	4360.68	11037.3	952.19	4041.2	6499.5	646.5	1099.27	31958.5	25464.9	1048.11	12369	363.88	6023.11	2005-05-20	9452.19	12883.5
2005-05-23	24214.9	1193.86	4989.8	4118.37	4406.95	11158.6	951.05	4077.2	6539.83	646.22	1070.84	31886.3	24329.1	1045.15	12533.1	366.07	6038.63	2005-05-23	9452.19	13029.6
2005-05-24	24545.2	1194.07	4982.5	4102.06	4396.64	11133.6	951.61	4102	6565.37	669.65	1073.85	31836.3	24140.9	1045.15	12547.7	365.1	6079.98	2005-05-24	9518.35	13020.7
2005-05-25	24478.4	1190.01	4971.5	4100.27	4389.54	11014.4	941.3	4091.1	6597.6	669.24	1072.14	31860	24119.8	1049.06	12217	366.04	6095.13	2005-05-25	9509.52	13057.8
2005-05-26	24478.4	1197.62	4994.9	4137.28	4436.6	11027.9	943.91	4093.2	6670.78	670.65	1058.87	32038.3	24054.1	1054.36	12477.6	368.26	6138.21	2005-05-26	9579.05	13152.6
2005-05-27	25255.5	1198.78	4986.3	4131.83	4444.71	11192.3	960.91	4116.4	6707.72	671.4	1051.95	31978.8	24453.1	1061.49	12477.6	366.94	6160.75	2005-05-27	9619.36	13131.4
2005-05-30	25424.2	1198.78	4986.3	4134.87	4480.43	11266.3	969.04	4132.7	6663.55	666.79	1060.16	32142.1	24977.8	1062.96	11920.1	368.42	6158.72	2005-05-30	9673.2	13161.8
2005-05-31	25207.1	1191.5	4964	4120.73	4460.63	11276.6	970.21	4106.4	6715.11	674.44	1060.74	32029.7	25236.5	1088.17	12019.7	364.68	6127.2	2005-05-31	9607.3	12964.4
2005-06-01	25948.8	1202.27	5011	4178.25	4527.17	11329.7	969.51	4147.8	6729.9	667.13	1039.19	32374.9	25230.8	1082.94	12413.9	371.52	6210.31	2005-06-01	9654.16	13143.6
2005-06-02	26639.8	1204.29	5005	4183.72	4532.17	11280	970.88	4180.7	6655.56	676.28	1016.06	32403.7	25799.1	1091.46	12488.8	372.4	6228.74	2005-06-02	9626.64	13284.9
2005-06-03	26365.6	1196.02	4999.4	4162.47	4510.39	11300	976.09	4194	6748.85	676.17	1013.64	32235.5	26051.5	1092.5	12488.8	371.52	6210.27	2005-06-03	9671.17	13204.4
2005-06-06	25556.3	1197.51	4980.4	4146.47	4497.26	11270.6	976.09	4198	6758.19	676.18	1034.38	32147.4	25533.1	1096.83	12795.3	368.77	6186.05	2005-06-06	9653.97	13208.4
2005-06-07	25026.1	1197.26	5025.2	4180.74	4566.01	11217.5	970.88	4205.6	6781.25	673.03	1030.94	32426.9	25478	1092.81	12911.2	372.46	6237.35	2005-06-07	9656.16	13148
2005-06-08	24701.5	1194.67	5003.7	4171.35	4557.29	11281	976.22	4219.9	6858.24	671.91	1115.58	32462.8	25779.8	1095.51	12997	372.8	6236.69	2005-06-08	9707.88	13102.7
2005-06-09	24483.6	1200.93	5009.2	4153.71	4562.75	11160.9	987.58	4214	6832.53	673.72	1131.05	32546.7	25500	1094.19	12989.3	373.35	6244.69	2005-06-09	9763.44	13225.3
2005-06-10	24950.9	1198.11	5030.4	4184.1	4586.1	11304.2	990.79	4221.7	6781.99	676.78	1108.29	32634.7	25725.2	1096.93	12989.3	376.09	6239.38	2005-06-10	9790.09	13214.6
2005-06-13	24901.8	1200.82	5050.4	4203.49	4599.21	11311.5	990.49	4221.7	6832.68	676.78	1106.29	32844.2	25610	1100.88	13153.7	377.45	6266.16	2005-06-13	9839.94	13299.6
2005-06-14	25744.2	1203.91	5046.8	4197.74	4591.69	11335.9	983.75	4228.8	6860.18	685.23	1093.46	32889.3	25929.9	1105.89	13262.4	377.69	6268.42	2005-06-14	9822.85	13343.1
2005-06-15	25481.4	1206.58	5019.5	4184.36	4548.42	11415.9	1001.94	4246.5	6906.98	681.51	1072.84	32866	26209.4	1119.58	13184	375.82	6257.14	2005-06-15	9866.57	13501.5
2005-06-16	25750.5	1210.96	5045	4185.15	4579.87	11416.4	1003.14	4262.8	6900.41	679.35	1086.01	32979.9	26579.7	1125.76	13288.9	378.95	6257.77	2005-06-16	9968.71	13537.3
2005-06-17	26092.9	1216.96	5077.6	4220.91	4604.57	11514	1003.68	4312.2	6906.52	685.41	1085.61	33000.9	26529.3	1141.82	13288.9	380.27	6263.47	2005-06-17	9947.57	13646
2005-06-20	26045.5	1216.1	5072	4193.4	4586.86	11483.4	994.65	4305.6	6984.55	690.23	1115.62	32569.5	26709.2	1147.71	13798.5	379.05	6236.79	2005-06-20	9998.11	13709.4
2005-06-21	25721.7	1213.61	5082.1	4222.02	4608.11	11488.7	989.99	4300.1	7076.52	690.04	1101.49	32710.6	26746.4	1133.33	13731	381.39	6294.15	2005-06-21	9939.2	13548
2005-06-22	25678.2	1213.88	5099.3	4229.55	4619.6	11547.3	1002.15	4277.9	7145.34	695.94	1102.03	32676.2	26779.3	1134.69	13353.1	382.36	6286.9	2005-06-22	10051.5	13441.6
2005-06-23	24815.6	1200.73	5114.4	4240.18	4627.48	11576.8	1010.8	4269.9	7119.76	702.28	1093.7	32689.4	27021.5	1137.42	13679	383.2	6273.69	2005-06-23	9998.38	13389.7
2005-06-24	24916.9	1191.57	5079	4199.87	4566.48	11537	1002.43	4245.6	7148.62	701.98	1101.88	32385.1	27033.4	1135.67	13679	379.97	6223.19	2005-06-24	9996.17	13299.3
2005-06-27	25225.8	1190.69	5043.5	4157.68	4523.82	11414.3	991.11	4231.2	7151.08	700	1124.64	32081.5	26597.8	1119.9	13582.1	377.27	6191.09	2005-06-27	9998.09	13454.7
2005-06-28	25261	1201.57	5090.4	4194.33	4557.46	11513.8	994.74	4270.8	7049	698.93	1108.59	32358.9	26811.4	1127.82	13694.3	381.84	6208.56	2005-06-28	10041	13523.1
2005-06-29	25126.4	1199.85	5109.1	4231.88	4583.63	11577.4	999.08	4263	7119.88	698.4	1104.99	32514.7	27135.9	1126.86	13391.3	383.34	6261.24	2005-06-29	10029.3	13550.1
2005-06-30	25051.2	1191.33	5113.2	4229.35	4586.28	11584	1008.16	4277.5	7193.85	706.38	1080.94	32656.4	26957.3	1122.38	13454.8	383.83	6253.08	2005-06-30	9902.77	13486.1
2005-07-01	25311.4	1194.44	5161	4269.62	4617.07	11630.1	1018.02	4272.6	7210.77	717.87	1055.59	32835.8	27616.9	1138.99	13454.8	388.26	6279.78	2005-07-01	9902.77	13509.1
2005-07-04	25044.5	1194.44	5184.3	4264.6	4623.41	11651.5	1021.71	4281.9	7277.31	720.51	1047.28	32941.8	27702.2	1138.88	13212.4	389.84	6283.57	2005-07-04	9941.79	13500.8
2005-07-05	24674.8	1204.99	5190.1	4252.75	4603.65	11616.7	1018.81	4301.8	7220.25	719.21	1039.04	32857.8	27377.5	1131.17	13016.4	389.11	6282.78	2005-07-05	10075.1	13648.5
2005-07-06	24516.9	1194.94	5229.6	4279.95	4615.49	11603.5	1019.01	4275.1	7287.6	740.25	1033.55	33033.9	27781.3	1117.81	12808	390.33	6308.99	2005-07-06	10111.9	13790.1
2005-07-07	24449.5	1197.87	5158.3	4220.62	4530.18	11590.1	1026.82	4234	7145.13	737.35	1038.6	32510.4	27689.5	1108.4	12729	383.8	6250.57	2005-07-07	10121	13850.4
2005-07-08	24422.9	1211.86	5232.2	4300.31	4597.97	11566	1021.95	4229.2	7212.08	749.06	1017.98	33072.1	27842.4	1110.56	12729	388.6	6312.16	2005-07-08	10177.9	13871.3
2005-07-11	25015.6	1219.44	5242.4	4321.56	4663.38	11674.8	1040.43	4264.1	7306.74	750.96	1011.5	33285.9	27808.1	1123.46	12252.5	390.93	6357.21	2005-07-11	10217.7	13807.3
2005-07-12	25536.2	1222.21	5217.2	4313.78	4653.03	11692.1	1043.88	4262.1	7303.95	751.78	1046.16	33175.7	27689.2	1129.12	12101.1	389.35	6328.69	2005-07-12	10207.9	13971.7
2005-07-13	25855.9	1223.29	5245.9	4343.62	4679.89	11659.8	1050.16	4280.3	7247.91	758.06	1037.39	33455.1	28061.9	1132.79	12629.1	391.91	6393.84	2005-07-13	10203.6	14005.2
2005-07-14	25919.9	1226.5	5259.7	4370.88	4699.27	11764.3	1061.93	4295.1	7187.7	755.29	1040.42	33634.6	28500.9	1136.57	12538.9	393.72	6449.18	2005-07-14	10124.9	14085.1
2005-07-15	25221.5	1227.92	5230.8	4373.77	4712.9	11758.7	1059.6	4292.4	7271.54	746.17	1026.12	33491.5	28427.3	1131.46	12538.9	393.68	6459.91	2005-07-15	10149	13952.6
2005-07-18	25321.1	1221.13	5214.2	4363.47	4719.57	11758.7	1062.43	4298.4	7347.1	743.01	1012.1	33544.3	28402.7	1128.44	11582.6	392.88	6464.53	2005-07-18	10163	13972.6
2005-07-19	25270.6	1229.35	5201.5	4424.25	4770.54	11764.8	1075.48	4276.3	7346.63	745.55	1014.36	33901.3	28675.4	1132.02	12071.4	396.96	6482.14	2005-07-19	10263.2	14167.5
2005-07-20	25704.8	1235.2	5215.2	4418.39	4784.5	11789.4	1074.4	4301.2	7342.89	757.83	1021.05	33783.6	28713.5	1140.66	12226.3	395.58	6510.67	2005-07-20	10329.6	14306.1
2005-07-21	25842.4	1227.04	5221.6	4425.66	4829.87	11786.7	1074.65	4343.2	7304.32	756.84	1020.63	33802.1	28992.1	1157.51	12177.6	395.93	6492	2005-07-21	10317.7	14271.9
2005-07-22	25391.2	1233.68	5241.8	4415.52	4836.9	11695	1074.22	4371.1	7423.25	770.1	1046.32	33870.2	29188.1	1172.24	12177.6	394.3	6492.52	2005-07-22	10374.8	14318.5
2005-07-25	24530.8	1229.03	5270.7	4422.12	4842.7	11762.6	1089.7	4378.8	7505.6	779.19	1045.4	33928.8	29273.2	1169.75	12574.9	394.54	6503.94	2005-07-25	10362.5	14135.2
2005-07-26	24868.5	1231.16	5256.2	4420.78	4843.49	11738	1090.6	4380.5	7552.77	768.13	1072.81	33952.5	28730.7	1178	12741.7	395.55	6521.02	2005-07-26	10367.9	14067.7
2005-07-27	25337.8	1236.79	5263.6	4433.13	4855.35	11835.1	1093.03	4386.8	7605.03	770.57	1089.91	34003.8	29164.8	1178.11	12812.4	395.1	6560.12	2005-07-27	10500.7	14173.4
2005-07-28	26068.4	1243.72	5270.3	4462.26	4892.5	11858.3	1104.72	4367.8	7605.03	779.18	1086.55	34107.1	29343	1186.61	12876.6	394.97	6612.37	2005-07-28	10516.2	14256.8
2005-07-29	26042.4	1234.18	5282.3	4451.74	4886.5	11899.6	1111.29	4388.8	7635.42	778.93	1083.03	34047.7	29615.3	1182.3	12876.6	395.77	6600.88	2005-07-29	10422.9	14409.7
2005-08-01	26298.1	1235.35	5290.8	4456.87	4890.85	11946.9	1115.98	4378	7669.45	782.4	1088.95	33991.2	29776.7	1178.22	13266.7	396.96	6609.44	2005-08-01	10422.9	14582.5
2005-08-02	26788.5	1244.12	5327.5	4503.33	4932.87	11940.2	1118.83	4385.4	7756.04	790.63	1104.04	34282.6	29543.5	1189.33	13511.6	397.98	6672.16	2005-08-02	10621.2	14677.7
2005-08-03	26714.1	1245.04	5332.3	4495.48	4923.12	11981.8	1117.11	4368.8	7756.47	780.94	1107.7	34240.4	29727	1192.2	13550.3	396.92	6658.12	2005-08-03	10598.8	14616
2005-08-04	26469.9	1235.86	5315.5	4458.97	4874.06	11883.3	1111.39	4373.7	7797.08	794.02	1102.59	33883.2	30123.6	1185.33	13597.3	394.68	6617.25	2005-08-04	10626.7	14612.2
2005-08-05	26517.9	1226.42	5314.7	4421.7	4827.18	11766.5	1089.36	4377.3	7754	803.22	1128.74	33751.8	29945.4	1174.09	13597.3	391.31	6607.69	2005-08-05	10550.5	14463.1
2005-08-08	26711.2	1223.13	5344.3	4441.01	4837.86	11779	1086.64	4407.9	7606.17	810	1138.88	33955.6	29924.8	1158.59	13853.6	391.43	6634.34	2005-08-08	10614.4	14596.8
2005-08-09	27291.4	1231.38	5363.7	4491.69	4909.48	11900.3	1099.77	4417.8	7595.57	813.19	1152.53	34156.6	29701	1162.8	13809.9	395.88	6638.85	2005-08-09	10585.9	14673.3
2005-08-10	27116.9	1229.13	5377.5	4527.11	4990.57	12098.1	1104.86	4425.6	7729.82	815.13	1165.03	34416.2	29683.2	1176.84	13806.1	401.57	6689.16	2005-08-10	10671.4	14702.6
2005-08-11	26633.1	1237.81	5358.6	4509.1	4953.93	12263.3	1123.77	4460.6	7816.51	805.13	1183.58	34304.6	29111.8	1167.97	13930.5	400.15	6680.54	2005-08-11	10699.9	14769
2005-08-12	26950.7	1230.39	5345.8	4476.48	4937.33	12261.7	1130.22	4469.2	7767.49	805.7	1167.91	34166.9	28175.9	1153.97	13930.5	396.06	6647.55	2005-08-12	10683.1	14673.2
2005-08-15	27375	1233.87	5344.2	4466.58	4922.34	12256.5	1130.22	4459.5	7767.49	812.3	1187.01	34166.9	28074.9	1118.27	14255.5	395.66	6636.38	2005-08-15	10650.7	14842.7
2005-08-16	27080.1	1219.34	5322.3	4444.57	4883.81	12315.7	1116.93	4481.2	7768.24	836.25	1177.28	34023.3	28257.7	1113.83	14169.2	394.64	6634.65	2005-08-16	10534.8	14559.2
2005-08-17	27416.1	1220.24	5292.7	4439.63	4871.46	12273.1	1113.25	4467.9	7859.53	846.54	1192.83	33896.9	27906.3	1113.83	14229	393.53	6631.35	2005-08-17	10500.7	14560.3
2005-08-18	26899.7	1219.02	5269.3	4430.07	4851.27	12307.4	1092.71	4442.9	7811.33	840.44	1148.04	33663	28000	1100.3	14313.8	391.38	6596.42	2005-08-18	10391.3	14620
2005-08-19	26643.8	1219.71	5312.6	4487.9	4929.91	12291.7	1089.88	4461.6	7780.76	852.7	1150.18	34097.8	28456.9	1087.95	14313.8	393.97	6636.58	2005-08-19	10502.1	14678.2
2005-08-22	27260.7	1221.73	5318.4	4485.94	4941.69	12452.5	1116.68	4499.3	7750.6	858.49	1158.6	34127.9	28951.4	1076.35	14743.7	394.67	6623.29	2005-08-22	10525.5	14770.3
2005-08-23	26769.3	1217.57	5300.2	4436.56	4917.74	12472.9	1115.84	4484.9	7615.99	861.41	1149.96	33867.7	29191.6	1066.09	14587.9	391.73	6565.32	2005-08-23	10480	14717.9
2005-08-24	26712.4	1209.59	5275.2	4424.43	4915.95	12502.3	1094.21	4446.42	7612	863.53	1167.14	34043.3	29372.2	1035.44	14656.6	389.86	6537	2005-08-24	10509.7	14603
2005-08-25	27401.6	1212.4	5255.7	4378.51	4856.01	12405.2	1097.29	4424.49	7660.42	864.95	1172.47	33807.9	29814.2	1061.85	14833.7	386.93	6484.96	2005-08-25	10538.9	14604.6
2005-08-26	27094.6	1205.1	5228.1	4342.7	4783.8	12439.5	1086.55	4452.5	7680.22	873.01	1171.86	33515.4	30020.4	1048.87	14833.7	385.15	6445.36	2005-08-26	10484.1	14444.8
2005-08-29	27384.8	1212.28	5228.1	4361.27	4812.24	12309.8	1063.16	4396.8	7634.43	876.05	1154.43	33632.7	30015.1	994.77	14900.9	385.65	6463.67	2005-08-29	10558.4	14327.2
2005-08-30	27603.7	1208.41	5255.8	4356.66	4791.72	12453.1	1072.61	4438.6	7745	880.87	1146.38	33577.6	30015.1	1039.82	14834.3	386.08	6473.22	2005-08-30	10573.1	14008.2
2005-08-31	28044.8	1220.33	5296.9	4399.36	4829.69	12413.6	1083.33	4446.8	7805.43	882.03	1162.8	33919.8	30908	1050.09	14857.2	389.6	6517.21	2005-08-31	10668.9	14243.2
2005-09-01	27962.2	1221.59	5328.5	4424.15	4842.94	12507	1106.37	4497.6	7876.15	894.57	1184.93	34097	31948	1039.23	14858.4	389.88	6553.59	2005-09-01	10813.3	14486.6
2005-09-02	28319.1	1218.02	5326.8	4404.95	4837.81	12600	1115.83	4473.6	7899.77	909.88	1188.85	34076.2	31701.6	1039.23	14858.4	389.31	6532.07	2005-09-02	10771.9	14772.7
2005-09-05	28522	1218.02	5337.8	4430.09	4909.89	12634.9	1114.5	4455.4	7925.24	910.14	1196.22	34228.5	31879.5	1035.89	14518.2	391.46	6543.4	2005-09-05	10771.9	14857.3
2005-09-06	28854.9	1233.39	5359.2	4472.55	4968.28	12599.4	1122.65	4462	7946.78	882.58	1173.32	34416.8	31832.5	1051.59	14218.1	394.15	6609.75	2005-09-06	10798.1	15030.6
2005-09-07	28854.9	1236.36	5365.9	4486.19	4988.14	12607.6	1142.99	4492	7946.78	866.57	1194.31	34508.4	31385	1059.38	14308.7	394.3	6684.69	2005-09-07	10810	15246.2
2005-09-08	28828.1	1231.67	5340.8	4465.94	4992.75	12533.9	1145.26	4474.9	8052.56	883.14	1194.41	34592.7	31485.4	1080.45	14273	393.92	6681.67	2005-09-08	10777.2	15055.9
2005-09-09	29307.9	1241.48	5359.3	4491.68	5005.93	12692	1152.5	4468.1	8060.01	905.89	1189.62	34668.9	32202.7	1098.46	14273	394.91	6703.62	2005-09-09	10898.2	15212.9
2005-09-12	29086.5	1240.56	5375.1	4491.82	4989.98	12896.4	1158.36	4471.8	8138.42	903.87	1188.21	34738.6	32711.1	1105.66	14770.3	395.7	6727.23	2005-09-12	10885.2	15190.2
2005-09-13	28873.3	1231.2	5338	4453.41	4901.88	12902	1158.12	4495.1	8193.96	900.16	1207.16	34526	32541.1	1085.74	14800.7	393.3	6696.38	2005-09-13	10825.2	15087.3
2005-09-14	29050	1227.16	5347.4	4470.43	4911.17	12834.2	1170.77	4518.3	8189.48	896.1	1217.26	34768.9	32632.4	1058.63	14819	393.9	6731.58	2005-09-14	10932.4	15221.4
2005-09-15	29366.2	1227.73	5383.5	4479.39	4905.98	12986.8	1169.59	4513.9	8283.76	906.86	1217.28	34735	33271.1	1050.91	14958.1	394.92	6752.84	2005-09-15	10966.3	15428.8
2005-09-16	29815.8	1237.91	5407.9	4509.49	4986.5	12958.7	1174.13	4553.6	8380.96	923.03	1212.95	34992.3	33294.3	1056.73	14958.1	398.1	6810.3	2005-09-16	10990.6	15428.8
2005-09-19	30076	1231.02	5429.7	4505.68	4926.13	12958.7	1174.13	4551.3	8444.84	946.33	1220.63	34971.2	33221.2	1066.59	15001.4	399.16	6804.07	2005-09-19	11024.7	15656.8
2005-09-20	30059	1221.34	5416.4	4531.8	4962.86	13148.6	1190.93	4580.9	8500.28	944.99	1212.62	35022.6	33719.3	1055.59	15009.8	401.41	6835.68	2005-09-20	10903.5	15563.5
2005-09-21	30837.3	1210.2	5369.7	4468.06	4875.22	13196.6	1196.67	4552.4	8487.14	960.5	1187.99	34884.9	33863.8	1044.06	15029.6	396.48	6761.02	2005-09-21	10957.1	15734.4
2005-09-22	30678.4	1214.62	5385.7	4448.15	4849.01	13159.4	1199.97	4561.9	8221.64	966.02	1159.96	34649.3	33465.6	1016.76	15050.4	393.61	6735.75	2005-09-22	10870.8	15661.1
2005-09-23	31294.1	1215.29	5413.6	4477.2	4882.58	13159.4	1175.88	4562.4	8222.59	965.3	1151.98	34710.1	33250.4	1012.85	15050.4	394.33	6785.53	2005-09-23	10904.3	15649.3
2005-09-26	31141.2	1215.63	5453.1	4566.92	4998.16	13392.6	1206.41	4618.9	8478.91	954.79	1155.04	35139.1	33516	1034.59	14809.1	399.37	6852.18	2005-09-26	11005.5	15765.5
2005-09-27	30874.9	1215.66	5447.3	4546.8	4965.88	13310	1209.63	4629.2	8525.52	984.52	1133.24	35071.3	33319.2	1037.63	14957.7	398.13	6852.01	2005-09-27	11067.2	15801.8
2005-09-28	31317.2	1216.89	5494.8	4599.63	5048.74	13435.9	1228.57	4627.6	8606.03	988.28	1131.77	35331.5	32745	1027.89	14951.6	401.99	6904.84	2005-09-28	11042.3	15869.3
2005-09-29	31208.8	1227.68	5478.2	4578.86	5021.17	13617.2	1231.22	4671.7	8650.17	991.13	1155.48	35233.3	33396.2	1048.3	15036	400.41	6860.37	2005-09-29	11018.5	15841.8
2005-09-30	31583.8	1228.81	5477.7	4600.02	5044.12	13574.3	1221.01	4641.2	8634.48	1007.76	1155.61	35257.8	33333.2	1079.28	15036	402.99	6898.88	2005-09-30	11011.8	16120.1
2005-10-10	30277.2	1187.33	5374.5	4536.22	5022.79	13227.7	1227.18	4469.1	8483.86	970.29	1138.95	34158.9	33506	1102.78	14906.2	398.27	6950.86	2005-10-10	10612.1	15466.4
2005-10-11	30614.2	1184.87	5380.7	4549.68	5032.46	13556.7	1244.27	4428.8	8540.56	994.88	1157.19	34122.2	34040.2	1105.63	15039.5	397.9	6965.67	2005-10-11	10620.5	15445.4
2005-10-12	30614.2	1177.68	5342.2	4515.05	4981.77	13463.7	1217.06	4468.2	8540.56	966.87	1161.85	33906.6	33118.4	1102.98	15073.1	393.7	6918.97	2005-10-12	10493.1	15103.2
2005-10-13	29880	1176.84	5265.2	4470.13	4950.07	13449.2	1193.44	4431	8376.9	935.15	1152.61	33518.3	32054.3	1090.54	15051.1	391.37	6868.11	2005-10-13	10429.7	14924.7
2005-10-14	29770.2	1186.57	5275	4482.13	4975.56	13420.5	1190.17	4406.1	8201.73	911.17	1139.55	33637.1	31440	1096.7	15051.1	394.31	6871.17	2005-10-14	10488.8	14892.9
2005-10-17	30241.6	1190.1	5286.5	4489.21	4978.83	13400.3	1176.36	4425.3	8202.62	915.41	1131.38	33659.3	31850.7	1090.09	14677.8	394.31	6883.42	2005-10-17	10553.4	15282.7
2005-10-18	29067.9	1178.14	5263.9	4461.14	4947.18	13352.2	1186.22	4459.3	8122.25	918.17	1141.2	33315.4	31586.8	1095.87	14814.7	393.92	6946	2005-10-18	10345.1	15084.8
2005-10-19	29297.1	1195.76	5167.8	4375.09	4845.98	13129.5	1153.13	4377.2	7971.06	882.1	1134.61	32623.1	30766.7	1075.91	14944.6	387.06	6820.43	2005-10-19	10425.8	15112
2005-10-20	28344.1	1177.8	5164.1	4390.66	4864.25	13190.5	1162.23	4380.1	7935.12	887.37	1135.95	32693.7	31403.9	1075.4	14952	389.06	6885.4	2005-10-20	10190.7	14821.1
2005-10-21	29175.8	1179.59	5142.1	4366.52	4838.4	13200	1183.48	4364.3	8068.95	887.88	1141.32	32756.8	31428.6	1075.96	14952	386.08	6851.61	2005-10-21	10290.9	14903.4
2005-10-24	29835	1199.38	5207.6	4421.97	4901.79	13106.2	1184.6	4357.2	7920.8	908.57	1141.17	33009.7	31845.7	1073.08	14808.1	389.73	6911.78	2005-10-24	10360.8	15356.3
2005-10-25	29498	1196.54	5182.1	4396.99	4872.97	13280.6	1181.28	4390.8	7991.74	904.35	1121.92	32917.8	31670	1062.17	14966.8	388.68	6939.72	2005-10-25	10363.7	15367.9
2005-10-26	29730	1191.38	5227.8	4412.7	4900.79	13395	1179	4443.4	7974.69	910.42	1097.16	33040.7	31474.4	1062.17	14918.8	390.71	6972.35	2005-10-26	10283.7	15666.2
2005-10-27	29132.5	1178.9	5182.8	4336.41	4806.05	13417.1	1166.36	4433	7798.49	898.48	1097.78	32329.7	31273.3	1063.7	14998.9	386.09	6919.6	2005-10-27	10245.5	15437.6
2005-10-28	29318.2	1198.41	5213.4	4326.71	4825.64	13346.5	1140.72	4383	7685.64	910.75	1080.87	32377.2	31038.5	1058.26	14998.9	385.95	6874.9	2005-10-28	10312.3	15579.7
2005-10-31	30193.5	1207.01	5317.3	4436.45	4929.07	13606.5	1158.11	4459.7	7892.32	934.99	1092.82	32952.6	31964	1066.22	15616.6	394.16	7036.65	2005-10-31	10383.3	15759.7
2005-11-01	30899.7	1202.76	5344.3	4434.75	4922.55	13867.9	1188.95	4474.7	7944.1	942.11	1089.95	32949.8	32792	1064.95	15616.6	394.62	7100.63	2005-11-01	10390.8	15922.5
2005-11-02	30899.7	1214.76	5358.6	4429.65	4954.83	13894.8	1208.38	4456.3	8072.75	964.35	1104.79	33143	33152.1	1064.95	15616.6	397.12	7117.39	2005-11-02	10585.6	15896.5
2005-11-03	31100	1219.94	5431.9	4502.02	5011	13894.8	1217.97	4513.7	8072.75	972.43	1095.27	33591.4	33152.1	1064.95	15616.6	399.91	7211.05	2005-11-03	10672.6	15798
2005-11-04	30887.5	1220.14	5423.6	4498.7	4995.24	14076	1221.98	4519.5	8072.75	972.43	1100.05	33572.5	33152.1	1064.95	15616.6	399.53	7204.98	2005-11-04	10678.6	15900.5
2005-11-07	30952.2	1222.81	5460.8	4503.65	5024.2	14061.6	1218.47	4512.5	8206.83	971.64	1100.65	33662.7	33830.1	1064.95	15616.6	401.14	7253.67	2005-11-07	10681.2	15944.1
2005-11-08	30970.6	1218.59	5460.9	4503.62	5008.83	14036.7	1226.71	4554.5	8317.8	971.21	1110.15	33559	33749.4	1064.95	15848.9	402.8	7257.48	2005-11-08	10616.2	15930.7
2005-11-09	30666.1	1220.65	5439.8	4480.23	5011.38	14072.2	1227.59	4526.1	8308.78	980.29	1108.15	33632.8	33848.3	1052.82	16000	403.89	7238.48	2005-11-09	10656.5	15981.2
2005-11-10	30724.6	1230.96	5423.5	4479.5	5015.55	14080.9	1234.43	4543.7	8308.93	972.23	1088.3	33548.6	34709.7	1043.7	16077.4	406.3	7243.14	2005-11-10	10565.3	16153.1
2005-11-11	30510.9	1234.72	5465.1	4536.49	5090.75	14155.1	1256.12	4574.3	8471.04	969.58	1090.19	33871.6	34096.3	1028.98	16077.4	410.82	7351.32	2005-11-11	10669.4	16137.1
2005-11-14	30218.9	1233.76	5470	4548.45	5092.43	14116	1257.63	4608.4	8494.29	988.97	1088.65	33833.8	34171.5	1017.73	16036.9	412.03	7313.01	2005-11-14	10684.7	16293.5
2005-11-15	30218.9	1229.01	5439.6	4543.15	5110.61	14091.8	1253.86	4603.2	8494.29	991.22	1087.51	33850	34324	1022.08	16029	412.61	7322.72	2005-11-15	10628.9	16193.6
2005-11-16	30482.1	1231.21	5430	4512.13	5081.46	14170.9	1267.16	4621.1	8595.92	989.72	1095.89	33798.2	34866.6	1025.83	16063.2	410.77	7268.5	2005-11-16	10727	16310.7
2005-11-17	31087	1242.8	5460	4523.18	5099.72	14411.8	1269.35	4629.1	8649.52	1014.37	1095.31	34023.9	35127.3	1033.28	16094.8	413.24	7329.93	2005-11-17	10733.1	16455.4
2005-11-18	31102.4	1248.27	5498.9	4556.23	5123.5	14623.1	1272.25	4671.1	8686.65	1013.92	1117	34149.6	35314.3	1054.98	16094.8	416.24	7431.38	2005-11-18	10722.1	16545.4
2005-11-21	31110.1	1254.85	5497.9	4586.38	5170.61	14680.4	1268.8	4654.2	8610.74	1020.98	1119.94	34169.7	35655	1062.46	15888.5	417.55	7452.3	2005-11-21	10817.3	16767.1
2005-11-22	31489	1261.23	5517.2	4580.81	5174.72	14708.3	1244.5	4622.9	8534.97	1014.76	1098.65	34230.5	35254.1	1066.29	15994.7	418.52	7467.73	2005-11-22	10892.8	16866.8
2005-11-23	31942.6	1265.61	5531.7	4608.65	5196.08	14708.3	1282.02	4616.6	8638.34	1017.15	1105.75	34435.2	36179.3	1061.08	16084.1	419.79	7495.15	2005-11-23	10919.8	16713.9
2005-11-24	31944.7	1265.61	5511	4586.84	5187.98	14742.6	1291.71	4652.3	8744.04	1029.46	1113.37	34387.1	36907.8	1078.18	16337.3	417.84	7473.85	2005-11-24	11081.8	16750.4
2005-11-25	31919.7	1268.25	5523.8	4600.48	5194.27	14784.3	1293.22	4648.8	8853.21	1034.52	1114.92	34463.7	36759.9	1074.4	16337.3	418.3	7498.7	2005-11-25	11002.6	16879.4
2005-11-28	31357.6	1257.46	5477.4	4575.31	5176.59	14986.9	1293.74	4665.3	8994.94	1039.8	1110.82	34255.7	36621.5	1081.06	16430.6	417.63	7427.48	2005-11-28	10939.2	16836.1
2005-11-29	31651.6	1257.48	5491	4588.73	5199.48	14927.7	1279.38	4639	8931.16	1034.91	1096.99	34323.9	37495.2	1082.28	16378.9	420.33	7440.7	2005-11-29	10942.6	16695
2005-11-30	31916.8	1249.48	5423.2	4567.41	5193.4	14872.1	1297.44	4634.8	8788.81	1037.26	1099.26	34153.7	38088.7	1096.64	16311.1	418.79	7407.52	2005-11-30	10824.1	16831
2005-12-01	32617.2	1264.67	5486.1	4636.46	5266.55	15130.5	1305.98	4580.1	8944.78	1058.93	1098.75	34620.9	38296.9	1096.37	16339.6	426.17	7536.94	2005-12-01	10999.6	17133.8
2005-12-02	32832.4	1265.08	5528.1	4662.5	5307.99	15421.6	1310.12	4623.5	8961.61	1073.16	1094.29	34793.2	38573.7	1119.42	16339.6	429.48	7589.26	2005-12-02	11005.2	17151
2005-12-05	32701.2	1262.09	5510.4	4650.54	5266.86	15551.3	1315.15	4624.6	8823.31	1076.02	1079.2	34761.1	39130.7	1120.58	16580.8	428.85	7584.81	2005-12-05	11008.8	17271.1
2005-12-06	33223.4	1263.7	5538.8	4677.2	5300.85	15423.4	1321.06	4616	8815.53	1072.34	1087.79	34929.8	38917.8	1123.43	16758.9	432.67	7611.96	2005-12-06	11096.8	17424.4
2005-12-07	32756.8	1257.37	5528.8	4660.58	5266.75	15484.7	1324.75	4623.9	8895.81	1083.18	1099.62	34883.6	38441.6	1151.37	16810.6	431.52	7588.81	2005-12-07	11131.4	17244.2
2005-12-08	32480	1255.84	5531.1	4669.93	5286.75	15183.4	1324.2	4578	8906.31	1079.48	1098.32	34947.3	38587.8	1158.32	16820.9	432.23	7560.02	2005-12-08	11167.2	17211
2005-12-09	32921.8	1259.37	5517.4	4661.01	5282.13	15404	1317.42	4580.1	9067.28	1082.4	1113.48	34882	37496.2	1160.07	16820.9	431.13	7567.4	2005-12-09	11132	17554.5
2005-12-12	32970.6	1260.43	5501.5	4673.13	5301.21	15738.7	1333.23	4611.9	9133.67	1095.75	1116.37	34920.4	38202.2	1175.01	16736.3	432.8	7567.51	2005-12-12	11099.3	17554.5
2005-12-13	33419.6	1267.43	5507.2	4693.4	5310.28	15778.9	1336.48	4587.1	9263.9	1094.03	1117.85	34974.4	37741.7	1182.03	16844.6	433.17	7577.39	2005-12-13	11137.4	17819.7
2005-12-14	33629.5	1272.74	5521.1	4674.85	5286.76	15464.6	1334.27	4617.9	9241.76	1105.67	1125.39	34959	37870.6	1173.72	16802.8	430.95	7516.33	2005-12-14	11095.8	18054
2005-12-15	33193.3	1270.94	5495.3	4673.14	5295.82	15254.4	1337.68	4627.9	9170.4	1101.12	1123.56	34916.3	37631.6	1155.96	16988.1	432.08	7457.96	2005-12-15	11092.8	17922.5
2005-12-16	33291.8	1267.32	5531.6	4704.41	5353.66	15173.1	1321.04	4644	9284.46	1099.36	1127.51	35117.8	37716.7	1143.43	16988.1	436.17	7491.03	2005-12-16	11136.6	17737.6
2005-12-19	33005.3	1259.92	5539.8	4694.86	5350.18	15391.5	1339.4	4655.4	9394.27	1103.84	1131.75	35175.4	37960.1	1162.33	16735.7	435.31	7532.89	2005-12-19	11154.3	17666.4
2005-12-20	33066.5	1259.62	5547.9	4703.48	5356.6	15641.3	1341	4672.3	9346.24	1100.78	1136.34	35346.4	37729.4	1163.03	16447.6	435.46	7516.69	2005-12-20	11180.6	17681
2005-12-21	33517.1	1262.79	5587.4	4752.41	5397.23	15957.6	1354.16	4718.2	9339.17	1105.27	1130.76	35607.4	38210.2	1160.56	16641	438.99	7547.54	2005-12-21	11247.2	17781.5
2005-12-22	33512.9	1268.12	5597	4751.96	5398.28	15941.4	1350.87	4707.8	9372.3	1128.51	1135.24	35570.4	38353.1	1164.02	16793.1	438.45	7515.23	2005-12-22	11255.4	17768.9
2005-12-23	33331.3	1268.66	5595.4	4757.74	5419.05	15941.4	1359.53	4727.7	9256.91	1126.09	1144.87	35531.9	38919.5	1158.34	16793.1	439.16	7497.84	2005-12-23	11245.4	17802.3
2005-12-26	33297.5	1268.66	5595.4	4757.74	5419.05	16107.7	1367.57	4727.7	9085.89	1127.28	1156.82	35531.9	39139.1	1158.34	16656.5	439.16	7497.84	2005-12-26	11245.4	17776.9
2005-12-27	33370.7	1256.54	5595.4	4769.38	5444.84	15969.4	1373.55	4727.7	9283.16	1123.91	1154.29	35566.1	39015.9	1161.71	16686.1	440.32	7548.8	2005-12-27	11245.4	17832.6
2005-12-28	33138.5	1258.17	5622.8	4756.93	5447.15	16194.6	1368.16	4755.6	9257.51	1115.92	1157.03	35597.1	39220.2	1164.14	16737.3	439.1	7559.13	2005-12-28	11261.2	17690.7
2005-12-29	33455.9	1254.42	5638.3	4772.93	5458.58	16344.2	1379.37	4772.5	9323.25	1122.21	1169.86	35677.7	39837.3	1162.63	16750	440.87	7619.96	2005-12-29	11296.3	17832.8
2005-12-30	33455.9	1248.29	5618.8	4715.23	5408.26	16111.4	1379.37	4763.4	9397.93	1125.6	1161.06	35462.3	39777.7	1162.63	16750	436.78	7583.93	2005-12-30	11272.3	17802.7
2006-01-04	35002.4	1273.46	5714.6	4838.52	5523.62	16361.5	1402.11	4820.3	9648.08	1125.6	1180.96	36140.7	41362.5	1211.7	17499	445	7723.71	2006-01-04	11501.5	18669.2
2006-01-05	34936.1	1273.48	5691.2	4835.09	5516.53	16425.4	1395.51	4813.7	9617.74	1125.6	1197.27	35966.4	41722.4	1211	17457.6	443.13	7703.32	2006-01-05	11507.7	18608.3
2006-01-06	35475	1285.45	5731.8	4867.15	5536.32	16428.2	1412.78	4791.1	9640.29	1125.6	1209.42	36233.7	41905.4	1222.25	17457.6	446.11	7718.47	2006-01-06	11620.5	18736.8
2006-01-09	35337.3	1290.15	5731.5	4875.09	5537.11	16428.2	1408.33	4831.5	9583.45	1125.6	1215.67	36125.8	41905.4	1245.05	17675.9	447.88	7715.59	2006-01-09	11565.2	18998.8
2006-01-10	35049.4	1289.69	5688.8	4861.93	5494.71	16124.4	1396.29	4816.7	9445.3	1190.34	1220.62	36023.1	41905.4	1245.05	17675.9	443.9	7663.73	2006-01-10	11597.6	18912.4
2006-01-11	35952.2	1294.18	5731.5	4890.49	5532.89	16363.6	1394.09	4838.1	9445.3	1216.66	1211.05	36388.4	41905.4	1261.28	17675.9	446.31	7752.06	2006-01-11	11621	19160.4
2006-01-12	35779.3	1286.06	5735.1	4890.24	5542.13	16445.2	1402.58	4836.9	9380.88	1255.92	1226.7	36510.6	41905.4	1256.25	17675.9	447.4	7798.1	2006-01-12	11595.2	18925
2006-01-13	35897.1	1287.61	5711	4850.53	5483.09	16455	1416.28	4836.7	9374.19	1239.76	1221.46	36148.7	41905.4	1250.43	17675.9	441.37	7802.5	2006-01-13	11604.8	18889.2
2006-01-16	36533.7	1287.61	5740.2	4856.09	5514.64	16268	1421.79	4836.4	9311.19	1276.9	1202.87	36492.1	43628.8	1235.26	17640.8	441.99	7835.67	2006-01-16	11721	18958.3
2006-01-17	36119.4	1282.93	5699	4807.14	5460.16	15806	1389.58	4866.1	9314.13	1253.58	1208.44	36268.5	44076.9	1212.87	17578.8	438.51	7785.63	2006-01-17	11689.6	18489.6
2006-01-18	35805.2	1277.93	5663.7	4772.09	5395.61	15341.2	1352.91	4786.9	9237.53	1235.01	1233.35	35965.4	42622.9	1193.2	17619.5	434.21	7726.45	2006-01-18	11554.5	18266
2006-01-19	36858.2	1285.04	5693.2	4814.09	5430.84	15696.3	1360.64	4840.9	9449.84	1278.28	1251.58	36094.4	43645.2	1230.06	17653.7	436.62	7771.61	2006-01-19	11693	18521.5
2006-01-20	36694.6	1261.49	5672.4	4773.48	5349.02	15696.7	1324.78	4854.4	9520.96	1304.53	1255.31	35759.1	44465.7	1222.89	17653.7	432.2	7697.53	2006-01-20	11605.7	18346.2
2006-01-23	36631.8	1263.82	5660.9	4751.99	5348.72	15360.6	1297.43	4812.1	9464.9	1295.39	1255.77	35856.2	43851.4	1200.13	18384.3	431.88	7702.66	2006-01-23	11733.4	18447.1
2006-01-24	37399.7	1266.86	5633.8	4748.32	5334.3	15648.9	1326.83	4824.8	9549.92	1307.05	1252.06	35768	44434.5	1207.22	18587.5	431.51	7692.56	2006-01-24	11692.4	18875.4
2006-01-25	37399.7	1264.68	5704.4	4791	5427.09	15651	1342.59	4861.4	9685.74	1324.65	1258.05	36018.8	45746.2	1230.12	18680.3	436.46	7682.69	2006-01-25	11675.2	18866.4
2006-02-06	37321.2	1265.02	5772.4	4934.59	5666.78	16747.8	1341.64	4915.6	9980.42	1325.27	1287.63	36922.6	44855.6	1245.65	19397	452.52	7839.61	2006-02-06	12080.5	18862.2
2006-02-07	36561.7	1254.78	5746.8	4935.4	5672.92	16721	1332.28	4905.4	10082.3	1330.64	1282.1	36821.4	44653	1259.36	19497.2	453.03	7837.34	2006-02-07	11817.3	18665.1
2006-02-08	36499.4	1265.65	5725.1	4895.08	5666.41	16272.7	1310.99	4831.4	10044.8	1335.19	1290.06	36785	43842.7	1238.17	19522.1	452.62	7831.9	2006-02-08	11735.1	18410.2
2006-02-09	36882.3	1263.78	5808.7	4955.74	5743.68	16439.7	1321.66	4877.6	10044.8	1366.37	1269.45	37204.8	44117.5	1246.64	19540.1	457.87	7873.61	2006-02-09	11709.3	18518.3
2006-02-10	36975.3	1266.99	5764.1	4910.82	5701.47	16257.8	1335.23	4871.5	10111	1365.26	1282.66	36900.7	44772.9	1253.11	19540.1	456.26	7861.57	2006-02-10	11651.7	18298.6
2006-02-13	36113.9	1262.86	5793.5	4957.36	5756.33	15877.7	1320.79	4817.1	10173.2	1365.24	1279.64	37116.2	44046.3	1252.4	19647.7	459.48	7889.28	2006-02-13	11519.5	17883.6
2006-02-14	36626.9	1275.53	5792.3	4961.34	5763.4	16184.9	1328.21	4864.2	10086.6	1367.91	1286.33	37009.2	43507.5	1230.38	19698.6	460.04	7882.43	2006-02-14	11616.4	18023
2006-02-15	37239.3	1280	5791.5	4934.09	5764.37	15932.8	1303.84	4835	10113.2	1375.1	1299.17	37084.7	43804	1236.94	19853.9	460.56	7797.2	2006-02-15	11557.2	18169.2
2006-02-16	38256.4	1289.38	5828.9	4973.09	5789.25	16043.7	1314.32	4820.6	10124.3	1381.59	1270.63	37353.5	45361.3	1237.87	19431.3	461.66	7906.58	2006-02-16	11704.3	18457.2
2006-02-17	38421.8	1287.24	5846.2	5000	5795.48	15713.5	1332.73	4799.9	9981.11	1428.14	1267.41	37532.5	46244.3	1243.47	19431.3	463.6	7917.12	2006-02-17	11758	18480.8
2006-02-20	38539.2	1287.24	5863	4979.94	5793.95	15437.9	1348.25	4835.5	10079.3	1459.48	1267.54	37746.1	46689	1247.41	19923.8	464.64	7950.22	2006-02-20	11865.8	18542.6
2006-02-21	38166	1283.03	5857.7	4991.93	5801.04	15894.9	1346.49	4879.1	10168.1	1444.35	1288.42	37848.6	46710.9	1236.09	20061.7	464.32	8002.56	2006-02-21	11826.4	18497.4
2006-02-22	38246.4	1292.67	5872.4	5041.6	5862.06	15781.8	1340.58	4886.7	10224.3	1465.62	1284.23	38204.1	46265.4	1231.25	20352.2	466.02	8040.51	2006-02-22	11800.2	18780.5
2006-02-23	38405.5	1287.79	5836	5040.39	5857.88	16096.1	1361.23	4913.2	10244	1465.62	1288.85	38104.4	46553.6	1224.16	20624.8	464.59	7983.75	2006-02-23	11738.5	19117.7
2006-02-24	38610.4	1289.43	5860.5	5073.95	5870.79	16101.9	1365.82	4893.4	10200.8	1465.62	1296.87	38271.9	46838.1	1216.14	20624.8	464.57	7954.33	2006-02-24	11810.5	19100.9
2006-02-27	38610.4	1294.12	5875.9	5080.52	5915.15	16193	1374.88	4924.1	10282.1	1516.99	1297.19	38503.2	47728.5	1235.42	18740.2	467.53	7995.05	2006-02-27	11706.5	18854.7
2006-02-28	38610.4	1280.66	5791.5	5000.45	5796.04	16205.4	1371.59	4921.3	10370.2	1453.44	1299.03	37872.8	47015.9	1230.66	19502.7	458.72	7892.63	2006-02-28	11688.3	18706.3
2006-03-01	39177.9	1291.24	5844.1	5057.61	5866.61	15964.5	1371.59	4850.6	10565.5	1450.82	1306.59	38059.2	47493	1239.27	19251.6	461.7	7980.36	2006-03-01	11794.6	19058.7
2006-03-02	39125.8	1289.14	5833	5009.09	5783.49	15909.8	1367.7	4903.8	10626.8	1466.87	1285.67	37663.9	46890.8	1249.68	18486.2	457.26	7926.22	2006-03-02	11906.9	19102.3
2006-03-03	39239.8	1287.23	5858.7	4989.15	5721.46	15663.3	1328.95	4898.5	10595.4	1487.11	1293.3	37733.1	46366.2	1261.27	18486.2	455.25	7915.98	2006-03-03	11978.7	19189.2
2006-03-06	38354	1278.26	5897.8	5010.72	5754.06	15901.2	1344.76	4903.9	10735.4	1480.9	1288.95	38077	45997.1	1262.69	18838.9	457.86	7917.18	2006-03-06	11883.3	18991.5
2006-03-07	37422.6	1275.88	5857.4	4992.21	5739.28	15726	1316.67	4879.7	10725.7	1396.48	1259.92	37859.5	43889.8	1246.25	18140	455.17	7864.26	2006-03-07	11816.5	18551.1
2006-03-08	37289.1	1278.47	5812.9	4969.51	5673.36	15627.5	1314.05	4873	10508.9	1396.48	1250.38	37646.2	42340.4	1233.6	17287	451.38	7831.52	2006-03-08	11737.1	18398.8
2006-03-09	36312.3	1272.23	5855.9	5007.84	5732.22	16036.9	1311.21	4894.4	10573.5	1361.28	1245.17	37953.2	42863.4	1239.58	17924.7	454.42	7860.68	2006-03-09	11765.3	18310.6
2006-03-10	36890.7	1281.58	5907.9	5069.27	5804.92	16115.6	1320.07	4888.1	10765.2	1351.26	1245.65	38221	42521.9	1247.42	17924.7	458.59	7970.64	2006-03-10	11833.6	18420.2
2006-03-13	36793	1284.13	5952.8	5107.47	5855.16	16361.5	1338.28	4951.3	10803.7	1384.58	1259.67	38522.9	44345.9	1243.66	15641.7	461.67	8035.44	2006-03-13	11906.6	18706.2
2006-03-14	37541.5	1297.48	5950.6	5117.16	5870.88	16238.4	1326.3	4932.2	10801.7	1360.33	1259.04	38691.5	42906.7	1245.38	14900	462.58	8034.22	2006-03-14	11973.2	18941
2006-03-15	38244	1303.02	5965.1	5127.93	5898.48	16319	1333.98	4946.3	10801.7	1377.33	1274.81	38822.2	43236.7	1244.44	15606.4	464.5	8012.57	2006-03-15	12055.6	18999.6
2006-03-16	38156.6	1305.33	5993.2	5126.01	5897.79	16096.2	1335.98	4977.9	10878.7	1381.7	1274.19	38868.1	44051.3	1273.8	16355.8	464.17	8017.96	2006-03-16	12085.6	19166.4
2006-03-17	38049.2	1307.25	5999.4	5141.08	5882.38	16339.7	1341.12	4971.7	10860	1414.92	1269.46	38754.5	44688.1	1305.18	16355.8	464.05	8047.12	2006-03-17	12000.7	19344
2006-03-20	38203.5	1305.08	5991.7	5138.51	5902.79	16624.8	1346.69	5000.4	10941.1	1408.52	1288.42	38864.3	44426.3	1330.11	16836.9	466.53	8059.42	2006-03-20	11929.3	19581.1
2006-03-21	37398	1297.23	5991.3	5148.56	5911.86	16624.8	1336.65	4991.3	10905.2	1395.24	1290.39	38969.1	44399.4	1327.14	16383.1	467.08	8056.64	2006-03-21	11947.6	19581.1
2006-03-22	37850.6	1305.04	6007.5	5194.78	5932.31	16495.5	1309.83	5013.4	10841.4	1408.81	1296.71	38916.9	44328.8	1302.33	15861.5	469.03	8064.02	2006-03-22	11970.6	19598.1
2006-03-23	37473.9	1301.67	5990.1	5194.78	5947.11	16489.4	1312.26	5035.3	10840.6	1430.18	1302.46	38663.2	44531.2	1305.62	15895.1	470.75	8024.1	2006-03-23	12017.9	19255.9
2006-03-24	37577.1	1302.95	6036.3	5218.71	5973.14	16560.9	1321.23	5040.1	10950.3	1420.25	1294.7	38619.7	43273.9	1311.37	15895.1	472.07	8045.08	2006-03-24	12111.1	19339.3
2006-03-27	37641.1	1301.61	5972.2	5162.44	5912.26	16650.1	1330.34	5088.1	11079	1428.69	1295.91	38181.4	42710.5	1311.95	15547.8	469.76	7980.94	2006-03-27	12078.5	19226.3
2006-03-28	36682.2	1293.23	5935.7	5149.99	5890.63	16690.2	1331.31	5085.8	11086	1414.7	1298.79	37877.8	41742.1	1325.22	16315.1	467.75	7972.91	2006-03-28	12048.8	18930
2006-03-29	37491.6	1302.89	5959.2	5180.25	5914.78	16938.4	1332.72	5090.5	11183.5	1391.31	1305.57	38110.1	42507	1322.97	17060.3	468.99	7983.41	2006-03-29	12190.6	19132.3
2006-03-30	37776.8	1300.25	6015.2	5240.1	5984.19	17045.3	1338.14	5115	11307	1431.22	1294.72	38599.8	42941.7	1322.97	17060.3	472.58	8035.27	2006-03-30	12207	19214
2006-03-31	37952	1294.83	5964.6	5220.85	5970.08	17059.7	1359.6	5129.7	11280	1434.99	1298.3	38366.3	42911.3	1322.97	17060.3	468.69	8023.3	2006-03-31	12110.6	19272.6
2006-04-03	38717.1	1297.81	6024.3	5255.26	6024.05	17333.3	1379.75	5180.5	11564.4	1450.88	1319.47	38733.4	44028.4	1329.31	17293.5	471.33	8078.52	2006-04-03	12210.9	19634.2
2006-04-04	38802.3	1305.93	6004.7	5205.81	6013.85	17292.9	1385.64	5162.5	11638	1455.67	1329.8	38514.4	44070.9	1326.45	17674.4	467.95	8051.62	2006-04-04	12174.1	19764.1
2006-04-05	39053.2	1311.56	6044.1	5221.03	6029.2	17244	1388.77	5207	11746.9	1485.22	1340.16	38894.3	44088.6	1344.6	17665.1	468.53	8090.54	2006-04-05	12299.1	19930.6
2006-04-06	39285	1309.04	6045.7	5222.36	6031.39	17489.3	1397	5238.9	11746.9	1493.84	1339.74	38910.6	43710.6	1355.01	17665.1	469.6	8102.34	2006-04-06	12342	19869.7
2006-04-07	38926.5	1295.5	6026.1	5174.96	5952.92	17563.4	1402.36	5232.9	11589.4	1523.15	1342.96	38521.4	44284.2	1363.3	17665.1	468.68	8105.19	2006-04-07	12241.2	19472.4
2006-04-10	38474.7	1296.6	6067	5190.27	6003.4	17456.6	1398.29	5192.3	11662.5	1555.06	1359.08	38962.4	43099.3	1363.3	16099.1	470.66	8109.31	2006-04-10	12289.7	19548.3
2006-04-11	37901.2	1286.57	6016.5	5112.6	5908.47	17418.1	1386.08	5233.5	11662.5	1553.67	1362.23	38181.5	42890.3	1360.13	15130.8	464.14	8029.06	2006-04-11	12177.3	19465.2
2006-04-12	38427.4	1288.12	6000.8	5085.11	5901.25	17162.5	1383.59	5183.7	11355.7	1561.57	1360.13	38250.4	42505	1372.39	15694.8	463.62	7976.57	2006-04-12	12167.7	19322.6
2006-04-13	38082.1	1289.12	6029.4	5102.62	5918.57	17199.2	1405.72	5175.7	11237.2	1545.54	1332.33	38231	41919.2	1382.12	15694.8	462.76	8007.34	2006-04-13	12248.6	19322.6
2006-04-14	38082.1	1289.12	6029.4	5102.62	5918.57	17233.8	1432.72	5175.7	11237.2	1559.03	1359.54	38231	42212	1382.12	15694.8	462.76	8007.34	2006-04-14	12248.6	19322.6
2006-04-17	38462.5	1285.33	6029.4	5102.62	5918.57	17000.4	1422.63	5175.7	11539.7	1582.73	1378.61	38231	41860.7	1386.79	14203.7	462.76	8007.34	2006-04-17	12309	19632.3
2006-04-18	39572.5	1307.65	6044.1	5095.97	5902.58	17232.9	1427	5248.6	11821.6	1600.01	1385.11	38102.8	42864.8	1417.38	13121.3	462.73	7961.35	2006-04-18	12446.8	19820.1
2006-04-19	39937.7	1309.93	6089.8	5158.14	5993.76	17350.1	1437.84	5283.9	11896	1615.04	1396.7	38598.8	43732.5	1453.23	13261.9	468.86	8050.86	2006-04-19	12487.3	19933.1
2006-04-20	39774.6	1311.46	6081.4	5206.79	6063.28	17317.5	1434.15	5276.9	12039.5	1618.64	1385.9	38879.3	43872.8	1464.53	13261.9	472.64	8056.98	2006-04-20	12313.7	19979.5
2006-04-21	39774.6	1311.28	6132.7	5252.38	6094.75	17404	1451.31	5250.1	12030.3	1617.52	1416.79	39080.2	45075.9	1459.29	13261.9	478	8093.47	2006-04-21	12437.2	20174.6
2006-04-24	39751.3	1308.11	6098.7	5221.44	6079.09	16914.4	1430.94	5269.8	11915.2	1625.21	1409.79	38682	45278.4	1442.87	12611.7	475.64	8076.25	2006-04-24	12342.2	20198.7
2006-04-25	39738.1	1301.74	6086.6	5235.34	6078.8	16970.3	1431.15	5269.8	11646.8	1627.51	1399.77	38711.1	45352.5	1458.78	13637.1	476.04	8041.02	2006-04-25	12329.8	20360.6
2006-04-26	40410.1	1305.41	6104.3	5252.32	6107.12	17055.9	1451.22	5327.2	11938.5	1669.24	1417.48	38946.1	44745.5	1481.72	13817.9	477.47	8071.1	2006-04-26	12321.7	20566.9
2006-04-27	39751.4	1309.72	6060	5213.55	6067.74	17114.5	1452.53	5300.2	11835	1626.08	1416.73	38696.7	43752	1474.61	13575	474.44	8080.12	2006-04-27	12187.7	20390.6
2006-04-28	40363.4	1310.61	6023.1	5188.4	6009.89	16906.2	1419.73	5258.8	11851.9	1657.28	1440.22	38375.1	43880.4	1464.41	13575	469.4	8047.29	2006-04-28	12204.2	20646.2
2006-05-08	41515.5	1324.66	6067.1	5282.4	6127.98	17291.7	1452.23	5324	12462.5	1765.35	1497.1	39059.3	44712.9	1507.93	11376.9	472.67	8103.62	2006-05-08	12294.2	21608.7
2006-05-09	41979.3	1325.14	6105.6	5312.18	6140.72	17190.9	1450.44	5325.8	12513.9	1765.35	1531.16	39278.4	44563.3	1532.62	10598.5	473.52	8122.08	2006-05-09	12328.2	21822.9
2006-05-10	41751.5	1322.85	6083.4	5278.27	6118.38	16951.9	1451.09	5352.2	12612.4	1739.92	1545.69	39172.2	43599	1539.4	10074.6	469.07	8112.87	2006-05-10	12316.3	21781.1
2006-05-11	40847.1	1305.92	6042	5262.94	6054.72	16862.1	1464.7	5364.5	12435.4	1723.97	1537.38	39077.8	43713.2	1553.06	10046.8	466.88	8097.27	2006-05-11	12165.4	21435.3
2006-05-12	40212	1291.24	5912.1	5150.45	5916.28	16601.8	1445.2	5329.5	12285.1	1681.07	1602.83	38422.1	41970.8	1525.78	10046.8	455.09	7954.1	2006-05-12	12038.1	21154.9
2006-05-15	39271.4	1294.5	5841.3	5064.85	5857.03	16486.9	1413.98	5234.1	11822.2	1589.46	1664.09	37892.9	40268.7	1429.54	11859.9	450.09	7853.94	2006-05-15	11831.7	20722.1
2006-05-16	39416.4	1292.08	5846.2	5081.69	5851.92	16158.4	1382.11	5217.4	11873.7	1585.35	1613.25	37866.8	41044.1	1427.81	10764.3	451.08	7887.09	2006-05-16	11829.4	20851.1
2006-05-17	38290.7	1270.32	5675.5	4920.31	5652.72	16307.7	1401.47	5217.5	12217.8	1543.26	1625.15	36866.3	40439.2	1462.16	10692.1	436.47	7658.52	2006-05-17	11640.6	20261.9
2006-05-18	37807.1	1261.81	5671.6	4908.69	5666.07	16087.2	1365.15	5119.3	11391.4	1490.64	1617.28	36715.5	39643.7	1400.85	11046.5	437.1	7602.3	2006-05-18	11540	20217
2006-05-19	37732.9	1267.03	5657.4	4944.57	5672.28	16155.5	1372.29	5100.9	10938.6	1449.75	1659.55	36851.9	39643.7	1392.99	11046.5	438.98	7614.25	2006-05-19	11545.8	20182.1
2006-05-22	36496.9	1262.07	5532.7	4813.5	5546.24	15857.9	1338.59	5030.8	10481.8	1318.5	1657.69	35459.2	36351.1	1309.05	10147.7	428.78	7430.21	2006-05-22	11545.8	19369.3
2006-05-23	36110	1256.58	5678.7	4931.53	5678.49	15599.2	1329.86	5013.8	10822.8	1407.49	1604.55	36099.3	37235.5	1326.26	10367.5	439.58	7572.47	2006-05-23	11539.9	19084.8
2006-05-24	35792	1258.57	5587.1	4870.02	5587.23	15907.2	1333.38	5037.7	10573.1	1368.5	1590.92	35831.2	36100.7	1323.15	10341.9	435.84	7481.33	2006-05-24	11423.9	18805.6
2006-05-25	37568.7	1272.88	5677.7	4949.53	5706.06	15693.8	1295.76	4976.8	10666.3	1424.97	1591.42	36332.6	36730.2	1323.15	10385.5	440.28	7481.33	2006-05-25	11653	19405.7
2006-05-26	38629.7	1280.16	5791	5045.09	5788.36	15970.8	1322.43	5053.7	10809.4	1495.11	1613.89	36809	38593.5	1323.15	10385.5	446.28	7679.47	2006-05-26	11762.8	19585.2
2006-05-29	38145.1	1280.16	5791	5015.32	5755.02	15915.7	1329.22	5109.5	10853.1	1492.08	1648.54	36793	38908.6	1333.88	10519.8	445.79	7688.15	2006-05-29	11845.5	19500.5
2006-05-30	36412.5	1259.84	5652	4893.87	5622.43	15859.5	1317.7	5105.4	10786.6	1476.99	1657.29	36040.8	37860.8	1366.17	10832.2	434.7	7533.31	2006-05-30	11705.4	18841.3
2006-05-31	36530	1270.09	5723.8	4930.18	5692.86	15467.3	1317.7	5001.7	10398.6	1461.22	1641.3	36657.7	38132.2	1330	11201.5	440.41	7604.4	2006-05-31	11744.5	18677.9
2006-06-01	37748.3	1285.71	5749.7	4947.29	5707.59	15503.7	1295.09	5060.6	10071.4	1459.99	1684.19	36781.4	38395.2	1321.56	11610.9	441.58	7617.33	2006-06-01	11847	19128.6
2006-06-02	37942.2	1288.22	5764.6	4959.7	5687.04	15789.3	1309.04	5077.2	10451.3	1535.38	1669.4	36794.7	39285.8	1347.69	11610.9	438.9	7665.08	2006-06-02	11898.7	19421.7
2006-06-05	36739.9	1265.29	5762.1	4916.04	5621.19	15668.3	1301.62	5120	10213.5	1542.95	1684.62	36715	37964	1349.04	12181.9	436.21	7665.08	2006-06-05	11699.5	18954.9
2006-06-06	36557.8	1263.85	5669.8	4797.92	5502.81	15384.9	1301.62	5036.1	9957.32	1469.95	1679.13	36011.6	37464.4	1316.94	12423.4	427.88	7497.02	2006-06-06	11666.1	18798.3
2006-06-07	35264	1256.15	5706.3	4824.77	5543.93	15096	1266.84	5025.5	9756.76	1431.4	1589.55	36273.9	36709.6	1287.18	11408.1	432.06	7549.79	2006-06-07	11475.4	18413.4
2006-06-08	35437.8	1257.93	5562.9	4684.34	5383.28	14633	1223.13	4907.2	9295.81	1361.12	1591.49	35442.3	35338.7	1241.33	11994	419.64	7344.28	2006-06-08	11415.5	18257.6
2006-06-09	35074.6	1252.3	5655.2	4768.18	5464.08	14750.8	1235.65	4966	9810.46	1362.51	1551.38	35925.9	34802.6	1274.75	11994	426.47	7434.57	2006-06-09	11390.7	17748.7
2006-06-12	33554.5	1236.4	5620.9	4723.18	5395.55	14833	1239.84	4966	9476.15	1362.51	1552.8	35525	34330.3	1273.11	12078.7	421.72	7332.69	2006-06-12	11197.6	16986.3
2006-06-13	32847.6	1223.69	5519.6	4617.59	5292.14	14218.6	1203.86	4838.9	9062.65	1234.82	1548.49	34991.6	32384.4	1236.57	11936.3	412.87	7154.86	2006-06-13	10904.3	16653.2
2006-06-14	32941.5	1230.04	5506.8	4615.44	5305.99	14309.6	1221.73	4850.8	8929.44	1274.39	1531.33	34926.4	32899.7	1234.2	12046.1	412.98	7171.03	2006-06-14	10960.7	16802.1
2006-06-15	32941.5	1256.16	5619.3	4724.58	5422.22	14470.8	1219.4	4869.7	9545.06	1344.27	1533.98	35654.6	33627.4	1241.65	12046.1	423.73	7324.4	2006-06-15	11213.2	17932.3
2006-06-16	34398.9	1251.54	5597.4	4694.89	5376.01	14879.3	1262.19	4969	9884.51	1329.87	1574.47	35347	34048	1309.53	12046.1	420.52	7294.55	2006-06-16	11208	18041.8
2006-06-19	33897.4	1240.14	5626.1	4729.02	5439.23	14860.4	1251.67	4901.2	9997.84	1347.47	1586.29	35303.8	34807.7	1295.05	12610.3	423.56	7363.99	2006-06-19	11007.6	17581.9
2006-06-20	33632.1	1240.12	5658.2	4770.42	5493.61	14648.4	1225.83	4861.4	9822.52	1361	1592.33	35451.8	34601.4	1294.97	12633.8	425.18	7397.92	2006-06-20	10995.5	17781.3
[truncated: 2,077 more rows]

## Sheet: USA industry index
	收盘价
	close
日期	#NAME?	#NAME?	#NAME?	#NAME?	#NAME?	#NAME?	#NAME?	#NAME?	#NAME?	#NAME?
[truncated: 2,429 more rows]

## Sheet: China industry index
	收盘价
[truncated: 2,431 more rows]

## Sheet: Euro industry index
Date	SPEUROPL10.SPI	SPEUROPL15.SPI	SPEUROPL20.SPI	SPEUROPL25.SPI	SPEUROPL30.SPI	SPEUROPL35.SPI	SPEUROPL40.SPI	SPEUROPL45.SPI	SPEUROPL50.SPI	SPEUROPL55.SPI
[truncated: 1,334 more rows]

[truncated: 2 more sheets: USA, CHINA]
